# Supplementary material for: Cancer-Associated circRNA–miRNA–mRNA Regulatory Networks: A Meta-Analysis
Source: Front Mol Biosci. 2021 May 12;8:671309. doi: 10.3389/fmolb.2021.671309 (PMC8149909; doi:10.3389/fmolb.2021.671309)
Supplement: Supplementary file 1 [file Table_1.XLSX]

## Sheet: PubMed
Cancer	Query	Type of filters	Filters	Number of articles	Type of studies	Number of articles
HNSCC	“HNSCC” or “head and neck squamous” and “cancer” or “tumor” or “tumour” or “carcinoma” or “adenocarcinoma” and (“circRNA” or “ciRNA” or “Circular RNA”)	Year	2013-2020	1410
		Species	Human	780
		Availibility	Full text	442	Research article	188
					Review	50
					Other studies	238
Gastric	“gastric” and “cancer” or “tumor” or “tumour” or “carcinoma” or “adenocarcinoma” and (“circRNA” or “ciRNA” or “Circular RNA”)	Year	2013-2020	1454
		Species	Human	798
		Availibility	Full text	448	Research article	189
					Review	51
					Other studies	208
Liver	“liver” or “hepatocellular” and “cancer” or “tumor” or “tumour” or “carcinoma” or “adenocarcinoma” and (“circRNA” or “ciRNA” or “Circular RNA”)	Year	2013-2020	1409
		Species	Human	784
		Availibility	Full text	444	Research article	196
					Review	50
					Other studies	198
Lung	“lung” and “cancer” or “tumor” or “tumour” or “carcinoma” or “adenocarcinoma” and (“circRNA” or “ciRNA” or “Circular RNA”)	Year	2013-2020	1447
		Species	Human	793
		Availibility	Full text	453	Research article	195
					Review	56
					Other studies	202
Breast	“breast” and “cancer” or “tumor” or “tumour” or “carcinoma” or “adenocarcinoma” and (“circRNA” or “ciRNA” or “Circular RNA”)	Year	2013-2020	1448
		Species	Human	791
		Availibility	Full text	448	Research article	194
					Review	51
					Other studies	203
Pancreas	“pancreas” or “pancreatic” and “cancer” or “tumor” or “tumour” or “carcinoma” or “adenocarcinoma” and (“circRNA” or “ciRNA” or “Circular RNA”)	Year	2013-2020	1411
		Species	Human	784
		Availibility	Full text	444	Research article	194
					Review	50
					Other studies	200
Thyroid	“thyroid” and “cancer” or “tumor” or “tumour” or “carcinoma” or “adenocarcinoma” and (“circRNA” or “ciRNA” or “Circular RNA”)	Year	2013-2020	1413
		Species	Human	793
		Availibility	Full text	453	Research article	194
					Review	50
					Other studies	200
Cervical	“cervical” and “cancer” or “tumor” or “tumour” or “carcinoma” or “adenocarcinoma” and (“circRNA” or “ciRNA” or “Circular RNA”)	Year	2013-2020	1420
		Species	Human	784
		Availibility	Full text	445	Research article	194
					Review	201
					Other studies	244
Colorectal	“colorectal” and “cancer” or “tumor” or “tumour” or “carcinoma” or “adenocarcinoma” and (“circRNA” or “ciRNA” or “Circular RNA”)	Year	2013-2020	1458
		Species	Human	918
		Availibility	Full text	459	Research article	197
					Review	50
					Other studies	212
Ovarian	“ovarian” and “cancer” or “tumor” or “tumour” or “carcinoma” or “adenocarcinoma” and (“circRNA” or “ciRNA” or “Circular RNA”)	Year	2013-2020	1424
		Species	Human	898
		Availibility	Full text	453	Research article	194
					Review	51
					Other studies	208
Bladder	“bladder” and “cancer” or “tumor” or “tumour” or “carcinoma” or “adenocarcinoma” and (“circRNA” or “ciRNA” or “Circular RNA”)	Year	2013-2020	1427
		Species	Human	900
		Availibility	Full text	452	Research article	194
					Review	50
					Other studies	208
Leukemia	“leukemia” and “cancer” or “tumor” or “tumour” or “carcinoma” or “adenocarcinoma” and (“circRNA” or “ciRNA” or “Circular RNA”)	Year	2013-2020	1432
		Species	Human	906
		Availibility	Full text	458	Research article	197
					Review	52
					Other studies	209
Colon	“colon” and “cancer” or “tumor” or “tumour” or “carcinoma” or “adenocarcinoma” and (“circRNA” or “ciRNA” or “Circular RNA”)	Year	2013-2020	1423
		Species	Human	899
		Availibility	Full text	456	Research article	196
					Review	50
					Other studies	210
Osteosarcoma	“osteosarcoma” or “bone” and “cancer” or “tumor” or “tumour” or “carcinoma” or “adenocarcinoma” and (“circRNA” or “ciRNA” or “Circular RNA”)	Year	2013-2020	1426
		Species	Human	899
		Availibility	Full text	455	Research article	195
					Review	51
					Other studies	209
Glioma	“glioma” or and “cancer” or “tumor” or “tumour” or “carcinoma” or “adenocarcinoma” and (“circRNA” or “ciRNA” or “Circular RNA”)	Year	2013-2020	1832
		Species	Human	930
		Availibility	Full text	527	Research article	221
					Review	84
					Other studies	292

## Sheet: table
Cancer	Number of articles
	Research article	Review article	Others
HEAD AND NECK	188	50	238
GASTRIC	189	51	208
LIVER	196	50	198
LUNG	195	56	202
BREAST	194	51	203
PANCREAS	194	50	200
THYROID	194	50	200
CERVICAL	194	201	244
COLORECTAL	197	50	212
OVARIAN	194	51	208
BLADDER	194	50	208
LEUKEMIA	197	52	209
COLON	196	50	210
OSTEOSARCOMA	195	51	209
GLIOMA	221	84	292
	Research article
	Review
	Other studies
	Research article
	Review
	Other studies
	Research article
	Review
	Other studies
	Research article
	Review
	Other studies
