# Supplementary material for: Cancer-Associated circRNA–miRNA–mRNA Regulatory Networks: A Meta-Analysis
Source: Front Mol Biosci. 2021 May 12;8:671309. doi: 10.3389/fmolb.2021.671309 (PMC8149909; doi:10.3389/fmolb.2021.671309)
Supplement: Supplementary file 2 [file Table_2.XLSX]

## Sheet: ALL
Types of Cancer	Number of differentially expressed circRNAs
HEAD AND NECK	406
THYROID	114
GASTRIC	102
LUNG	87
PANCREATIC	40
CERVICAL	30
LIVER	29
BREAST	20
GLIOMA	15
OVARIAN	13
COLORECTAL	11
ACUTE MYELOID LEUKEMIA	7
BLADDER	1
OSTEOSARCOMA	1
COLON	1

## Sheet: HNSCC
CircRNA_ID	symbol	location	strand	type	log2FC
hsa_circ_0004491	ORC4	chr2:148730307-148739650	-	Exonic	−3.73247
hsa_circ_0008202	SPATA6	chr1:48821341-48825442	-	Exonic	−8.00076
hsa_circ_0008309	CUL3	chr2:225400244-225422573	-	Exonic	2.01081
hsa_circ_0014280	ILF2	chr1:153640928-153642354	-	Exonic	4.00557
hsa_circ_0036186	PKM2	chr15:72491369-72509841	-	Exonic	3.25031
hsa_circ_0050102	PGPEP1	chr19:18459757-18466821	+	Exonic	-4.31723
hsa_circ_0044562	COL1A1	chr17:48273675|48274424	-	exonic	6.8379
hsa_circ_0005455	KANSL1	chr17:44248221|44249598	-	exonic	5.72999
hsa_circ_0021708	PDHX	chr11:34952951|35006275	+	exonic	5.70878
hsa_circ_0141001	ATF7IP	chr12:14576843|14578407	+	exonic	5.52454
hsa_circ_0006896	KIAA1429	chr8:95549331|95550574	-	exonic	5.35674
hsa_circ_0008225	ZMYND11	chr10:225934|267296	+	exonic	5.34781
hsa_circ_0098286	CCDC91	chr12:28408514|28460682	+	exonic	5.30548
hsa_circ_0007759	INTS2	chr17:59999086|60002460	-	exonic	5.28711
hsa_circ_0001387	WHSC1	chr4:1902353|1936989	*	exonic	5.27353
hsa_circ_0001206	CRKL	chr22:21288067|21288532	+	exonic	5.22931
hsa_circ_0023904	PICALM	chr11:85692788|85693046	-	exonic	5.14645
hsa_circ_0003507	MYO19	chr17:34864901|34867294	-	exonic	5.14179
hsa_circ_0000008	GNB1	chr1:1747195|1756938	-	exonic	5.09828
hsa_circ_0056856	ITGB6	chr2:160980302|160983112	-	exonic	4.73814
hsa_circ_0008922	MATR3	chr5:138614016|138614818	+	exonic	4.59787
hsa_circ_0039044	ITGAL	chr16:30490412|30490782	+	exonic	-5.44565
hsa_circ_0047769	NARS	chr18:55278869|55283207	-	exonic	-5.34103
hsa_circ_0132246	RIMS1	chr6:73005640|73043538	*	exonic	-6.83658
hsa_circ_0061620	MORC3	chr21	+	exonic	3.50093
hsa_circ_0013235	ABCD3	chr1	+	exonic	2.73588
hsa_circ_0005777	ARHGEF28	chr5	+	exonic	2.66724
hsa_circ_0007071	ZNF131	chr5	+	exonic	2.66724
hsa_circ_0003608	YY1AP1	chr1	-	exonic	2.58526
hsa_circ_0006408	KIF5B	chr10	-	exonic	2.58526
hsa_circ_0003489	CDK8	chr13	+	exonic	2.58526
hsa_circ_0076412	GLTSCR1L	chr6	+	exonic	2.58526
hsa_circ_0008912	ZFC3H1	chr12	-	exonic	2.48443
hsa_circ_0018588	DDX21	chr10	+	exonic	2.48443
hsa_circ_0035908	DPP8	chr15	-	exonic	2.48443
hsa_circ_0040928	ANKRD11	chr16	-	exonic	2.48443
hsa_circ_0005465	CLIP1	chr12	-	exonic	2.48443
hsa_circ_0007045	ZEB1	chr10	+	exonic	2.48443
hsa_circ_0003630	EIF4ENIF1	chr22	-	exonic	2.48443
hsa_circ_0005037	ADARB1	chr21	+	exonic	2.48443
hsa_circ_0078538	EZR	chr6	-	exonic	2.48443
hsa_circ_0043001	RHOT1	chr17	+	exonic	2.35531
hsa_circ_0004543	NOL12	chr22	+	exonic	2.35531
hsa_circ_0023694	CLNS1A	chr11	-	exonic	-3.54251
hsa_circ_0069982	MTHFD2L	chr4	+	exonic	-3.4441
hsa_circ_0006151	DNA2	chr10	-	exonic	-3.41358
hsa_circ_0004891	CNN2	chr19	+	exonic	-3.39712
hsa_circ_0000688	MVP	chr16	+	exonic	-3.37976
hsa_circ_0001861	GRHPR	chr9	+	exonic	-3.34195
hsa_circ_0001279	GLB1	chr3	-	exonic	-3.29916
hsa_circ_0023340	CTTN	chr11	+	exonic	-3.29916
hsa_circ_0056469	ARHGEF4	chr2	+	exonic	-3.29916
hsa_circ_0006618	SEC31A	chr4	-	exonic	-3.29916
hsa_circ_0001305	RBM5	chr3	+	exonic	-3.29916
hsa_circ_0001689	HNRNPA2B1	chr7	-	exonic	-3.27551
hsa_circ_0007646	DCUN1D4	chr4	+	exonic	-3.27551
hsa_circ_0004069	SLC37A3	chr7	-	exonic	-3.27551
hsa_circ_0007059	ZNF720	chr16	+	exonic	-3.27551
hsa_circ_0005567	EPS15	chr1	-	exonic	-3.27551
hsa_circ_0000458	TMED2	chr12	+	exonic	-3.27551
hsa_circ_0057041	METTL8	chr2	-	exonic	-3.27551
hsa_circ_0001603	UBR2	chr6	+	exonic	-3.27551
hsa_circ_0007259	GTF2F2	chr13	+	exonic	-3.25007
hsa_circ_0069152	AFAP1	chr4	-	exonic	-3.25007
hsa_circ_0005268	AFG3L2	chr18	-	exonic	-3.25007
hsa_circ_0004870	RBM39	chr20	-	exonic	-3.25007
hsa_circ_0006137	BAZ1A	chr14	-	exonic	-3.25007
hsa_circ_0000982	FAM228B	chr2	+	exonic	-3.25007
hsa_circ_0051401	CBLC	chr19	+	exonic	-3.25007
hsa_circ_0005175	HPS4	chr22	-	exonic	-3.25007
hsa_circ_0003154	CAMLG	chr5	+	exonic	-3.2226
hsa_circ_0008720	ERCC6L2	chr9	+	exonic	-3.2226
hsa_circ_0000563	BTBD7	chr14	-	exonic	-3.2226
hsa_circ_0018998	CCSER2	chr10	+	exonic	-3.2226
hsa_circ_0000530	CTAGE5	chr14	+	exonic	-3.2226
hsa_circ_0005761	VPS13C	chr15	-	exonic	-3.2226
hsa_circ_0001793	IKBKB	chr8	+	exonic	-3.19276
hsa_circ_0003956	RNF13	chr3	+	exonic	-3.19276
hsa_circ_0008342	CLNS1A	chr11	-	exonic	-3.19276
hsa_circ_0003287	NBAS	chr2	-	exonic	-3.19276
hsa_circ_0030883	CARKD	chr13	+	exonic	-3.19276
hsa_circ_0006990	VAPA	chr18	+	exonic	-3.19276
hsa_circ_0002693	SLMAP	chr3	+	exonic	-3.19276
hsa_circ_0002162	PTK2	chr8	-	exonic	-3.19276
hsa_circ_0005524	DROSHA	chr5	-	exonic	-3.16017
hsa_circ_0005143	SCAPER	chr15	-	exonic	-3.16017
hsa_circ_0003376	CTTN	chr11	+	exonic	-3.16017
hsa_circ_0001747	MKLN1	chr7	+	exonic	-3.16017
hsa_circ_0081607	CUX1	chr7	+	exonic	-3.16017
hsa_circ_0008275	VPS13D	chr1	+	exonic	-3.16017
hsa_circ_0000918	GMIP	chr19	-	exonic	-3.16017
hsa_circ_0000239	RUFY2	chr10	-	exonic	-3.16017
hsa_circ_0004015	CDK14	chr7	*	exonic	-3.16017
hsa_circ_0000994	SLC8A1	chr2	-	exonic	-3.16017
hsa_circ_0075736	NUP153	chr6	-	exonic	-3.16017
hsa_circ_0000206	WDR37	chr10	+	exonic	-3.12432
hsa_circ_0008223	XPO6	chr16	-	exonic	-3.12432
hsa_circ_0007710	ELF2	chr4	-	exonic	-3.12432
hsa_circ_0002454	DNAJC6	chr1	+	exonic	-3.12432
hsa_circ_0000042	EPB41	chr1	+	exonic	-3.12432
hsa_circ_0010835	KDM1A	chr1	+	exonic	-3.12432
hsa_circ_0005405	NFX1	chr9	+	exonic	-3.12432
hsa_circ_0006987	UBA2	chr19	+	exonic	-3.12432
hsa_circ_0005644	ANKAR	chr2	+	exonic	-3.12432
hsa_circ_0001289	SETD2	chr3	-	exonic	-3.12432
hsa_circ_0001247	ATXN10	chr22	+	exonic	-3.12432
hsa_circ_0007907	ZFY	chrY	+	exonic	-3.12432
hsa_circ_0057261	NCKAP1	chr2	-	exonic	-3.12432
hsa_circ_0005038	PEX6	chr6	-	exonic	-3.12432
hsa_circ_0003218	BMPR2	chr2	+	exonic	-3.12432
hsa_circ_0005576	CDC42	chr1	+	exonic	-3.12432
hsa_circ_0001495	CCNB1	chr5	*	exonic	-3.12432
hsa_circ_0020092	TRUB1	chr10	+	exonic	-3.12432
hsa_circ_0018331	ERCC6	chr10	-	exonic	-3.12432
hsa_circ_0005029	EPT1	chr2	+	exonic	-3.12432
hsa_circ_0001079	STK39	chr2	-	exonic	-3.08458
hsa_circ_0003441	TDRD3	chr13	+	exonic	-3.08458
hsa_circ_0005292	MRPL47	chr3	-	exonic	-3.08458
hsa_circ_0057105	PDK1	chr2	+	exonic	-3.08458
hsa_circ_0008599	MIR31HG	chr9	-	exonic	-3.08458
hsa_circ_0001356	SMC4	chr3	*	exonic	-3.08458
hsa_circ_0001095	PLEKHM3	chr2	-	exonic	-3.08458
hsa_circ_0003828	ATAD2B	chr2	-	exonic	-3.08458
hsa_circ_0027689	TMTC3	chr12	+	exonic	-3.08458
hsa_circ_0017523	AKR1E2	chr10	+	exonic	-3.08458
hsa_circ_0057293	NCKAP1	chr2	-	exonic	-3.08458
hsa_circ_0007992	RABGEF1	chr7	+	exonic	-3.08458
hsa_circ_0005703	PMM1	chr22	*	exonic	-3.08458
hsa_circ_0035189	GALK2	chr15	+	exonic	-3.08458
hsa_circ_0001890	MAPKAP1	chr9	-	exonic	-3.08458
hsa_circ_0031447	STRN3	chr14	-	exonic	-3.08458
hsa_circ_0002940	CCT2	chr12	+	exonic	-3.08458
hsa_circ_0005882	STK39	chr2	-	exonic	-3.08458
hsa_circ_0038704	KDM8	chr16	+	exonic	-3.08458
hsa_circ_0002008	PKN2	chr1	+	exonic	-3.08458
hsa_circ_0001661	TMEM181	chr6	*	exonic	-3.08458
hsa_circ_0005499	SLC25A32	chr8	-	exonic	-3.04009
hsa_circ_0000704	AMFR	chr16	-	exonic	-3.04009
hsa_circ_0006908	CLIP4	chr2	+	exonic	-3.04009
hsa_circ_0005036	ETFA	chr15	-	exonic	-3.04009
hsa_circ_0008058	MAN2A1	chr5	+	exonic	-3.04009
hsa_circ_0005907	GNB1	chr1	-	exonic	-3.04009
hsa_circ_0004535	RP4-717I23.3	chr1	-	exonic	-3.04009
hsa_circ_0008432	TPM4	chr19	+	exonic	-3.04009
hsa_circ_0007365	RPRD1B	chr20	+	exonic	-3.04009
hsa_circ_0000652	IQGAP1	chr15	+	exonic	-3.04009
hsa_circ_0006697	RNF13	chr3	+	exonic	-3.04009
hsa_circ_0004425	TMEFF1	chr9	+	exonic	-3.04009
hsa_circ_0005973	SMARCA4	chr19	+	exonic	-3.04009
hsa_circ_0001068	MGAT5	chr2	+	exonic	-3.04009
hsa_circ_0000612	USP3	chr15	+	exonic	-3.04009
hsa_circ_0001580	KDM1B	chr6	+	exonic	-3.04009
hsa_circ_0002004	FXR1	chr3	+	exonic	-3.04009
hsa_circ_0002570	FAM73A	chr1	+	exonic	-3.04009
hsa_circ_0000853	MALT1	chr18	+	exonic	-3.04009
hsa_circ_0008194	AHNAK	chr11	-	exonic	-3.04009
hsa_circ_0001459	NEIL3	chr4	+	exonic	-3.04009
hsa_circ_0002290	RSF1	chr11	-	exonic	-3.04009
hsa_circ_0008645	CDK14	chr7	+	exonic	-3.04009
hsa_circ_0008234	FOXP1	chr3	-	exonic	-3.04009
hsa_circ_0005542	SRBD1	chr2	-	exonic	-3.04009
hsa_circ_0002266	LRCH3	chr3	+	exonic	-3.04009
hsa_circ_0009057	ZCCHC17	chr1	+	exonic	-3.04009
hsa_circ_0047253	LAMA3	chr18	+	exonic	-3.04009
hsa_circ_0044542	COL1A1	chr17	*	exonic	-3.04009
hsa_circ_0054345	LRPPRC	chr2	-	exonic	-3.04009
hsa_circ_0006459	GNAQ	chr9	-	exonic	-3.04009
hsa_circ_0004913	TEX2	chr17	-	exonic	-3.04009
hsa_circ_0002805	ZBTB46	chr20	-	exonic	-3.04009
hsa_circ_0045334	PLEKHM1P	chr17	-	exonic	-3.04009
hsa_circ_0004491	ORC4	chr2	*	exonic	-3.04009
hsa_circ_0006127	SRCAP	chr16	+	exonic	-3.04009
hsa_circ_0001148	RBM39	chr20	-	exonic	-3.04009
hsa_circ_0008549	OSBPL10	chr3	-	exonic	-3.04009
hsa_circ_0009438	AJAP1	chr1	+	exonic	-3.04009
hsa_circ_0026228	LARP4	chr12	+	exonic	-3.04009
hsa_circ_0002926	KDM4B	chr19	+	exonic	-3.04009
hsa_circ_0003549	SEC31A	chr4	-	exonic	-3.04009
hsa_circ_0003432	PIP5K1A	chr1	+	exonic	-3.04009
hsa_circ_0007538	C1orf27	chr1	+	exonic	-3.04009
hsa_circ_0007976	HIF1A	chr14	+	exonic	-3.04009
hsa_circ_0002094	RBM33	chr7	+	exonic	-2.98973
hsa_circ_0006804	GATAD2A	chr19	+	exonic	-2.98973
hsa_circ_0004721	HGS	chr17	+	exonic	-2.98973
hsa_circ_0002069	SNX11	chr17	+	exonic	-2.98973
hsa_circ_0087357	UBQLN1	chr9	-	exonic	-2.98973
hsa_circ_0042817	SSH2	chr17	-	exonic	-2.98973
hsa_circ_0003183	RAB2A	chr8	+	exonic	-2.98973
hsa_circ_0045602	HN1	chr17	-	exonic	-2.98973
hsa_circ_0006357	EZH2	chr7	-	exonic	-2.98973
hsa_circ_0001578	RANBP9	chr6	*	exonic	-2.98973
hsa_circ_0007881	CDK17	chr12	-	exonic	-2.98973
hsa_circ_0001159	CHD6	chr20	-	exonic	-2.98973
hsa_circ_0057163	MTX2	chr2	+	exonic	-2.98973
hsa_circ_0025908	PPHLN1	chr12	+	exonic	-2.98973
hsa_circ_0004849	RPS6KC1	chr1	+	exonic	-2.98973
hsa_circ_0000557	NEK9	chr14	-	exonic	-2.98973
hsa_circ_0000076	FGGY	chr1	+	exonic	-2.98973
hsa_circ_0001944	FIRRE	chrX	-	exonic	-2.98973
hsa_circ_0006364	ZNF81	chrX	+	exonic	-2.98973
hsa_circ_0004490	UIMC1	chr5	-	exonic	-2.98973
hsa_circ_0007822	KDM1A	chr1	+	exonic	-2.98973
hsa_circ_0007635	PSME3	chr17	+	exonic	-2.98973
hsa_circ_0001523	ZNF608	chr5	-	exonic	-2.98973
hsa_circ_0001868	AGTPBP1	chr9	-	exonic	-2.98973
hsa_circ_0002629	SUZ12	chr17	+	exonic	-2.98973
hsa_circ_0000226	RAB18	chr10	+	exonic	-2.98973
hsa_circ_0005566	TMOD2	chr15	+	exonic	-2.98973
hsa_circ_0008846	DEK	chr6	-	exonic	-2.98973
hsa_circ_0005593	NDUFS4	chr5	+	exonic	-2.98973
hsa_circ_0003066	PTK2	chr8	-	exonic	-2.98973
hsa_circ_0008927	ATG7	chr3	+	exonic	-2.98973
hsa_circ_0006051	LRP5L	chr22	-	exonic	-2.98973
hsa_circ_0003478	TTC7A	chr2	+	exonic	-2.98973
hsa_circ_0071036	INPP4B	chr4	-	exonic	-2.98973
hsa_circ_0000179	DTL	chr1	+	exonic	-2.98973
hsa_circ_0003823	CEP70	chr3	-	exonic	-2.98973
hsa_circ_0003943	CCZ1B	chr7	-	exonic	-2.98973
hsa_circ_0006566	ZNF707	chr8	*	exonic	-2.98973
hsa_circ_0000033	CEP85	chr1	+	exonic	-2.98973
hsa_circ_0000647	SEC11A	chr15	-	exonic	-2.98973
hsa_circ_0005600	YPEL2	chr17	+	exonic	-2.98973
hsa_circ_0002417	PPP6R3	chr11	+	exonic	-2.98973
hsa_circ_0001508	MSH3	chr5	+	exonic	-2.98973
hsa_circ_0001195	BRWD1	chr21	-	exonic	-2.98973
hsa_circ_0005918	FCHSD2	chr11	-	exonic	-2.98973
hsa_circ_0002236	SEC22A	chr3	+	exonic	-2.98973
hsa_circ_0070382	AFF1	chr4	+	exonic	-2.98973
hsa_circ_0008759	EEFSEC	chr3	+	exonic	-2.98973
hsa_circ_0002439	TFAP4	chr16	-	exonic	-2.98973
hsa_circ_0005199	UBE4B	chr1	*	exonic	-2.98973
hsa_circ_0001290	SETD2	chr3	-	exonic	-2.98973
hsa_circ_0071234	LRBA	chr4	*	exonic	-2.98973
hsa_circ_0001599	FKBP5	chr6	-	exonic	-2.93194
hsa_circ_0013163	EVI5	chr1	-	exonic	-2.93194
hsa_circ_0002382	ACAP2	chr3	-	exonic	-2.93194
hsa_circ_0003285	N6AMT2	chr13	-	exonic	-2.93194
hsa_circ_0002874	GLIS3	chr9	-	exonic	-2.93194
hsa_circ_0008537	GLI3	chr7	-	exonic	-2.93194
hsa_circ_0000500	PCCA	chr13	+	exonic	-2.93194
hsa_circ_0087243	VPS13A	chr9	+	exonic	-2.93194
hsa_circ_0004874	SNX25	chr4	+	exonic	-2.93194
hsa_circ_0001529	AFF4	chr5	-	exonic	-2.93194
hsa_circ_0021110	ST5	chr11	-	exonic	-2.93194
hsa_circ_0001519	MAN2A1	chr5	+	exonic	-2.93194
hsa_circ_0004039	MTR	chr1	+	exonic	-2.93194
hsa_circ_0003116	ARNT	chr1	-	exonic	-2.93194
hsa_circ_0003032	FER	chr5	+	exonic	-2.93194
hsa_circ_0006527	PIK3C3	chr18	+	exonic	-2.93194
hsa_circ_0007158	FAM169A	chr5	-	exonic	-2.93194
hsa_circ_0057123	CDCA7	chr2	+	exonic	-2.93194
hsa_circ_0007841	SEC61A1	chr3	+	exonic	-2.93194
hsa_circ_0027491	MDM2	chr12	+	exonic	-2.93194
hsa_circ_0008181	TXNRD3	chr3	-	exonic	-2.93194
hsa_circ_0002642	SP3	chr2	-	exonic	-2.93194
hsa_circ_0001342	STAG1	chr3	-	exonic	-2.93194
hsa_circ_0001317	APPL1	chr3	+	exonic	-2.93194
hsa_circ_0058051	BARD1	chr2	-	exonic	-2.93194
hsa_circ_0007586	ADCY9	chr16	-	exonic	-2.93194
hsa_circ_0006335	EHBP1	chr2	+	exonic	-2.93194
hsa_circ_0000051	ZMYM4	chr1	*	exonic	-2.93194
hsa_circ_0000392	YAF2	chr12	-	exonic	-2.93194
hsa_circ_0007786	PTK2	chr8	-	exonic	-2.93194
hsa_circ_0069190	SLC2A9	chr4	-	exonic	-2.93194
hsa_circ_0000137	ASH1L	chr1	-	exonic	-2.93194
hsa_circ_0043136	MMP28	chr17	-	exonic	-2.93194
hsa_circ_0050463	LSM14A	chr19	+	exonic	-2.93194
hsa_circ_0000816	FOXK2	chr17	+	exonic	-2.93194
hsa_circ_0046909	VAPA	chr18	+	exonic	-2.93194
hsa_circ_0005260	TRIO	chr5	+	exonic	-2.93194
hsa_circ_0005372	RASA2	chr3	+	exonic	-2.93194
hsa_circ_0078617	MAP3K4	chr6	*	exonic	-2.93194
hsa_circ_0003267	ME1	chr6	-	exonic	-2.93194
hsa_circ_0007001	AMBRA1	chr11	-	exonic	-2.93194
hsa_circ_0038608	EARS2	chr16	-	exonic	-2.93194
hsa_circ_0007715	CIRBP	chr19	+	exonic	-2.93194
hsa_circ_0059957	ITCH	chr20	+	exonic	-2.93194
hsa_circ_0007798	MAP3K5	chr6	-	exonic	-2.93194
hsa_circ_0000390	FGD4	chr12	+	exonic	-2.93194
hsa_circ_0067716	RNF13	chr3	+	exonic	-2.93194
hsa_circ_0001785	ELP3	chr8	+	exonic	-2.93194
hsa_circ_0017728	DHTKD1	chr10	+	exonic	-2.93194
hsa_circ_0003965	TMEM245	chr9	-	exonic	-2.93194
hsa_circ_0080831	GSAP	chr7	-	exonic	-2.93194
hsa_circ_0005111	PI4K2A	chr10	+	exonic	-2.93194
hsa_circ_0071196	LRBA	chr4	-	exonic	-2.93194
hsa_circ_0004854	H2AFY	chr5	-	exonic	-2.93194
hsa_circ_0019079	KIF20B	chr10	+	exonic	-2.93194
hsa_circ_0004247	PRIM2	chr6	+	exonic	-2.93194
hsa_circ_0001750	NUP205	chr7	+	exonic	-2.93194
hsa_circ_0003638	NLK	chr17	+	exonic	-2.93194
hsa_circ_0013167	EVI5	chr1	-	exonic	-2.93194
hsa_circ_0002839	TAOK1	chr17	+	exonic	-2.93194
hsa_circ_0003692	FNDC3B	chr3	+	exonic	-2.93194
hsa_circ_0001124	ING5	chr2	+	exonic	-2.93194
hsa_circ_0036377	UBE2Q2	chr15	+	exonic	-2.93194
hsa_circ_0085465	ATAD2	chr8	-	exonic	-2.93194
hsa_circ_0005478	SNX29	chr16	+	exonic	-2.86446
hsa_circ_0071099	ARHGAP10	chr4	+	exonic	-2.86446
hsa_circ_0004780	LRBA	chr4	-	exonic	-2.86446
hsa_circ_0038063	NDE1	chr16	+	exonic	-2.86446
hsa_circ_0018973	TMEM254-AS1	chr10	-	exonic	-2.86446
hsa_circ_0006388	MSANTD3	chr9	+	exonic	-2.86446
hsa_circ_0002291	RAB3GAP1	chr2	*	exonic	-2.86446
hsa_circ_0004113	SLC25A26	chr3	+	exonic	-2.86446
hsa_circ_0004624	LSM14A	chr19	+	exonic	-2.86446
hsa_circ_0002289	PSEN1	chr14	+	exonic	-2.86446
hsa_circ_0007249	ZCCHC17	chr1	+	exonic	-2.86446
hsa_circ_0001222	FBXO7	chr22	+	exonic	-2.86446
hsa_circ_0007777	KHDRBS1	chr1	+	exonic	-2.86446
hsa_circ_0037972	PARN	chr16	-	exonic	-2.86446
hsa_circ_0073823	CDC42SE2	chr5	+	exonic	-2.86446
hsa_circ_0005836	TRAPPC6B	chr14	-	exonic	-2.86446
hsa_circ_0049335	DNM2	chr19	+	exonic	-2.86446
hsa_circ_0042091	MAP2K4	chr17	+	exonic	-2.86446
hsa_circ_0003632	ZCCHC11	chr1	-	exonic	-2.86446
hsa_circ_0018484	HERC4	chr10	-	exonic	-2.86446
hsa_circ_0005772	LARP4B	chr10	-	exonic	-2.86446
hsa_circ_0007167	ATP2B4	chr1	+	exonic	-2.86446
hsa_circ_0018992	CCSER2	chr10	+	exonic	-2.86446
hsa_circ_0018478	HERC4	chr10	-	exonic	-2.86446
hsa_circ_0030632	UGGT2	chr13	-	exonic	-2.86446
hsa_circ_0004791	PHKB	chr16	+	exonic	-2.86446
hsa_circ_0008992	PAK1	chr11	-	exonic	-2.86446
hsa_circ_0007482	COL5A1	chr9	+	exonic	-2.86446
hsa_circ_0004477	MCM10	chr10	+	exonic	-2.86446
hsa_circ_0008647	PRELID2	chr5	-	exonic	-2.86446
hsa_circ_0004811	CHEK2	chr22	-	exonic	-2.86446
hsa_circ_0050954	SARS2	chr19	-	exonic	-2.86446
hsa_circ_0008177	FAM13B	chr5	-	exonic	-2.86446
hsa_circ_0088030	PTGR1	chr9	-	exonic	-2.86446
hsa_circ_0000592	MGA	chr15	+	exonic	-2.86446
hsa_circ_0040370	AP1G1	chr16	-	exonic	-2.86446
hsa_circ_0001639	KPNA5	chr6	+	exonic	-2.86446
hsa_circ_0002114	MTDH	chr8	+	exonic	-2.86446
hsa_circ_0053882	TTC27	chr2	+	exonic	-2.86446
hsa_circ_0015377	RFWD2	chr1	-	exonic	-2.86446
hsa_circ_0003677	FBXW8	chr12	+	exonic	-2.86446
hsa_circ_0025967	SCAF11	chr12	-	exonic	-2.86446
hsa_circ_0000818	TBCD	chr17	+	exonic	-2.86446
hsa_circ_0061081	LAMA5	chr20	-	exonic	-2.86446
hsa_circ_0064388	IQSEC1	chr3	-	exonic	-2.86446
hsa_circ_0005513	GTF2I	chr7	+	exonic	-2.86446
hsa_circ_0008996	MAP2K4	chr17	+	exonic	-2.86446
hsa_circ_0008311	STAM	chr10	+	exonic	-2.86446
hsa_circ_0017510	PITRM1	chr10	-	exonic	-2.86446
hsa_circ_0015799	DENND1B	chr1	-	exonic	-2.86446
hsa_circ_0000725	BANP	chr16	+	exonic	-2.86446
hsa_circ_0001758	SLC37A3	chr7	-	exonic	-2.86446
hsa_circ_0002015	MMD	chr17	-	exonic	-2.86446
hsa_circ_0008246	TBC1D14	chr4	+	exonic	-2.86446
hsa_circ_0004468	NCOA6	chr20	-	exonic	-2.86446
hsa_circ_0008831	KDM1A	chr1	+	exonic	-2.86446
hsa_circ_0008984	UBR1	chr15	-	exonic	-2.86446
hsa_circ_0006087	RBM27	chr5	+	exonic	-2.86446
hsa_circ_0005716	ERI3	chr1	-	exonic	-2.86446
hsa_circ_0008012	NFKB1	chr4	+	exonic	-2.86446
hsa_circ_0007468	PRDM4	chr12	-	exonic	-2.86446
hsa_circ_0005418	CTBP2	chr10	-	exonic	-2.86446
hsa_circ_0008655	DIP2C	chr10	-	exonic	-2.86446
hsa_circ_0005571	IFI30	chr19	+	exonic	-2.86446
hsa_circ_0003970	DOCK1	chr10	+	exonic	-2.86446
hsa_circ_0021729	CD44	chr11	*	exonic	-2.86446
hsa_circ_0008758	PSMB5	chr14	-	exonic	-2.86446
hsa_circ_0004832	LRRC37BP1	chr17	+	exonic	-2.86446
hsa_circ_0049392	LDLR	chr19	+	exonic	-2.86446
hsa_circ_0005429	MPP5	chr14	+	exonic	-2.86446
hsa_circ_0002961	MTDH	chr8	+	exonic	-2.86446
hsa_circ_0000669	CARHSP1	chr16	-	exonic	-2.86446
hsa_circ_0001821	circPVT1	chr8	+	exonic	2.6
hsa_circ_0013339	SLC30A7	chr1: 101372407–101379362	+	exonic	2.78896
hsa_circ_0001726	ZNF394	chr7	-	intronic	-3.12432
hsa_circ_0001301	USP4	chr3	-	intronic	-3.12432
hsa_circ_0003491	EIF3H	chr8	-	intronic	-2.86446
hsa_circ_0001146	CPNE1	chr20	-	intronic	-2.86446
hsa_circ_0006783	SIPA1L1	chr14	+	intronic	-2.86446
hsa_circ_0131624	TUBB2A	chr6:3155859|3226045	-	sense overlapping	7.99759
hsa_circ_0096138	MALAT1	chr11:65268030|65268121	+	sense overlapping	6.07657
hsa_circ_0002667	MGAT2	chr14:50053438|50329374	+	sense overlapping	5.69927
hsa_circ_0061621	MORC3	chr21:37711075|37717010	+	sense overlapping	-7.92059
hsa_circ_0005850	AC004980.10	chr7	-	sense overlapping	2.35531
hsa_circ_0000513	RPPH1	chr14	-	sense overlapping	-4.10541
hsa_circ_0000511	RPPH1	chr14	-	sense overlapping	-3.52077
hsa_circ_0006834	EPB41L5	chr2	+	sense overlapping	-3.39712
hsa_circ_0007223	SPC24	chr19	-	sense overlapping	-3.29916
hsa_circ_0004922	NAPG	chr18	+	sense overlapping	-3.29916
hsa_circ_0000705	CNOT1	chr16	-	sense overlapping	-3.25007
hsa_circ_0000166	C1orf27	chr1	+	sense overlapping	-3.16017
hsa_circ_0001611	ZNF451	chr6	+	sense overlapping	-3.16017
hsa_circ_0008756	SDHAP1	chr3	*	sense overlapping	-3.08458
hsa_circ_0000943	ARHGAP35	chr19	+	sense overlapping	-3.08458
hsa_circ_0000766	TUBG1	chr17	+	sense overlapping	-3.04009
hsa_circ_0001014	KIAA1841	chr2	+	sense overlapping	-3.04009
hsa_circ_0001307	RAD54L2	chr3	+	sense overlapping	-2.93194
hsa_circ_0004566	ANKRD11	chr16	-	sense overlapping	-2.93194
hsa_circ_0007068	FTO	chr16	+	sense overlapping	-2.93194
hsa_circ_0005915	MALAT1	chr11	+	sense overlapping	-2.93194
hsa_circ_0000518	RPPH1	chr14	-	sense overlapping	-2.86446
hsa_circ_0005921	LINC01000	chr7	+	sense overlapping	-2.86446
hsa_circ_0005102	TANC1	chr2	+	sense overlapping	-2.86446
hsa_circ_0008579	SLC9A6	chrX	+	sense overlapping	-2.86446
hsa_circ_0004498	TIAL1	chr10	*	sense overlapping	-2.86446
hsa_circ_0006417	NEAT1	chr11	+	sense overlapping	-2.86446
hsa_circ_0078607	SLC22A3	chr6:160819011|160831878	-	antisense	6.11858
hsa_circ_0036763	SEMA4B	chr15:90760671|90763123	-	antisense	5.00954
hsa_circ_0000046	TRDMT1	chr10: 17157441–17168917	+	INTERGENIC	DOWN

## Sheet: gastric
circRNA	symbol	Chromosome	Start	End	Expression change	log2(foldchange)	strand	type
hsa_circ_0035445	ALDH1A2	chr15			Up	4.45615	-
hsa_circ_0003789	TSN	chr2			Up	4.16027	+
hsa_circ_0006282	TCEB1	chr8			Up	2.90689	-
hsa_circ_0011107	RPA2	chr1			Up	2.83996	-
hsa_circ_0005556	NBAS	chr2			Up	2.70929	-
hsa_circ_0050547	UBA2	chr19			Up	2.64386	+
hsa_circ_0006470	MFN2	chr1			Up	2.56071	+
hsa_circ_0007099	ABHD2	chr15			Down	-6.30122	+
hsa_circ_0001897	POMT1	chr9			Down	-5.82579	+
hsa_circ_0007707	LCOR	chr10			Down	-5.79883	+
hsa_circ_0008832	FBXO7	chr22			Down	-5.7252	+
hsa_circ_0002089	ARHGEF12	chr11			Down	-5.59305	+
hsa_circ_0004458	PSD3	chr8			Down	-5.33128	-
hsa_circ_0008394	TIMMDC1	chr3			Down	-5.30012	+
hsa_circ_0088300	PSMD5	chr9			up	5.60644	-	exonic
hsa_circ_0075825	LINC00340	chr6			up	5.57622	+	exonic
hsa_circ_0035277	DMXL2	chr15			up	4.749	-	exonic
hsa_circ_0090080	PHEX	chrX			up	4.41143	+	exonic
hsa_circ_0001874	BICD2	chr9			up	4.34625	-	intronic
hsa_circ_0004771	NRIP1	chr21			down	-7.25937	-	exonic
hsa_circ_0061276	NRIP1	chr21			down	-6.92529	-	exonic
hsa_circ_0092337	RPL13	chr16			down	-6.79338	+	intronic
hsa_circ_0061274	NRIP1	chr21			down	-5.71205	-	exonic
hsa_circ_0075829	LINC00340	chr6			down	-5.63401	+	exonic
hsa_circ_0080845	PTPN12	chr7			down	-5.62527	+	exonic
hsa_circ_0001006	RTN4	chr2			down	-5.59753	-	exonic
hsa_circ_0003764	PTPN12	chr7			down	-5.53543	+	exonic
hsa_circ_0000705	CNOT1	chr16	58593707	58594266	DOWN	-3.18982	-
hsa_circ_0008433	PDE4B	Chr1			UP	3.22346
hsa_circ_0016913	SIPA1L2	Chr1			UP	2.77705
hsa_circ_0058246	VIL1	Chr2			UP	2.72584
hsa_circ_0091744	BGN	ChrX			UP	2.63776
hsa_circ_0084717	SULF1	Chr8			UP	2.62729
hsa_circ_0010797	EPHB2	Chr1			UP	2.48174
hsa_circ_0091740	BGN	ChrX			UP	2.36847
hsa_circ_0035196	ATP8B4	Chr15			UP	2.21823
hsa_circ_0087262	GNA14	Chr9			UP	2.11158
hsa_circ_0000278	PDE3B	Chr11			UP	2.08077
hsa_circ_0017927	PLXDC2	Chr10			UP	1.96853
hsa_circ_0023546	C2CD3	Chr11			DOWN	-2.85595
hsa_circ_0072040	DROSHA	Chr5			DOWN	-2.21744
hsa_circ_0026674	ATF7	Chr12			DOWN	-2.18872
hsa_circ_0019984	SORCS1	Chr10			DOWN	-1.9889
hsa_circ_0052540	CPSF3	Chr2			DOWN	-1.93808
hsa_circ_0024827	KIRREL3	Chr11			DOWN	-1.74408
hsa_circ_0006914	DYM	Chr18			DOWN	-1.72757
hsa_circ_0020743	AP2A2	Chr11			DOWN	-1.72511
hsa_circ_0047146	TMEM241	Chr18			DOWN	-1.68378
hsa_circ_0019749	ACTR1A	Chr10			DOWN	-1.67569
hsa_circ_0026587	ESPL1	Chr12			DOWN	-1.67252
hsa_circ_0036140	THSD4	Chr15			DOWN	-1.66298
hsa_circ_0045153	MRC2	Chr17			DOWN	-1.65765
hsa_circ_0054220	LOC728730	Chr2			DOWN	-1.60872
hsa_circ_0015540	CACNA1E	Chr1			DOWN	-1.59308
hsa_circ_0043637	KRT17	Chr17			UP	6.00922
hsa_circ_0000096	HIAT1	chr1	100515464	100535241	DOWN	-3.6893
hsa_circ_0000154	DCAF6	chr1			Down	-5.36001	+
hsa_circ_0000181	TATDN3	chr1	212977661	‐212981190	DOWN	-3.23266
hsa_circ_0000189	NVL	chr1			up	4.50144	-	intragenic
hsa_circ_0000301	SPI1	chr11			up	4.53605	-	intronic
hsa_circ_0000745	SPECC1	chr17	20107654	20109225	DOWN	-1.32193
hsa_circ_0001546	FAM114A2	chr5			Down	-5.66477	-
hsa_circ_0001888	STRBP	chr9			up	4.35826	-	exonic
hsa_circ_0003551	MKLN1	Chr7			DOWN	-1.79756
hsa_circ_0004680	CCT3	chr1			Down	-5.57107	-
hsa_circ_0006912	CD44	Chr11			UP	2.03654
hsa_circ_0007506	ARAP1	Chr11			DOWN	-1.9112
hsa_circ_0007844	FRMD4A	Chr10			UP	2.71528
hsa_circ_0009103	RBBP4	Chr1			DOWN	-1.61629
hsa_circ_0009254	ACAP3	Chr1			DOWN	-1.61281
hsa_circ_0010798	EPHB2	Chr1			UP	2.58421
hsa_circ_0019172	EXOC6	chr10			up	5.49474	+	exonic
hsa_circ_0020102	GFRA1	Chr10			DOWN	-1.9829
hsa_circ_0020280	DMBT1	Chr10			UP	4.27135
hsa_circ_0021714	CD44	Chr11			UP	1.98492
hsa_circ_0021720	CD44	Chr11			UP	2.2286
hsa_circ_0028870	PXN	Chr12			DOWN	-1.72589
hsa_circ_0031065	RASA3	Chr13			UP	1.99213
hsa_circ_0043632	KRT17	Chr17			UP	3.56035
hsa_circ_0043634	KRT17	Chr17			UP	5.86364
hsa_circ_0043635	KRT17	Chr17			UP	5.98282
hsa_circ_0046791	LAMA1	Chr18			DOWN	-1.74748
hsa_circ_0047906	SERPINB5	Chr18			UP	3.60871
hsa_circ_0050622	RBM42	Chr19			DOWN	-1.67259
hsa_circ_0056260	PTPN4	Chr2			DOWN	-1.72149
hsa_circ_0058495	RHBDD1	chr2			down	-6.07788	+	exonic
hsa_circ_0063809	CELSR1	chr22			Up	3.48543	-
hsa_circ_0066758	KIAA1524	Chr3			UP	2.23161
hsa_circ_0068938	SH3BP2	Chr4			DOWN	-1.6297
hsa_circ_0074362	ARHGAP26	chr5			Up	2.9222	+
hsa_circ_0080517	CLDN4	Chr7			UP	3.42558
hsa_circ_0082539	NUP205	Chr7			DOWN	-2.1542
hsa_circ_0083237	WDR60	Chr7			DOWN	-1.61873
hsa_circ_0084606	ASPH	chr8			Up	2.7137	-
hsa_circ_0084720	SULF1	Chr8			UP	2.39842
hsa_circ_0085839	ZC3H3	Chr8			DOWN	-2.08567
hsa_circ_0091741	BGN	ChrX			UP	2.32783
hsa_circ_0091742	BGN	ChrX			UP	2.45003
hsa_circ_0091745	BGN	ChrX			UP	2.32173
hsa_circ_0091746	BGN	ChrX			UP	2.24718
hsa_circ_0092186	PPP2R3B	ChrY			DOWN	-1.99341
hsa_circ_0001821	PVT1	chr8	128902834	128903244	Up	1.2	+	exonic

## Sheet: liver
circRNA	chrom	log2FC	Regulation	strand	circRNA_type
hsa_circ_0078346	chr6	1.29156	up	-	exonic
hsa_circ_0084615	chr8	2.35968	up	-	exonic
hsa_circ_0085803	chr8	1.63485	up	-	exonic
hsa_circ_0001936	chrX	0.674539	up	-	exonic
hsa_circ_0008946	chr15	1.43548	up	+	exonic
hsa_circ_0009022	chr18	1.27958	up	-	exonic
hsa_circ_0052455	chr2	0.764552	up	-	exonic
hsa_circ_0052523	chr2	1.28989	up	+	exonic
hsa_circ_0055033	chr2	1.7493	up	+	exonic
hsa_circ_0055377	chr2	0.932691	up	+	exonic
hsa_circ_0056139	chr2	0.785414	up	+	exonic
hsa_circ_0000554	chr14	1.08326	up	+	intragenic
hsa_circ_0000520	chr14	2.96828	up	-	intragenic
hsa_circ_0000228	chr10	1.2445	up	+	exonic
hsa_circ_0005075	chr1	1.44542	up	-	exonic
hsa_circ_0017454	chr10	1.15711	up	+	exonic
hsa_circ_0008301	chr11	1.83275	up	-	exonic
hsa_circ_0027478	chr12	0.648881	up	+	exonic
hsa_circ_0031570	chr14	1.58732	up	-	exonic
hsa_circ_0034189	chr15	1.8167	up	-	exonic
hsa_circ_0056146	chr2	0.885947	up	+	exonic
hsa_circ_0008365	chr2	1.00824	up	-	exonic
hsa_circ_0008472	chr22	1.43431	up	+	exonic
hsa_circ_0066444	chr3	1.3204	up	-	exonic
hsa_circ_0068563	chr3	0.965421	up	-	exonic
hsa_circ_0074817	chr5	1.01237	up	-	exonic
hsa_circ_0004018		na	DOWN	na	na
circZKSCAN1		na	DOWN	na	na
circMTO1		na	DOWN	na	na

## Sheet: lung
circRNA_ID		chrmosome	start	end	log2FC	regulation	strand	type
hsa_circ_0062993		chr22			2.30637	UP	+
hsa_circ_0069291		chr4			2.30478	UP	+
hsa_circ_0017869		chr10			2.30288	UP	+
hsa_circ_0036098		chr15			2.30103	UP	-
hsa_circ_0078321		chr6			2.3006	UP	-
hsa_circ_0013436		chr1			2.29918	UP	-
hsa_circ_0011820		chr1			2.29877	UP	+
hsa_circ_0078329		chr6			2.29785	UP	-
hsa_circ_0017883		chr10			2.2956	UP	+
hsa_circ_0004638		chr4			2.29476	UP	+
hsa_circ_0055154		chr2			2.29465	UP	+
hsa_circ_0067803		chr3			2.2942	UP	-
hsa_circ_0036102		chr15			2.29319	UP	-
hsa_circ_0069293		chr4			2.293	UP	+
hsa_circ_0001597		chr6			2.29169	UP	+
hsa_circ_0050974		chr19			2.29138	UP	-
hsa_circ_0054650		chr2			2.29039	UP	-
hsa_circ_0069292		chr4			2.28757	UP	+
hsa_circ_0078649		chr6			2.28635	UP	-
hsa_circ_0043256		chr9			2.28624	UP	+
hsa_circ_0013958		chr1			1.91877	UP		exonic
hsa_circ_0069774		chr4			1.90188	UP		sense overlapping
hsa_circ_0027470		chr12			1.87774	UP		exonic
hsa_circ_0004039		chr1			1.7433	UP		exonic
hsa_circ_0012673		chr1			1.68032	UP		exonic
hsa_circ_0024766		chr11			1.6526	UP		exonic
hsa_circ_0001130		chr20			1.55336	UP		exonic
hsa_circ_0000273		chr11			1.51197	UP		intronic
hsa_circ_0012722		chr1			1.44837	UP		exonic
hsa_circ_0041821		chr17			1.36793	UP		exonic
hsa_circ_0044013		chr17			1.33514	UP		exonic
hsa_circ_0038872		chr16			1.32135	UP		exonic
hsa_circ_0087888		chr9			1.30042	UP		exonic
hsa_circ_0000009		chr1			1.28214	UP		intronic
hsa_circ_0092354		chr9			1.27798	UP		intronic
hsa_circ_0082894		chr7			1.25338	UP		exonic
hsa_circ_0058361		chr2			1.24975	UP		exonic
hsa_circ_0062139		chr22			1.22527	UP		exonic
hsa_circ_0092277		chr3			1.20977	UP		intronic
hsa_circ_0045801		chr17			1.18523	UP		exonic
hsa_circ_0009503		chr1			1.13947	UP		exonic
hsa_circ_0023988		chr11			1.13488	UP		exonic
hsa_circ_0009502		chr1			1.1177	UP		exonic
hsa_circ_0006718		chr10			1.11703	UP		exonic
hsa_circ_0039920		chr16			1.10232	UP		exonic
hsa_circ_0051638		chr19			1.07245	UP		exonic
hsa_circ_0001443		chr4			1.05172	UP		intronic
hsa_circ_0001737		chr7			1.0321	UP		antisense
hsa_circ_0064924		chr3			1.0321	UP		exonic
hsa_circ_0000824		chr18			1.02219	UP		exonic
hsa_circ_0004136		chr6			1	UP		exonic
hsa_circ_0082865		chr7			-1.0545	DOWN		exonic
hsa_circ_0005654		chr4			-1.12102	DOWN		exonic
hsa_circ_0005904		chr2			-1.15769	DOWN		exonic
hsa_circ_0008435		chr18			-1.18333	DOWN		exonic
hsa_circ_0054220		chr2			-1.22712	DOWN		exonic
hsa_circ_0051907		chr19			-1.25217	DOWN		sense overlapping
hsa_circ_0007725		chr18			-1.33514	DOWN		exonic
hsa_circ_0063752		chr22			-1.79494	DOWN		exonic
hsa_circ_0005140		chr18			-1.89763	DOWN		exonic
hsa_circ_0048085		chr19			-2.13521	DOWN		exonic
hsa_circ_0082314		chr7			-2.24001	DOWN		exonic
hsa_circ_0009297		chr1			-2.52907	DOWN		exonic
hsa_circ_0068260		chr3			-2.60785	DOWN	-
hsa_circ_0059737		chr20			-2.61174	DOWN	+
hsa_circ_0001821		chr20			-2.61661	DOWN
hsa_circ_0021738		chr11			-2.62011	DOWN	+
hsa_circ_0063401		chr22			-2.62464	DOWN	+
hsa_circ_0065424		chr3			-2.62948	DOWN	-
hsa_circ_0005413		chr11			-2.62951	DOWN	+
hsa_circ_0066954		chr3			-2.63062	DOWN	-
hsa_circ_0065408		chr3			-2.63527	DOWN	-
hsa_circ_0068026		chr3			-2.636	DOWN	+
hsa_circ_0059732		chr20			-2.64068	DOWN	+
hsa_circ_0057938		chr2			-2.64272	DOWN	+
hsa_circ_0068025		chr3			-2.64489	DOWN	+
hsa_circ_0039985		chr16			-2.64598	DOWN	+
hsa_circ_0084486		chr8			-2.64702	DOWN	+
hsa_circ_0058195		chr2			-2.64901	DOWN	+
hsa_circ_0030411		chr13			-2.65265	DOWN	+
hsa_circ_0079877		chr7			-2.65276	DOWN	+
hsa_circ_0043562		chr17			-2.65482	DOWN	-
hsa_circ_0007034		chr11			-2.65847	DOWN	+
hsa_circ_0004807		chr5			-2.66767	DOWN		exonic
hsa_circ_0000911		chr19			-2.67107	DOWN		antisense
hsa_circ_0005620		chr10			-2.70509	DOWN		exonic
hsa_circ_0051620		chr19			-3.01525	DOWN		exonic

## Sheet: breast
Circular RNA	Gene symbol	Chromosome	Fold change	Regulation
hsa_circ_0000073	OMA1	Chr1	6.57	UP
hsa_circ_0001135	TPX2	Chr20	-5.87	DOWN
hsa_circ_0001259	TCONS	Chr22	-6.23	DOWN
hsa_circ_0001598	DEF6	Chr6	7.67	UP
hsa_circ_0001791	ADAM9	Chr8	7.53	UP
hsa_circ_0001982	RNF111	Chr15	7.74	UP
hsa_circ_0002007	KPNB1	Chr17	-6.34	DOWN
hsa_circ_0002179	SPPL3	Chr12	-6.41	DOWN
hsa_circ_0003880	KPNA6	Chr1	6.23	UP
hsa_circ_0005046	ARL8B	Chr3	7.05	UP
hsa_circ_0005214	AHI1	Chr6	7.02	UP
hsa_circ_0006147	HERC2	Chr15	-6.74	DOWN
hsa_circ_0010567	HSPG2	Chr1	6.78	UP
hsa_circ_0012380	STIL	Chr1	6.54	UP
hsa_circ_0014961	USF1	Chr1	-4.62	DOWN
hsa_circ_0015350	RFWD2	Chr1	6.5	UP
hsa_circ_0016723	PSEN2	Chr1	-4.86	DOWN
hsa_circ_0016901	TXNAX	Chr1	-5.16	DOWN
hsa_circ_0017841	ITGA8	Chr10	-5.54	DOWN
hsa_circ_0017949	MLLT10	Chr10	-5.27	DOWN

## Sheet: pancreatic
cirRNA_id	smbol	chrm	type	strand	FC	log2FC	regulation
hsa_circ_0001946	CDR1	X	ANTISENSE	+	7.07192	2.8221	UP
hsa_circ_0072088	ZFR	5	EXONIC	-	8.70301	3.12151	UP
hsa_circ_0030235	RCBTB2	13	EXONIC	-	7.98989	2.99818	UP
hsa_circ_0060055	EIF6	20	EXONIC	-	6.90885	2.78845	UP
hsa_circ_0005397	RHOT1	17	EXONIC	+	5.41716	2.43754	UP
hsa_circ_0007895	EYA3	1	EXONIC	-	4.78521	2.25858	UP
hsa_circ_0008514	RTN4IP1	6	EXONIC	-	4.58887	2.19814	UP
hsa_circ_0011385	EIF3I	1	EXONIC	+	4.44625	2.15259	UP
hsa_circ_0018004	PDSS1	10	EXONIC	+	4.3383	2.11713	UP
hsa_circ_0070934	LARP1B	4	EXONIC	+	4.15922	2.05631	UP
hsa_circ_0066147	SFMBT1	3	EXONIC	-	3.95872	1.98503	UP
hsa_circ_0083756	TRIM35	8	EXONIC	-	3.90126	1.96394	UP
hsa_circ_0003763	GSK3B	3	EXONIC	-	3.82163	1.93419	UP
hsa_circ_0009065	BFAR	16	EXONIC	+	3.79477	1.92401	UP
hsa_circ_0062389	PI4KA	22	EXONIC	-	3.10635	1.63522	UP
hsa_circ_0054970	SLC1A4	2	EXONIC	+	3.49282	1.80439	UP
hsa_circ_0013587	LRIG2	1	EXONIC	+	4.51013	-2.17317	DOWN
hsa_circ_0075410	DUSP22	6	EXONIC	+	3.85037	-1.945	DOWN
hsa_circ_0008768	ASAP2	2	EXONIC	+	3.30527	-1.72477	DOWN
hsa_circ_0080712	HIP1	7	EXONIC	-	3.10207	-1.63323	DOWN
hsa_circ_0000257	NOLC1	10	EXONIC	+	3.09969	-1.63212	DOWN
hsa_circ_0002733	PLEKHM2	1	EXONIC	+	3.08881	-1.62705	DOWN
hsa_circ_0079385	ZDHHC4	7	EXONIC	+	3.03555	-1.60196	DOWN
hsa_circ_0016404	TATDN3	1	EXONIC	+	2.7512	-1.46006	DOWN
hsa_circ_0006502	WDR85	9	EXONIC	-	2.69102	-1.42816	DOWN
hsa_circ_0041150	RPH3AL	17	EXONIC	-	2.65845	-1.41059	DOWN
hsa_circ_0026652	PCBP2	12	EXONIC	+	2.62003	-1.38958	DOWN
hsa_circ_0052455	MYT1L	2	EXONIC	-	2.60935	-1.38369	DOWN
hsa_circ_0006913	ARID1A	1	EXONIC	+	2.54485	-1.34758	DOWN
hsa_circ_0072279	NUP155	5	EXONIC	-	2.51616	-1.33123	DOWN
hsa_circ_0003218	BMPR2	2	EXONIC	+	2.50504	-1.32483	DOWN
hsa_circ_0002818	DHRSX	X	EXONIC	-	2.48832	-1.31517	DOWN
hsa_circ_0027774	METAP2	12	EXONIC	+	2.45124	-1.29351	DOWN
hsa_circ_0029636	ZMYM2	13	EXONIC	+	2.42983	-1.28086	DOWN
hsa_circ_0002191	C9orf3	9	EXONIC	+	2.42867	-1.28016	DOWN
hsa_circ_0000520	RPPH1	14	INTRAGENIC	-	4.74171	2.24541	UP
hsa_circ_0000326	MALAT1	11	INTRAGENIC	+	4.63304	2.21196	UP
hsa_circ_0092337	RPL13	16	INTRONIC	+	4.51561	2.17492	UP
hsa_circ_0092314	RANBP1	22	INTRONIC	+	4.25502	2.08916	UP
hsa_circ_0092367	SNURF-SNRPN	15	INTRONIC	+	2.98001	-1.57532	DOWN

## Sheet: thyroid
circRNA	GeneSymbol	chrom	strand	circRNA_type	FC (abs)	log2FC	Regulation
hsa_circ_0001132	PLCB1	chr20	-	antisense	2.80372	1.48734	up
hsa_circ_0000516	RPPH1	chr14	+	antisense	2.28672	1.19328	up
hsa_circ_0000228	ZEB1	chr10	+	exonic	2.32606	1.21789	up
hsa_circ_0009581	RERE	chr1	-	exonic	2.47152	1.3054	up
hsa_circ_0011385	EIF3I	chr1	+	exonic	8.05218	3.00938	up
hsa_circ_0011692	STK40	chr1	-	exonic	2.92587	1.54887	up
hsa_circ_0012077	PTPRF	chr1	+	exonic	2.18195	1.12562	up
hsa_circ_0014879	DCAF8	chr1	-	exonic	2.96415	1.56762	up
hsa_circ_0006758	UCK2	chr1	+	exonic	2.03553	1.0254	up
hsa_circ_0016404	TATDN3	chr1	+	exonic	2.55503	1.35334	up
hsa_circ_0016979	PCNXL2	chr1	-	exonic	3.94174	1.97883	up
hsa_circ_0006608	PFKP	chr10	+	exonic	3.17513	1.66682	up
hsa_circ_0017639	SFMBT2	chr10	-	exonic	2.15502	1.1077	up
hsa_circ_0018004	PDSS1	chr10	+	exonic	2.25913	1.17577	up
hsa_circ_0009172	DNA2	chr10	-	exonic	2.6519	1.40703	up
hsa_circ_0008301	TOLLIP	chr11	-	exonic	2.32142	1.215	up
hsa_circ_0022505	BSCL2	chr11	-	exonic	2.19509	1.13428	up
hsa_circ_0007478	TM7SF3	chr12	-	exonic	3.1342	1.6481	up
hsa_circ_0005785	ANAPC7	chr12	-	exonic	2.7875	1.47897	up
hsa_circ_0028196	ANAPC7	chr12	-	exonic	3.27364	1.71089	up
hsa_circ_0028198	ANAPC7	chr12	-	exonic	3.83655	1.93981	up
hsa_circ_0028602	RNFT2	chr12	+	exonic	3.10027	1.6324	up
hsa_circ_0008784	TNFRSF19	chr13	+	exonic	2.33081	1.22083	up
hsa_circ_0030428	TBC1D4	chr13	-	exonic	2.48397	1.31265	up
hsa_circ_0008274	UGGT2	chr13	-	exonic	6.83895	2.77377	up
hsa_circ_0004846	SAMD4A	chr14	+	exonic	2.17795	1.12297	up
hsa_circ_0032704	TTLL5	chr14	+	exonic	4.55869	2.18862	up
hsa_circ_0001955	CSNK1G1	chr15	-	exonic	4.00274	2.00099	up
hsa_circ_0000673	RSL1D1	chr16	-	exonic	4.22471	2.07885	up
hsa_circ_0008616	C16orf62	chr16	+	exonic	3.28136	1.71429	up
hsa_circ_0005699	C16orf62	chr16	+	exonic	5.02257	2.32842	up
hsa_circ_0003645	C16orf62	chr16	+	exonic	5.61101	2.48826	up
hsa_circ_0038718	IL4R	chr16	+	exonic	2.33903	1.22591	up
hsa_circ_0004315	GLG1	chr16	-	exonic	2.946	1.55876	up
hsa_circ_0041732	FAM64A	chr17	+	exonic	3.49796	1.80651	up
hsa_circ_0003505	USP22	chr17	-	exonic	2.14662	1.10207	up
hsa_circ_0000754	SSH2	chr17	-	exonic	2.19692	1.13548	up
hsa_circ_0005397	RHOT1	chr17	+	exonic	3.20475	1.68021	up
hsa_circ_0043438	MED1	chr17	-	exonic	3.56246	1.83288	up
hsa_circ_0045862	TNRC6C	chr17	+	exonic	2.1613	1.1119	up
hsa_circ_0009101	SLC38A10	chr17	-	exonic	2.63693	1.39886	up
hsa_circ_0004720	KDM4B	chr19	+	exonic	2.1418	1.09882	up
hsa_circ_0003892	LDLR	chr19	+	exonic	6.20582	2.63362	up
hsa_circ_0049997	PGLS	chr19	+	exonic	3.28829	1.71734	up
hsa_circ_0050486	GPI	chr19	+	exonic	5.02014	2.32773	up
hsa_circ_0052131	CACNG7	chr19	+	exonic	2.07727	1.05469	up
hsa_circ_0054970	SLC1A4	chr2	+	exonic	2.47204	1.3057	up
hsa_circ_0007024	CERS6	chr2	+	exonic	3.38549	1.75936	up
hsa_circ_0003923	UBE2F	chr2	+	exonic	2.62488	1.39225	up
hsa_circ_0006553	FARP2	chr2	+	exonic	2.79566	1.48319	up
hsa_circ_0060055	EIF6	chr20	-	exonic	3.37781	1.75609	up
hsa_circ_0004771	NRIP1	chr21	-	exonic	3.01525	1.59228	up
hsa_circ_0061276	NRIP1	chr21	-	exonic	2.09266	1.06534	up
hsa_circ_0062389	PI4KA	chr22	-	exonic	4.00398	2.00143	up
hsa_circ_0064324	VGLL4	chr3	-	exonic	3.71439	1.89312	up
hsa_circ_0064557	SATB1	chr3	-	exonic	2.60329	1.38034	up
hsa_circ_0065214	SCAP	chr3	-	exonic	2.90583	1.53895	up
hsa_circ_0007196	RBM5	chr3	+	exonic	2.16563	1.11478	up
hsa_circ_0003006	FLNB	chr3	+	exonic	2.16458	1.11409	up
hsa_circ_0066444	ADAMTS9	chr3	-	exonic	2.25389	1.17242	up
hsa_circ_0004788	ROBO1	chr3	-	exonic	2.30735	1.20624	up
hsa_circ_0067934	PRKCI	chr3	+	exonic	4.1778	2.06274	up
hsa_circ_0069104	TBC1D14	chr4	+	exonic	3.40318	1.76688	up
hsa_circ_0004599	DROSHA	chr5	-	exonic	2.65754	1.41009	up
hsa_circ_0072088	ZFR	chr5	-	exonic	9.62859	3.26732	up
hsa_circ_0003528	SEC24A	chr5	+	exonic	3.78084	1.91871	up
hsa_circ_0074817	EBF1	chr5	-	exonic	2.28279	1.1908	up
hsa_circ_0074854	MAT2B	chr5	+	exonic	3.33339	1.73699	up
hsa_circ_0076251	ZFAND3	chr6	+	exonic	3.25852	1.70422	up
hsa_circ_0077526	BVES	chr6	-	exonic	2.27603	1.18652	up
hsa_circ_0078738	WDR27	chr6	-	exonic	2.61569	1.38719	up
hsa_circ_0079557	RAPGEF5	chr7	-	exonic	3.21165	1.68332	up
hsa_circ_0080425	WBSCR17	chr7	+	exonic	5.07053	2.34214	up
hsa_circ_0081342	ARPC1B	chr7	+	exonic	2.09907	1.06975	up
hsa_circ_0082182	FAM71F2	chr7	+	exonic	2.79542	1.48307	up
hsa_circ_0082564	CREB3L2	chr7	-	exonic	2.83921	1.50549	up
hsa_circ_0005939	LMBR1	chr7	-	exonic	2.04627	1.03299	up
hsa_circ_0002111	PSD3	chr8	-	exonic	3.7712	1.91502	up
hsa_circ_0004458	PSD3	chr8	-	exonic	5.59952	2.4853	up
hsa_circ_0008016	FGFR1	chr8	-	exonic	3.01635	1.5928	up
hsa_circ_0084443	PRKDC	chr8	-	exonic	2.19254	1.1326	up
hsa_circ_0001806	CSPP1	chr8	+	exonic	2.88064	1.52639	up
hsa_circ_0006896	KIAA1429	chr8	-	exonic	3.93738	1.97724	up
hsa_circ_0005273	PTK2	chr8	-	exonic	6.0891	2.60623	up
hsa_circ_0003141	UBAP2	chr9	-	exonic	2.95648	1.56388	up
hsa_circ_0088494	NEK6	chr9	+	exonic	4.38761	2.13344	up
hsa_circ_0089131	ABL1	chr9	+	exonic	2.00774	1.00558	up
hsa_circ_0089153	NUP214	chr9	+	exonic	5.24102	2.38985	up
hsa_circ_0091710	GABRE	chrX	-	exonic	2.44836	1.29181	up
hsa_circ_0091894	FLNA	chrX	-	exonic	2.92524	1.54856	up
hsa_circ_0092232	USP9Y	chrY	+	exonic	2.11527	1.08084	up
hsa_circ_0015278	KLHL20	chr1	+	exonic	2.82698	-1.49926	down
hsa_circ_0007292	ATP5C1	chr10	+	exonic	2.07715	-1.05461	down
hsa_circ_0021549	MPPED2	chr11	-	exonic	2.0779	-1.05512	down
hsa_circ_0021553	MPPED2	chr11	-	exonic	3.17361	-1.66613	down
hsa_circ_0022378	FADS1	chr11	-	exonic	3.22139	-1.68768	down
hsa_circ_0027821	RMST	chr12	+	exonic	2.6255	-1.39259	down
hsa_circ_0040809	BANP	chr16	+	exonic	2.07672	-1.05431	down
hsa_circ_0041821	NEURL4	chr17	-	exonic	3.42225	-1.77494	down
hsa_circ_0049271	KEAP1	chr19	-	exonic	2.38341	-1.25303	down
hsa_circ_0004305	LOC100506866	chr2	+	exonic	2.08002	-1.0566	down
hsa_circ_0067103	ZNF148	chr3	-	exonic	2.67338	-1.41866	down
hsa_circ_0001333	ZNF148	chr3	-	exonic	2.40505	-1.26607	down
hsa_circ_0077514	HACE1	chr6	-	exonic	3.56784	-1.83505	down
hsa_circ_0079891	ELMO1	chr7	-	exonic	2.68733	-1.42617	down
hsa_circ_0000965	C19orf18	chr19	-	intragenic	2.0892	1.06295	up
hsa_circ_0000644	RP11-351M8.1	chr15	-	intronic	3.86334	1.94985	up
hsa_circ_0000981	LAPTM4A	chr2	-	intronic	3.44034	1.78255	up
hsa_circ_0092275	RPS8	chr1	+	intronic	3.24348	1.69754	up
hsa_circ_0092363	DDX11	chr12	+	intronic	5.8866	2.55743	up
hsa_circ_0092327	RPL18A	chr19	+	intronic	2.55211	1.35169	up
hsa_circ_0092315	PWP2	chr21	+	intronic	2.70954	1.43805	up
hsa_circ_0092299	MCM5	chr22	+	intronic	2.56077	1.35658	up
hsa_circ_0092283	MYH9	chr22	-	intronic	3.40157	1.7662	up

## Sheet: aml
hsa_circ_0001187
hsa_circ_0001947
hsa_circ_0004277
hsa_circ_0008078
hsa_circ_0035381
hsa_circ_0049657

## Sheet: bladder
has_circ_0003221

[truncated: 6 more sheets: cervical, CRC, COLON, glioma, osteosarcoma, ovarian]
