# Supplementary material for: Cancer-Associated circRNA–miRNA–mRNA Regulatory Networks: A Meta-Analysis
Source: Front Mol Biosci. 2021 May 12;8:671309. doi: 10.3389/fmolb.2021.671309 (PMC8149909; doi:10.3389/fmolb.2021.671309)
Supplement: Supplementary file 3 [file Table_3.XLSX]

## Sheet: Summary
Column A : Types of cancer
Column B : The number of circRNA-miRNA interactions
Column C : The number of miRNA-mRNA interactions
Column D : The number of differentially expressed circRNA-miRNA interactions
Column E : The number of differentially expressed miRNA-mRNA interactions
DE : Differentially Expressed
CANCER	Number of interactions		Number of interactions (DE)
	circRNA-miRNA	miRNA-mRNA	circRNA-miRNA	miRNA-mRNA
HNSCC	155	1345	33	141
GASTRIC	188	2275	32	198
LIVER	141	1746	39	99
LUNG	208	1244	29	84
BREAST	70	800	10	49
PANCREATIC	93	659	7	27
THYROID	417	5491	56	155

## Sheet: HNSCC
Interactions					Interactions (Differentially Expressed)
circRNA|Gene Symbol	microRNA	mrna			circRNA|Gene Symbol	microRNA	log2fc	mrna	log2fc
hsa_circ_0044562|COL1A1	hsa-miR-634	CYR61			hsa_circ_0008309|CUL3	hsa-miR-942	1	MMP9	3.1
								IFI27	2.5
hsa_circ_0044562|COL1A1	hsa-miR-665	CD274						SFRP4	2
		CNR2						NFKBIA	1.2
		PLCG1
hsa_circ_0044562|COL1A1	hsa-miR-767-5p	COL10A1			hsa_circ_0001387|WHSC1	hsa-miR-942	1	MMP9	3.1
		COL3A1						IFI27	2.5
		COL4A1						SFRP4	2
		COL4A2						NFKBIA	1.2
		COL5A2
		LOX
		MMP2			hsa_circ_0036186|PKM2	hsa-miR-942	1	MMP9	3.1
		PDGFRB						IFI27	2.5
		SERPINH1						SFRP4	2
		SPARC						NFKBIA	1.2
		FBN1
hsa_circ_0008309|CUL3	hsa-miR-942	CDKN1A			hsa_circ_0036186|PKM2	hsa-miR-526b	1.2	MMP1	7.8
		GSK3B
		IFI27			hsa_circ_0131624|TUBB2A	hsa-miR-192	1	CAV1	1.5
		MMP9						CD47	1
		NFKBIA						DTL	1
		SFRP4						ITGB1	1
		TLE1						LMNB2	1.3
		VEGFA						MAD2L1	1.7
								MCM10	1.1
								NID1	1.8
hsa_circ_0096138|MALAT1	hsa-miR-384	IRS1						SERPINE1	4.4
		NTRK3
		FBXW7			hsa_circ_0131624|TUBB2A	hsa-miR-224	1	AP2M1	1.1
		HSPA5						CXCR4	2.1
		KRAS						HOXD10	2.3
								PDGFRB	1.2
hsa_circ_0021708|PDHX	hsa-miR-1248	MYC						PTX3	1
								RASSF8	1.1
hsa_circ_0021708|PDHX	hsa-miR-1256	ICAM1
		SELE			hsa_circ_0002667|MGAT2	hsa-miR-520g	1.06	SMAD7	1.1
		TRIM68						MMP2	1.8
hsa_circ_0021708|PDHX	hsa-miR-638	SOX2			hsa_circ_0131624|TUBB2A	hsa-miR-671-5p	1	FOXM1	2
		TP53INP2
		CDK2			hsa_circ_0131624|TUBB2A	hsa-miR-589	1	PTGS2	3.8
		DACT3
		OSCP1			hsa_circ_0131624|TUBB2A	hsa-miR-518a-5p	1.06	CCL2	1.3
		PLD1
		PTEN			hsa_circ_0131624|TUBB2A	hsa-miR-616	1.06	TFPI2	1.5
		SP2
		STARD10			hsa_circ_0002667|MGAT2	hsa-miR-142-5p	1.02	SOCS1	1.9
		TP53						CLDN1	1.9
								IGF2BP3	1.2
hsa_circ_0021708|PDHX	hsa-miR-921	ANGPTL1						TGFB2	2.4
hsa_circ_0001387|WHSC1	hsa-miR-1182	TERT			hsa_circ_0002667|MGAT2	hsa-miR-526b	1.2	MMP1	7.8
								SETD2	3.8
hsa_circ_0001387|WHSC1	hsa-miR-1248	MYC
					hsa_circ_0002667|MGAT2	hsa-miR-942	1	MMP9	3.1
hsa_circ_0001387|WHSC1	hsa-miR-593	CD274						IFI27	2.5
		PROP1						SFRP4	2
		PLK1						NFKBIA	1.2
		MFF
					hsa_circ_0001821|circPVT1	hsa-miR-197	1	GALT	2.9
hsa_circ_0001387|WHSC1	hsa-miR-637	COL4A1						ISYNA1	2.2
		SP7						DPH1	1.8
		AKT1						PMAIP1	1.7
								DCBLD2	1.6
hsa_circ_0001387|WHSC1	hsa-miR-646	NOB1						RAN	1.3
								THEMIS2	1.3
hsa_circ_0001387|WHSC1	hsa-miR-766	HNF4A						KLF10	1.2
		BAX						ACVR1	1.1
								RAD51	1.1
hsa_circ_0001387|WHSC1	hsa-miR-942	CDKN1A						TUSC2	1.1
		GSK3B						CPSF1	1
		IFI27
		MMP9			hsa_circ_0001821|circPVT1	hsa-miR-203	1.1	CXCL8	5.3
		NFKBIA						MMP1	3.3
		SFRP4						IFIT1	2
		TLE1						IL24	2
		VEGFA						BIRC5	1.8
								MMP10	1.8
								MMP9	1.8
hsa_circ_0061621|MORC3	hsa-miR-1248	MYC						TYMS	1.8
								STAT1	1.7
circRNA_100290/hsa_circ_0013339|SLC30A7	hsa-miR-767-5p	COL10A1						KIF2A	1.2
		COL3A1						MYD88	1.1
		COL4A1						FGF2	1
		COL4A2						RUNX2	2.1
		COL5A2						SFRP4	2
		LOX						SNAI1	1.9
		MMP2						PLD2	1.5
		PDGFRB						CAV1	1.4
		SERPINH1						FZD2	1.3
		SPARC						DLX5	1.1
		FBN1						E2F3	1.1
								ASAP1	1
circRNA_100290/hsa_circ_0013339|SLC30A7	hsa-miR-580	TWIST1						CASK	1
								CDK6	1
hsa_circ_0001206|CRKL	hsa-miR-657	CDKN1A						MAP3K13	1
		TLE1						TP63	1
		IGF2R
					hsa_circ_0001821|circPVT1	hsa-miR-616	1.06	TFPI2	1.5
hsa_circ_0000046|TRDMT1	hsa-miR-548c-3p	ITGAV
		TWIST1			hsa_circ_0036186|PKM2	hsa-miR-326	ns	CD274	1.1
								FSCN1	2.1
hsa_circ_0000046|TRDMT1	hsa-miR-766	HNF4A						PKM	1.2
		BAX
					hsa_circ_0036186|PKM2	hsa-miR-338-3p	ns	ADAM17	1.1
hsa_circ_0000046|TRDMT1	hsa-miR-661	CYC1						MMP2	1.8
		MCL1						MMP9	3.1
		MDM2						PKM	1.2
		MDM4						RUNX2	2.1
		MGMT
		MTA1			hsa_circ_0131624|TUBB2A	hsa-miR-338-5p	ns	RUNX2	2.1
		MTA2						MMP2	1.8
		NECTIN1						MMP9	3.1
		STARD10						ADAM17	1.1
		VCL						PKM	1.2
								CD274	1.1
hsa_circ_0000046|TRDMT1	hsa-miR-665	CD274
		CNR2			hsa_circ_0002667|MGAT2	hsa-miR-543	ns	HMGA2	4.6
		PLCG1						MMP7	1.8
								PTK2	1
hsa_circ_0000046|TRDMT1	hsa-miR-570	CD274
		KLF9			hsa_circ_0001821|circPVT1	hsa-miR-145	ns	MMP1	3.3
								MMP12	2.2
hsa_circ_0000046|TRDMT1	hsa-miR-584	ROCK1						SERPINE1	1.9
								FSCN1	1.3
hsa_circ_0000046|TRDMT1	hsa-miR-623	XRCC5						COL5A1	3
								HMGA2	3
								IRS1	1.9
hsa_circ_0000046|TRDMT1	hsa-miR-433	CFTR						ANGPT2	1.6
		MET						SWAP70	1.6
		RUNX2						P4HA1	1.5
		SPARC						MEST	1.3
		AZIN1						SOX11	1.3
		CREB1						RTKN	1.2
		FGF20						E2F3	1.1
		GBP2						PXN	1.1
		GRB2						CDK6	1
		HIF1A						MCM2	1
		KRAS						MYO5A	1
		TYMS
		GCLC			hsa_circ_0002667|MGAT2	hsa-miR-665	ns	CD274	1.1
		GCLM
					hsa_circ_0001821|circPVT1	hsa-miR-887	ns	IL1B	2.2
hsa_circ_0000046|TRDMT1	hsa-miR-593	CD274						PLD2	1.5
		PROP1
hsa_circ_0000046|TRDMT1	hsa-miR-1231	PLK1			hsa_circ_0001821|circPVT1	hsa-miR-361-3p	ns	SH2B1	1.7
		MFF
					hsa_circ_0001821|circPVT1	hsa-miR-497-5p	ns	MMP1	3.3
hsa_circ_0000046|TRDMT1	hsa-miR-630	BCL2						BIRC5	1.8
		FOXM1						CCNE1	1.8
		SNAI2						RECK	1.5
		BCL2L2						ANLN	1.3
		CDC14A						CDC25A	1.3
		IGF1R						CHEK1	1.3
		MTDH						HSPA4L	1.2
		TP53RK						SMAD7	1
		YAP1
					hsa_circ_0002667|MGAT2	hsa-miR-495	ns	CCL2	1.3
hsa_circ_0000046|TRDMT1	hsa-miR-183	PDCD4						HMGA2	4.6
		AKAP12
		RECK			hsa_circ_0005455|KANSL1	hsa-miR-885-3p	ns	CD274	1.1
		SOCS6
		ITGB1
		DKK3
		SNAI2
		NFIL3
		SCO2			hsa_circ_0002667|MGAT2	hsa-miR-411	-1.06	SPRY4	1.3
		FOXO1
		KIF2A			hsa_circ_0050102|PGPEP1	hsa-miR-495	-1.04	CCL2	1.3
		EZR						HMGA2	4.6
		BTRC
		SRSF2			hsa_circ_0050102|PGPEP1	hsa-miR-411	-1.06	SPRY4	1.3
		PDCD6
		DAP			hsa_circ_0000046|TRDMT1	hsa-miR-411	-1.06	SPRY4	1.3
		EGR1
		IDH2			hsa_circ_0000046|TRDMT1	hsa-miR-433	-1	MET	2.4
		LRP6						RUNX2	2.1
		GSK3B						SPARC	2.5
		BMI1
		ZEB1
		AANAT
		SMAD4
		ZFPM1
		PPP2CB
		PTPA
		PCLAF
		UVRAG
hsa_circ_0000046|TRDMT1	hsa-miR-409-3p	CTNND1
		RECK
		MET
		AKT1
		ANG
		ELF2
		FGA
		FGB
		FGG
		FRAT1
		GAB1
		IFNG
		MGMT
		NLK
		PHF10
		RASGRP3
		RDX
		RSU1
		STAG2
		UGT2B17
		ZEB1
hsa_circ_0000046|TRDMT1	hsa-miR-411	SPRY4
		GRB2
hsa_circ_0000046|TRDMT1	hsa-miR-502-5p	IFI27
		IRF1
		KMT5A
		RAB1B
		TRAF2
hsa_circ_0000046|TRDMT1	hsa-miR-513a-5p	CD274
		BTG3
		GNG13
		DR1
hsa_circ_0000046|TRDMT1	hsa-miR-548p	LAMTOR5
hsa_circ_0000046|TRDMT1	hsa-miR-629	HNF4A
		TRIM33
hsa_circ_0000046|TRDMT1	hsa-miR-873	ABCB1
		CDK3
		SRCIN1
hsa_circ_0036186|PKM2	hsa-miR-1248	MYC
hsa_circ_0036186|PKM2	hsa-miR-623	XRCC5
hsa_circ_0036186|PKM2	hsa-miR-637	COL4A1
		SP7
		AKT1
hsa_circ_0036186|PKM2	hsa-miR-647	ANK2
hsa_circ_0036186|PKM2	hsa-miR-665	CD274
		CNR2
		PLCG1
hsa_circ_0036186|PKM2	hsa-miR-766	HNF4A
		BAX
hsa_circ_0036186|PKM2	hsa-miR-942	CDKN1A
		GSK3B
		IFI27
		MMP9
		NFKBIA
		SFRP4
		TLE1
		VEGFA
hsa_circ_0036186|PKM2	hsa-miR-326	CD274
		FSCN1
		PKM
		BCL2L1
		CD9
		FGF1
		GLI1
		HOTAIR
		MSH3
		NOB1
		NOTCH1
		NOTCH2
		SMO
		SP1
hsa_circ_0036186|PKM2	hsa-miR-330-5p	ITGA5
		PDE4B
		MUC1
		PDIA3
		TYR
hsa_circ_0036186|PKM2	hsa-miR-338-3p	ADAM17
		MMP2
		MMP9
		PKM
		RUNX2
		MACC1
		NOVA1
		NRP1
		PREX2
		CCND1
		CDH2
		DAB2IP
		HIF1A
		IRS2
		ITGB3
		MAP1A
		PKLR
		PLA2G4B
		SMO
		SOX4
		SSX2IP
		TAZ
		UBE2Q1
		ZBTB18
		ZEB2
hsa_circ_0036186|PKM2	hsa-miR-526b	MMP1
		SETD2
		XRCC5
hsa_circ_0036186|PKM2	hsa-miR-615-5p	IGF2
		RAB24
hsa_circ_0036186|PKM2	hsa-miR-625	MAP2K6
		NTRK3
		SOX2
		FHIT
		HMGA1
		IGF2BP1
		ILK
		SCAI
hsa_circ_0003507|MYO19	hsa-miR-346	TAP1
		IL18
		ZFP36
		BCL6
		BRMS1
		BTK
		GSK3B
		LIF
		SRCIN1
		TERT
hsa_circ_0132246|RIMS1	hsa-miR-346	IL18
		ZFP36
		TAP1
		BCL6
		BRMS1
		BTK
		GSK3B
		LIF
		SRCIN1
		TERT
hsa_circ_0132246|RIMS1	hsa-miR-182	ARRDC3
		BCL2
		CADM1
		MITF
		PDCD4
		PDK4
		RECK
		SMARCD3
		TCEAL7
		NOX4
		NTM
		SNAI2
		THBS1
		ADCY6
		ATF1
		BARD1
		BDNF
		CCND2
		CDKN1A
		CDKN1B
		CHEK2
		CHL1
		CLOCK
		CREB1
		CREB5
		CUL5
		CYLD
		FBXW7
		FGF9
		FLOT1
		FOXF2
		FOXO1
		FOXO3
		GSK3B
		LRRC4
		MTSS1
		MYADM
		NDRG1
		NRN1
		PCDH8
		PFN1
		PLD1
		PTEN
		RAD17
		RARG
		SATB2
		SCO2
		SMAD4
		STAT5B
		TIAM1
		TP53BP1
		TP53INP1
		TRIM8
		TSC22D3
		ULBP2
		UQCRFS1
		ZFAND4
hsa_circ_0005455|KANSL1	hsa-miR-1264	DNMT1
hsa_circ_0005455|KANSL1	hsa-miR-223	ARTN
		CXCL2
		ECT2
		IL6
		MAFB
		RHOB
		STAT1
		CFTR
		EPB41L3
		LMO2
		MEF2C
		NFIA
		NFIX
		SECISBP2L
		ABCB1
		ATM
		CAPRIN1
		CARM1
		CCL3
		CDC27
		CDK2
		CDS1
		CHUK
		CYB5A
		E2F1
		EGF
		FBXO8
		FBXW7
		FOXO1
		FOXO3
		HAX1
		HSP90B1
		IGF1R
		LIF
		MSMO1
		MYL9
		NAMPT
		NLRP3
		PARP1
		PAX6
		POLR3G
		PRDM1
		PTBP2
		RAB12
		SCARB1
		SEMA3A
		SLC2A4
		SMARCD1
		SNX24
		SP1
		SP3
		STAT3
		STAT5A
		STMN1
		TAL1
		TOX
		TWF1
		ZEB1
		ZNF365
hsa_circ_0005455|KANSL1	hsa-miR-502-5p	IFI27
		IRF1
		KMT5A
		RAB1B
		TRAF2
hsa_circ_0005455|KANSL1	hsa-miR-515-5p	CYP19A1
		GCM1
		FZD5
hsa_circ_0005455|KANSL1	hsa-miR-626
		SLC7A5
hsa_circ_0005455|KANSL1	hsa-miR-636	SLC25A5
hsa_circ_0005455|KANSL1	hsa-miR-7	CCNE1
		FOS
		IRS1
		PFN2
		PTK2
		REL
		BCL2
		KLF4
		RGS5
		ABCC1
		ARF4
		BAX
		CAPZA1
		CKAP4
		CNN3
		CNOT8
		CUL5
		EGFR
		GDF5
		GFI1
		HELLS
		HOXB3
		HOXB5
		IGF1R
		ILF2
		ILF3
		IRS2
		JARID2
		KCNJ2
		KEAP1
		KMT5A
		MSH3
		MYC
		NDUFA4
		PAK1
		PAX6
		PIK3CD
		PIK3CG
		PIK3R3
		PSME3
		RAF1
		RELA
		RNF183
		SERPINB5
		SIRT2
		SKP2
		SLC7A5
		SMARCD1
		SNCA
		SRSF1
		TET2
		UBE2A
		VDAC1
		XIAP
		XRCC2
		YY1
hsa_circ_0005455|KANSL1	hsa-miR-885-3p	CD274
		BMPR1A
hsa_circ_0005455|KANSL1	hsa-miR-892b	CDK6
		MMP9
		TAB3
		MCL1
		TRAF2
		MAP3K7
		CCND1
		CDK2
		SP1
hsa_circ_0050102|PGPEP1	hsa-miR-661	CYC1
		MCL1
		MDM2
		MDM4
		MGMT
		MTA1
		MTA2
		NECTIN1
		STARD10
		VCL
hsa_circ_0050102|PGPEP1	hsa-miR-548c-3p	ITGAV
		TWIST1
hsa_circ_0050102|PGPEP1	hsa-miR-766	HNF4A
		BAX
hsa_circ_0050102|PGPEP1	hsa-miR-411	SPRY4
		GRB2
hsa_circ_0050102|PGPEP1	hsa-miR-665	CD274
		CNR2
		PLCG1
hsa_circ_0050102|PGPEP1	hsa-miR-767-5p	COL10A1
		COL3A1
		COL4A1
		COL4A2
		COL5A2
		LOX
		MMP2
		PDGFRB
		SERPINH1
		SPARC
		FBN1
hsa_circ_0050102|PGPEP1	hsa-miR-647	ANK2
hsa_circ_0050102|PGPEP1	hsa-miR-495	MEIS1
		CCL2
		HMGA2
		ABCB1
		AKT1
		ATP7A
		BMI1
		FOXC1
		HSPA5
		MAT1A
		MTA3
		PBX3
		PTP4A3
		RUNX3
		SMR3B
		SOX9
		TBC1D9
hsa_circ_0050102|PGPEP1	hsa-miR-520g	SMAD7
		MMP2
		VEGFA
		DAPK2
		TCEAL1
hsa_circ_0050102|PGPEP1	hsa-miR-335	DAAM2
		ID4
		LRG1
		BIRC5
		CXCR4
		DKK1
		PLAUR
		RUNX2
		TCEAL9
		TNC
		ARPC5L
		BCL2L2
		BRCA1
		CRKL
		EPN2
		ESR1
		FMN2
		FMNL3
		FOXA2
		GRM4
		IGF1R
		MAPK1
		MERTK
		MYC
		NOS3
		PARP1
		PAX6
		POU5F1
		PTPRN2
		RASA1
		RB1
		ROCK1
		SIAH2
		SOX17
		SOX4
		SP1
		TFF2
		TRIM29
		TUG1
		UBE2F
		ZEB2
hsa_circ_0050102|PGPEP1	hsa-miR-421	CBX7
		ATM
		CASP3
		CDH1
		FOXO4
		RBMXL1
		SIRT3
		SMAD4
hsa_circ_0050102|PGPEP1	hsa-miR-512-5p	MCL1
		TERT
		CDKN1A
		TEAD4
hsa_circ_0050102|PGPEP1	hsa-miR-495	MEIS1
		CCL2
		HMGA2
		ABCB1
		AKT1
		ATP7A
		BMI1
		FOXC1
		HSPA5
		MAT1A
		MTA3
		PBX3
		PTP4A3
		RUNX3
		SMR3B
		SOX9
		TBC1D9
hsa_circ_0050102|PGPEP1	hsa-miR-520g	SMAD7
		MMP2
		VEGFA
		DAPK2
		TCEAL1
hsa_circ_0050102|PGPEP1	hsa-miR-515-5p	CYP19A1
		GCM1
		FZD5
hsa_circ_0050102|PGPEP1	hsa-miR-921	ANGPTL1
hsa_circ_0050102|PGPEP1	hsa-miR-769-5p	TRAPPC2B
		GSK3B
hsa_circ_0131624|TUBB2A	hsa-miR-188-3p	CBL
hsa_circ_0131624|TUBB2A	hsa-miR-192	CAV1
		CD47
		DTL
		ITGB1
		LMNB2
		MAD2L1
		MCM10
		NID1
		SERPINE1
		ATP1B1
		BCL2
		ITGAV
		ACVR2B
		AKT1
		ALCAM
		BMI1
		CDC7
		CDKN1B
		CUL5
		DHFR
		DICER1
		DLG5
		ERCC3
		ERCC4
		ESR1
		H3F3A
		HOXA10
		HRH1
		ITGB3
		KIF20B
		MIS12
		NOB1
		NR1H4
		PIM1
		PRPF38A
		RACGAP1
		RB1
		SCN5A
		SEPT10
		SMARCB1
		TRAPPC2B
		WNK1
		XIAP
hsa_circ_0131624|TUBB2A	hsa-miR-198	MET
		NTRK3
		MYB
		CCNT1
		FGFR1
		BIRC7
		CCND2
hsa_circ_0131624|TUBB2A	hsa-miR-215	FOXO1
hsa_circ_0131624|TUBB2A	hsa-miR-224	AP2M1
		CXCR4
		HOXD10
		PDGFRB
		PTX3
		RASSF8
		BCL2
		EYA4
		FOSB
		API5
		APLN
		ATG5
		CASP3
		CASP7
		CD40
		CDC42
		CDH1
		DIO1
		DPYSL2
		EDNRA
		FUT4
		GSK3B
		KLK10
		KRAS
		MBD2
		MTOR
		NCOA6
		NIT1
		PAK2
		PEBP1
		PHLPP1
		PHLPP2
		RAB9B
		RAC1
		RB1CC1
		SERPINF2
		SMAD4
		TCEAL1
		TPD52
		TRIB1
hsa_circ_0131624|TUBB2A	hsa-miR-296-5p	S100B
		BBC3
		CASP8
		CDX1
		DLL4
		ELAVL1
		FGFR1
		HGS
		HMGA1
		IKBKE
		KDR
		NGFR
		NOTCH1
		PIN1
		PLK1
		SCRIB
		VEGFA
		WNK4
hsa_circ_0131624|TUBB2A	hsa-miR-331-3p	NRP2
		ERBB2
		FHIT
		E2F1
		DOHH
		PHLPP1
		HOTAIR
		NACC1
		ING5
hsa_circ_0131624|TUBB2A	hsa-miR-338-5p	RUNX2
		MMP2
		MMP9
		ADAM17
		PKM
		CD274
		NOVA1
		PREX2
		NRP1
		MACC1
		EFEMP1
		UBE2Q1
		MAP1A
		DAB2IP
		ZBTB18
		PLA2G4B
		SMO
		CCND1
		SSX2IP
		ZEB2
		SOX4
		TAZ
		IRS2
		PKLR
		HIF1A
		CDH2
		ITGB3
		LRP1
		BMI1
		SPRY1
		LPAR1
hsa_circ_0131624|TUBB2A	hsa-miR-361-3p	SH2B1
hsa_circ_0131624|TUBB2A	hsa-miR-488	AR
		BCL2L11
		EIF3A
		PAX6
		POMC
		SLC39A8
hsa_circ_0131624|TUBB2A	hsa-miR-498	ERBB2
		BRCA1
		EZH2
		KRTAP5-9
		RBFOX2
		TERT
hsa_circ_0131624|TUBB2A	hsa-miR-518a-5p	CCL2
		MCL1
		PIK3C2A
hsa_circ_0131624|TUBB2A	hsa-miR-572	CDKN1A
		CISH
hsa_circ_0131624|TUBB2A	hsa-miR-589	PTGS2
		FXN
		MAP3K8
hsa_circ_0131624|TUBB2A	hsa-miR-599	MYC
		SATB2
hsa_circ_0131624|TUBB2A	hsa-miR-616	TFPI2
		PON1
hsa_circ_0131624|TUBB2A	hsa-miR-645	IFIT2
hsa_circ_0131624|TUBB2A	hsa-miR-671-5p	FOXM1
		CDR1
		SMARCB1
hsa_circ_0131624|TUBB2A	hsa-miR-767-3p	MGMT
hsa_circ_0131624|TUBB2A	hsa-miR-1225-3p	FCER1G
		IFI6
		MT1X
		PTPN6
		RAP2A
hsa_circ_0131624|TUBB2A	hsa-miR-1229	SORL1
hsa_circ_0131624|TUBB2A	hsa-miR-1234	STAT3
hsa_circ_0131624|TUBB2A	hsa-miR-1280	ROCK1
hsa_circ_0131624|TUBB2A	hsa-miR-1283	ATF4
hsa_circ_0131624|TUBB2A	hsa-miR-339-3p	FOXO1
		NFKB1
		MCL1
hsa_circ_0002667|MGAT2	hsa-miR-1234	STAT3
hsa_circ_0002667|MGAT2	hsa-miR-1245	BRCA2
hsa_circ_0002667|MGAT2	hsa-miR-1248	MYC
hsa_circ_0002667|MGAT2	hsa-miR-1270	FXN
hsa_circ_0002667|MGAT2	hsa-miR-1290	FOXA1
hsa_circ_0002667|MGAT2	hsa-miR-142-5p	SOCS1
		CLDN1
		IGF2BP3
		TGFB2
		TGFBR2
		SMAD3
		SIRT1
		TP53INP1
		NFE2L2
		Becn1
		BACH2
		PTEN
		HIF1A
		ZEB1
hsa_circ_0002667|MGAT2	hsa-miR-409-3p	MET
		CTNND1
		RECK
		AKT1
		ANG
		ELF2
		FGA
		FGB
		FGG
		FRAT1
		GAB1
		IFNG
		MGMT
		NLK
		PHF10
		RASGRP3
		RDX
		RSU1
		STAG2
		UGT2B17
		ZEB1
hsa_circ_0002667|MGAT2	hsa-miR-411	SPRY4
		GRB2
hsa_circ_0002667|MGAT2	hsa-miR-495	CCL2
		HMGA2
		MEIS1
		ABCB1
		AKT1
		ATP7A
		BMI1
		FOXC1
		HSPA5
		MAT1A
		MTA3
		PBX3
		PTP4A3
		RUNX3
		SMR3B
		SOX9
		TBC1D9
hsa_circ_0002667|MGAT2	hsa-miR-498	ERBB2
		BRCA1
		EZH2
		KRTAP5-9
		RBFOX2
		TERT
hsa_circ_0002667|MGAT2	hsa-miR-510	HTR3E
		SPDEF
		PRDX1
hsa_circ_0002667|MGAT2	hsa-miR-512-5p	MCL1
		TERT
		CDKN1A
		TEAD4
hsa_circ_0002667|MGAT2	hsa-miR-515-5p	CYP19A1
		GCM1
		FZD5
hsa_circ_0002667|MGAT2	hsa-miR-520g	SMAD7
		MMP2
		VEGFA
		DAPK2
		TCEAL1
hsa_circ_0002667|MGAT2	hsa-miR-526b	MMP1
		SETD2
		XRCC5
hsa_circ_0002667|MGAT2	hsa-miR-543	HMGA2
		MMP7
		PTK2
		FBXO11
		KRAS
		MTA1
		NOS3
		SIRT1
		TWIST1
hsa_circ_0002667|MGAT2	hsa-miR-548c-3p	ITGAV
		TWIST1
hsa_circ_0002667|MGAT2	hsa-miR-548p	LAMTOR5
hsa_circ_0002667|MGAT2	hsa-miR-558	PTGS2
		HPSE
		AATK
hsa_circ_0002667|MGAT2	hsa-miR-561	NR0B1
		MYC
hsa_circ_0002667|MGAT2	hsa-miR-620	FXN
hsa_circ_0002667|MGAT2	hsa-miR-622	CXCR4
		LAMC2
		PLAUR
		KRAS
hsa_circ_0002667|MGAT2	hsa-miR-633	HMGA2
		TGFB1
hsa_circ_0002667|MGAT2	hsa-miR-656	BMPR1A
hsa_circ_0002667|MGAT2	hsa-miR-876-3p	MCL1
hsa_circ_0002667|MGAT2	hsa-miR-944	HECW2
		PTP4A1
		S100PBP
		SIAH1
hsa_circ_0002667|MGAT2	hsa-miR-661	CYC1
		MCL1
		MDM2
		MDM4
		MGMT
		MTA1
		MTA2
		NECTIN1
		STARD10
		VCL
hsa_circ_0002667|MGAT2	hsa-miR-665	CD274
		CNR2
		PLCG1
hsa_circ_0002667|MGAT2	hsa-miR-766	HNF4A
		BAX
		TWIST1
hsa_circ_0002667|MGAT2	hsa-miR-580	CD274
		PROP1
		PLK1
		MFF
hsa_circ_0002667|MGAT2	hsa-miR-599	MYC
		SATB2
hsa_circ_0002667|MGAT2	hsa-miR-623	XRCC5
hsa_circ_0002667|MGAT2	hsa-miR-646	NOB1
hsa_circ_0002667|MGAT2	hsa-miR-657	CDKN1A
		TLE1
		IGF2R
hsa_circ_0002667|MGAT2	hsa-miR-767-5p	COL10A1
		COL3A1
		COL4A1
		COL4A2
		COL5A2
		LOX
		MMP2
		PDGFRB
		SERPINH1
		SPARC
		FBN1
hsa_circ_0002667|MGAT2	hsa-miR-942	MMP9
		IFI27
		SFRP4
		NFKBIA
		VEGFA
		CDKN1A
		GSK3B
		TLE1
hsa_circ_0002667|MGAT2	hsa-miR-647	ANK2
hsa_circ_0002667|MGAT2	hsa-miR-593	CD274
		PROP1
		PLK1
		MFF
hsa_circ_0002667|MGAT2	hsa-miR-769-5p	TRAPPC2B
		GSK3B
hsa_circ_0001821|circPVT1	hsa-miR-145	MMP1
		MMP12
		SERPINE1
		FSCN1
		COL5A1
		HMGA2
		IRS1
		ANGPT2
		SWAP70
		P4HA1
		MEST
		SOX11
		RTKN
		E2F3
		PXN
		CDK6
		MCM2
		MYO5A
		CRYBG1
		ALDH3A1
		ABCC1
		ABHD17C
		ABRACL
		ACTB
		ADAM17
		ADD3
		AKR1B10
		ALPPL2
		AP1G1
		APH1A
		ARF6
		ARL6IP5
		BNIP3
		BRAF
		C11orf65
		CAMK1D
		CBFB
		CCDC43
		CD28
		CD40
		CD44
		CDH2
		CDK4
		CDKN1A
		CEP19
		CFTR
		CLINT1
		CPEB4
		CRNDE
		CTGF
		CTNND1
		DDC
		DDX17
		DDX6
		DFFA
		DTD1
		EGFR
		EIF4E
		EPAS1
		ERBB4
		ERG
		ESR1
		ETS1
		F11R
		FAM3C
		FAM45A
		FLI1
		FXN
		FZD7
		GMFB
		GOLM1
		HDAC11
		HDAC2
		HIF1A
		HLTF
		HOXA9
		IFNB1
		IGF1R
		ILK
		IRS2
		ITGB8
		JADE1
		JAG1
		KIF21A
		KLF4
		KLF5
		KREMEN1
		KRT7
		LYPLA2
		MAP2K4
		MAP2K6
		MAP3K11
		MAP3K3
		MAP4K2
		MDM2
		MIXL1
		MMP14
		MMP16
		MSH3
		MTDH
		MTMR14
		MUC1
		MYC
		MYO6
		MYOCD
		MYRF
		NAIP
		NANOG
		NDRG2
		NDUFA4
		NEDD9
		NFATC1
		NIPSNAP1
		NRAS
		NUDT1
		PADI1
		PAK4
		PARP8
		PDGFD
		PHACTR2
		PIGF
		PLCE1
		PODXL
		POU5F1
		PPM1D
		PPP3CA
		PTP4A2
		ROBO2
		ROCK1
		RPA1
		RPS6KB1
		RREB1
		SAMD5
		SENP1
		SERINC5
		SET
		SMAD2
		SMAD3
		SMAD4
		SMAD5
		SNX24
		SOCS7
		SOX2
		SOX9
		SP1
		SP7
		SPTBN1
		SPTLC1
		SRGAP1
		STAT1
		TGFB2
		TGFBR2
		TIRAP
		TMEM9B
		TMOD3
		TNFSF13
		TPM3
		TPRG1
		TSPAN6
		TUG1
		VEGFA
		VPS51
		YES1
hsa_circ_0001821|circPVT1	hsa-miR-197	GALT
		ISYNA1
		DPH1
		PMAIP1
		DCBLD2
		RAN
		THEMIS2
		KLF10
		ACVR1
		RAD51
		TUSC2
		CPSF1
		IGFBP5
		IL18
		ABCC3
		AGR2
		ALMS1
		ATF6B
		BMF
		CD82
		CDK10
		CES1
		CHIC2
		CLIC1
		CPNE6
		CYLD
		DPYSL3
		EHD2
		FBXW7
		FOXJ2
		FOXO3
		FUS
		GOLGB1
		GORASP2
		HMGN1
		HNF4A
		HNRNPD
		HPN
		IER3
		IGF2-AS
		IL1R1
		KLC1
		LRP4
		MAPK1
		MED16
		MMP23A
		MTHFD1
		NEK4
		NSUN5
		PEX13
		PHF20
		PIPOX
		PRKAR2A
		PRKD2
		RAB28
		RBM4
		RFX1
		RXRB
		SERPINA3
		SNX1
		TAF4B
		TSPAN3
		TSPYL1
		UMPS
		USO1
		WDR6
		WNK1
		ZNF175
		ZNF208
		ZNF302
hsa_circ_0001821|circPVT1	hsa-miR-203	CXCL8
		MMP1
		IFIT1
		IL24
		BIRC5
		MMP10
		MMP9
		TYMS
		STAT1
		KIF2A
		MYD88
		FGF2
		RUNX2
		SFRP4
		SNAI1
		PLD2
		CAV1
		FZD2
		DLX5
		E2F3
		ASAP1
		CASK
		CDK6
		MAP3K13
		TP63
		CDKN1A
		CDKN1B
		SMAD9
		VEGFA
		E2F1
		LIFR
		RAP1A
		IL6
		MMP7
		JUN
		SOCS3
		WIF1
		ABCE1
		ABL1
		AKT2
		ALOX15
		ATM
		BANF1
		BCL11B
		BCL2L2
		BCL7A
		BMI1
		CBLL1
		CCND2
		CDH1
		CREB1
		EDNRA
		EYA4
		FOXK1
		GDAP1
		HOXD3
		JMY
		KHDRBS1
		KIF5B
		LASP1
		LIN28B
		MMP2
		NFYA
		NR2C2
		PIK3CA
		PPM1D
		PRKCA
		RAB22A
		RAN
		RAPH1
		RASAL2
		SMAD4
		SNAI2
		SOCS6
		SRC
		TBK1
		TCF4
		TJP2
		TM4SF1
		TNF
		UVRAG
		ZEB2
		ZNF148
		ZNF217
hsa_circ_0001821|circPVT1	hsa-miR-339-3p	FOXO1
		NFKB1
		MCL1
hsa_circ_0001821|circPVT1	hsa-miR-361-3p	SH2B1
hsa_circ_0001821|circPVT1	hsa-miR-497-5p	MMP1
		BIRC5
		CCNE1
		RECK
		ANLN
		CDC25A
		CHEK1
		HSPA4L
		SMAD7
		IGF1R
		BCL2
		TWIST1
		WEE1
		AMOT
		BTRC
		CCND3
		CDK4
		DICER1
		E2F3
		EIF4E
		ESRRA
		HDGF
		IKBKB
		KCNN4
		MACC1
		MAP2K1
		MTOR
		PBX3
		RAF1
		RPS6KB1
		RUNX2
		SETD2
		SMAD3
		SMURF1
		SSRP1
		WNT7A
		XRCC5
hsa_circ_0001821|circPVT1	hsa-miR-587	PPP2R1B
hsa_circ_0001821|circPVT1	hsa-miR-605	MDM2
		TP53
		SEC24D
		TCEAL1
		PSMD10
hsa_circ_0001821|circPVT1	hsa-miR-616	TFPI2
		PON1
		GSK3B
hsa_circ_0001821|circPVT1	hsa-miR-887	IL1B
		PLD2

## Sheet: Gastric cancer
Interactions					Interactions (Differentially Expressed)
circRNA|Gene Symbol	microRNA	mrna			circRNA|Gene Symbol	microRNA	log2fc	mrna	log2fc
hsa_circ_0063809|CELSR1	hsa-miR-581	DICER1			hsa_circ_0084720|SULF1	hsa-miR-526b	1.4	MMP1	1.3
		EDEM1
					hsa_circ_0004680|CCT3	hsa-miR-490-5p	-1.1	FOS	-1.7
hsa_circ_0063809|CELSR1	hsa-miR-646	CCBE1
		NOB1			hsa_circ_0000189|NVL	hsa-miR-186	ns	P2RX7	1
		MSI1						AKAP12	1.7
		PDCD4						HIF1A	1.2
		EGR2						TWIST1	1.1
								GJA1	2.3
hsa_circ_0063809|CELSR1	hsa-miR-942	CDKN1A						TRAPPC10	1
		IFI27						PVT1	1.2
hsa_circ_0074362|ARHGAP26	hsa-miR-330-3p	CD44			hsa_circ_0020280|DMBT1	hsa-miR-486-3p	ns	ECM1	1.4
		MMP9						MAF	1
		SFRP4
		VEGFA			hsa_circ_0047906|SERPINB5	hsa-miR-149	ns	FOXM1	1.1
		SH3GL2						FGFR1	1.3
		VEGFA
		E2F1			hsa_circ_0080517|CLDN4	hsa-miR-145	ns	CBFB	1.1
		NTRK3						KRT7	2.2
		CDC42						SRGAP1	1.5
		SP1						SERPINE1	1
		GSK3B						SWAP70	1
		TLE1						NUDT1	1.5
		NFKBIA						JAG1	1.1
								ERG	1.1
hsa_circ_0084606|ASPH	hsa-miR-370	FOXM1						MEST	2
		SEC23A						CEP19	1
		KLF4						MMP1	1.3
		MAP3K8						ABRACL	1.1
		HMGA2						PODXL	1.1
		CPT1A						ETS1	1.3
		TGFBR2						COL5A1	2.1
		NF1						CD44	1.3
		FOXO1						SOX9	1
		LIN28A						KIF21A	1.4
		MGMT						E2F3	1.4
		TCEAL1						MCM2	1
		CTNNB1						HIF1A	1.2
		GADD45A
		PTEN			hsa_circ_0080517|CLDN4	hsa-miR-149	ns	FOXM1	1.1
		LEPROTL1						FGFR1	1.3
		KCNQ2
		TP53			hsa_circ_0080517|CLDN4	hsa-miR-326	ns	NOTCH1	1.3
		ERBB2						CD9	1.7
		IGF1R
		PIK3CA			hsa_circ_0080517|CLDN4	hsa-miR-486-3p	ns	ECM1	1.4
		PHLPP1						MAF	1
		LRP5
		CTNNB1			hsa_circ_0007844|FRMD4A	hsa-miR-149	ns	FOXM1	1.1
		DEPTOR						FGFR1	1.3
		MST1R
		SOX2-OT
		SOX2			hsa_circ_0007844|FRMD4A	hsa-miR-486-3p	ns	ECM1	1.4
		STAT3						MAF	1
		MAPK3
		GPHN			hsa_circ_0091742|BGN	hsa-miR-149	ns	FOXM1	1.1
		MALAT1						FGFR1	1.3
		RUNX3
		MYCN			hsa_circ_0091742|BGN	hsa-miR-486-3p	ns	ECM1	1.4
								MAF	1
hsa_circ_0084606|ASPH	hsa-miR-375	BCL2
		NCAM1			hsa_circ_0043637|KRT17	hsa-miR-486-3p	ns	ECM1	1.4
		TIMM8A						MAF	1
		MTPN
		PDK1			hsa_circ_0091741|BGN	hsa-miR-149	ns	FOXM1	1.1
		USP1						FGFR1	1.3
		C1QBP
		JAK2			hsa_circ_0091741|BGN	hsa-miR-486-3p	ns	ECM1	1.4
		ADIPOR2						MAF	1
		RAB10
		EIF4G3			hsa_circ_0091745|BGN	hsa-miR-149	ns	FOXM1	1.1
		PARP1						FGFR1	1.3
		PLAG1
		RASD1			hsa_circ_0091745|BGN	hsa-miR-486-3p	ns	ECM1	1.4
		YY1AP1						MAF	1
		ELAVL4
		YAP1			hsa_circ_0091746|BGN	hsa-miR-149	ns	FOXM1	1.1
		MTDH						FGFR1	1.3
		SP1
		MAP3K8			hsa_circ_0021714|CD44	hsa-miR-486-3p	ns	ECM1	1.4
		FZD8						MAF	1
		BCL2L11
		LDHB			hsa_circ_0091746|BGN	hsa-miR-486-3p	ns	ECM1	1.4
		DLG4						MAF	1
		ITGB1
		KMT5A			hsa_circ_0006912|CD44	hsa-miR-326	ns	NOTCH1	1.3
		CASP3						CD9	1.7
		CDC42
		YWHAZ
		CIP2A			hsa_circ_0021714|CD44	hsa-miR-149	ns	FOXM1	1.1
		EIF2AK2						FGFR1	1.3
		RHOA
					hsa_circ_0003551|MKLN1	hsa-miR-186	ns	VEGFA	-1.3
hsa_circ_0084606|ASPH	hsa-miR-1236	ZEB1
		RORC			hsa_circ_0001821|circPVT1	hsa-miR-145	ns	KRT7	2.2
		KDR						MEST	1.8
		FLT4						COL5A1	1.6
		TCEAL1						NUDT1	1.5
								SRGAP1	1.5
hsa_circ_0001546|FAM114A2	hsa-miR-593	PLK1						E2F3	1.4
		CD274						CD44	1.3
		PROP1						ETS1	1.3
		MFF						MMP1	1.3
								HIF1A	1.2
hsa_circ_0001546|FAM114A2	hsa-miR-203	SOCS3						ABRACL	1.1
		EDNRA						CBFB	1.1
		MMP1						ERG	1.1
		E2F3						JAG1	1.1
		UVRAG						PODXL	1.1
		ABL1						MCM2	1
		TP63						SERPINE1	1
		ABCE1						SOX9	1
		CDK6						SWAP70	1
		BCL2L2
		PPM1D			hsa_circ_0001821|circPVT1	hsa-miR-197	ns	IL18	1.8
		GDAP1						THEMIS2	1.8
		EYA4						DPYSL3	1.3
		ZEB2						ACVR1	1
		BMI1						FUS	1
		RUNX2
		SMAD4			hsa_circ_0001821|circPVT1	hsa-miR-203	ns	SOCS3	3.8
		E2F1						SFRP4	3.7
		MMP10						MMP7	3.6
		DLX5						CXCL8	3.2
		IL6						EDNRA	2.1
		AKT2						CCND2	1.9
		BIRC5						FZD2	1.7
		ZNF148						E2F3	1.4
		CREB1						TCF4	1.3
		TJP2						TYMS	1.3
		SOCS6						MMP9	1.2
		TNF						ASAP1	1.1
		IL24						RAPH1	1.1
		SNAI2
					hsa_circ_0001821|circPVT1	hsa-miR-887	ns	IL1B	1
hsa_circ_0001546|FAM114A2	hsa-miR-326	NOTCH1
		CD9			hsa_circ_0001821|circPVT1	hsa-miR-125	ns	ABCC4	1.1
		GLI1						KRT7	2.2
		SMO						TNFAIP3	2
		NOTCH2						DUSP6	1.9
		MSH3						PRDM1	1.7
		PKM						TACSTD2	1.6
		NOB1						ITGA9	1.5
		CD274						KLF13	1.5
		HOTAIR						TBC1D1	1.5
		FGF1						TP53INP1	1.5
		FSCN1						E2F3	1.4
		BCL2L1						CD44	1.3
		SP1						ENPEP	1.3
								ETS1	1.3
hsa_circ_0001546|FAM114A2	hsa-miR-330-5p	MUC1						MTA1	1.3
		PDIA3						SPHK1	1.3
		ITGA5						BCL2	1.2
		PDE4B						HDAC4	1.2
		TYR						MMP11	1.2
								CBFB	1.1
hsa_circ_0004680|CCT3	hsa-miR-490-5p	FOS						LIF	1.1
		PIK3CA						PIK3CD	1.1
		BMPR2						PODXL	1.1
		HNRNPA1						ALOX5	1
								CDH5	1
hsa_circ_0000154|DCAF6	hsa-miR-766	HNF4A						E2F2	1
		BAX						EZH2	1
								SLC7A1	1
hsa_circ_0000096|HIAT1	hsa-miR-545	LRP1
		CDK4			hsa_circ_0000745|SPECC1	hsa-miR-145	-1.02	CBFB	1.1
		PLEKHA1						KRT7	2.2
								SRGAP1	1.5
hsa_circ_0000096|HIAT1	hsa-miR-548p	APOB						SERPINE1	1
		LAMTOR5						SWAP70	1
								NUDT1	1.5
hsa_circ_0000181|TATDN3	hsa-miR-625	FHIT						JAG1	1.1
		NTRK3						ERG	1.1
		ILK						MEST	2
		IGF2BP1						CEP19	1
		MAP2K6						MMP1	1.3
		HMGA1						ABRACL	1.1
		SCAI						PODXL	1.1
		SOX2						ETS1	1.3
								COL5A1	2.1
hsa_circ_0000745|SPECC1	hsa-miR-767-3p	MGMT						CD44	1.3
								SOX9	1
hsa_circ_0000745|SPECC1	hsa-miR-1298	GJA1						KIF21A	1.4
								E2F3	1.4
								MCM2	1
								HIF1A	1.2
hsa_circ_0000745|SPECC1	hsa-miR-145	KLF4
		MUC1			hsa_circ_0046791|LAMA1	hsa-miR-145	-1.02	CBFB	1.1
		CDKN1A						KRT7	2.2
		MYRF						SRGAP1	1.5
		VEGFA						SERPINE1	1
		CDH2						SWAP70	1
		AKR1B10						NUDT1	1.5
		ALDH3A1						JAG1	1.1
		PDGFD						ERG	1.1
		CBFB						MEST	2
		KRT7						CEP19	1
		SRGAP1						MMP1	1.3
		SERPINE1						ABRACL	1.1
		SWAP70						PODXL	1.1
		NUDT1						ETS1	1.3
		JAG1						COL5A1	2.1
		ERG						CD44	1.3
		MEST						SOX9	1
		CEP19						KIF21A	1.4
		MMP1						E2F3	1.4
		ABRACL						MCM2	1
		PODXL						HIF1A	1.2
		ETS1
		COL5A1			hsa_circ_0028870|PXN	hsa-miR-145	-1.02	CBFB	1.1
		CD44						KRT7	2.2
		SOX9						SRGAP1	1.5
		KIF21A						SERPINE1	1
		E2F3						SWAP70	1
		MCM2						NUDT1	1.5
		HIF1A						JAG1	1.1
		BNIP3						ERG	1.1
		KLF5						MEST	2
		SOX2						CEP19	1
		MYO6						MMP1	1.3
		STAT1						ABRACL	1.1
		YES1						PODXL	1.1
		PPP3CA						ETS1	1.3
		CLINT1						COL5A1	2.1
		IRS1						CD44	1.3
		PARP8						SOX9	1
		TMOD3						KIF21A	1.4
		HOXA9						E2F3	1.4
		EGFR						MCM2	1
		FSCN1						HIF1A	1.2
		MYC
		FLI1
		DFFA
		IFNB1
		RTKN
		POU5F1
		IGF1R
		PPM1D
		CPEB4
		FZD7
		ROBO2
		EIF4E
		CDK4
		IRS2
		ITGB8
		ESR1
		NEDD9
		PAK4
		DDX17
		NRAS
		ILK
		CTGF
		SOCS7
		MDM2
		ADAM17
		HDAC2
		F11R
		ARL6IP5
		C11orf65
		HLTF
		GMFB
		SERINC5
		ALPPL2
		NDRG2
		DTD1
		TPM3
		MAP2K6
		TPRG1
		GOLM1
		CCDC43
		PTP4A2
		TMEM9B
		MMP12
		MTMR14
		NDUFA4
		FAM3C
		LYPLA2
		FAM45A
		PIGF
		AP1G1
		JADE1
		NIPSNAP1
		KREMEN1
		MMP14
		MIXL1
		TSPAN6
		APH1A
		ABHD17C
		NANOG
		MYO5A
		EPAS1
		RREB1
		BRAF
		ACTB
		TGFBR2
		SMAD4
		MAP2K4
		CTNND1
		DDX6
		SMAD3
		ARF6
		SP1
		TNFSF13
		CDK6
		ADD3
		PADI1
		PHACTR2
		SNX24
		SAMD5
		CRYBG1
		HMGA2
		DDC
		ANGPT2
		ROCK1
		RPS6KB1
		CD28
		NFATC1
		SP7
		HDAC11
		CFTR
		SPTBN1
		SENP1
		NAIP
		SMAD3
		SET
		RPA1
		SPTLC1
		MYOCD
		MTDH
		MTDH
		ABCC1
		TUG1
		CAMK1D
		FXN
		CRNDE
		PXN
		MSH3
		CD40
		MMP16
		TGFB2
		SMAD2
		VPS51
		PLCE1
hsa_circ_0000745|SPECC1	hsa-miR-330-3p	VEGFA
		SH3GL2
		VEGFA
		CD44
		MMP9
		SFRP4
		E2F1
		NTRK3
		CDC42
		SP1
		GSK3B
		TLE1
		NFKBIA
hsa_circ_0000745|SPECC1	hsa-miR-515-5p	CYP19A1
		GCM1
		FZD5
hsa_circ_0000745|SPECC1	hsa-miR-526b	MMP1
		SETD2
		XRCC5
hsa_circ_0019172|EXOC6	hsa-miR-1298	GJA1
hsa_circ_0019172|EXOC6	hsa-miR-587	PPP2R1B
hsa_circ_0000301|SPI1	hsa-miR-1178	STUB1
hsa_circ_0000301|SPI1	hsa-miR-377	TIMP1
		E2F3
		PPM1A
		PAK1
		SOD1
		SOD2
		PTEN
		TP53
		CD34
		DNMT1
hsa_circ_0000189|NVL	hsa-miR-186	P2RX7
		AKAP12
		TRAPPC10
		HIF1A
		TWIST1
		PVT1
		GJA1
		VEGFA
		FOXO1
		CSNK2A1
		TERF2IP
		NCSTN
		ABCB1
		SETD2
		XIAP
		PAK5
		PPM1B
		RELA
		MAP3K2
hsa_circ_0001888|STRBP	hsa-miR-548p	LAMTOR5
hsa_circ_0058495|RHBDD1	hsa-miR-580	TWIST1
		FANCM
hsa_circ_0058495|RHBDD1	hsa-miR-545	LRP1
		CDK4
		PLEKHA1
hsa_circ_0043635|KRT17	hsa-miR-338-3p	MMP9
		HIF1A
		CDH2
		MAP1A
		DAB2IP
		PLA2G4B
		SMO
		CCND1
		RUNX2
		MMP2
		PREX2
		SSX2IP
		NRP1
		MACC1
		ZEB2
		SOX4
		TAZ
		ADAM17
		IRS2
		PKLR
		PKM
		ITGB3
hsa_circ_0043634|KRT17	hsa-miR-338-3p	MMP9
		HIF1A
		CDH2
		MAP1A
		DAB2IP
		PLA2G4B
		SMO
		CCND1
		RUNX2
		MMP2
		PREX2
		SSX2IP
		NRP1
		MACC1
		ZEB2
		SOX4
		TAZ
		ADAM17
		IRS2
		PKLR
		PKM
		ITGB3
hsa_circ_0043634|KRT17	hsa-miR-492	GDA
		BID
		BAAT
		CDKN2A
		ALB
		HSD3B1
		TCF21
		ST6GAL1
		PTEN
		MZF1
		BSG
hsa_circ_0043634|KRT17	hsa-miR-766	HNF4A
		BAX
hsa_circ_0043637|KRT17	hsa-miR-338-3p	MMP9
		HIF1A
		CDH2
		MAP1A
		DAB2IP
		PLA2G4B
		SMO
		CCND1
		RUNX2
		MMP2
		PREX2
		SSX2IP
		NRP1
		MACC1
		ZEB2
		SOX4
		TAZ
		ADAM17
		IRS2
		PKLR
		PKM
		ITGB3
hsa_circ_0043637|KRT17	hsa-miR-486-3p	ECM1
		MAF
		BCL11A
		SYK
		FASN
		PRKCD
hsa_circ_0043637|KRT17	hsa-miR-492	GDA
		BID
		BAAT
		CDKN2A
		ALB
		HSD3B1
		TCF21
		ST6GAL1
		PTEN
		MZF1
		BSG
hsa_circ_0043637|KRT17	hsa-miR-766	HNF4A
		BAX
hsa_circ_0043637|KRT17	hsa-miR-942	CDKN1A
		IFI27
hsa_circ_0020280|DMBT1	hsa-miR-338-3p	MMP9
		HIF1A
		CDH2
		MAP1A
		DAB2IP
		PLA2G4B
		SMO
		CCND1
		RUNX2
		MMP2
		PREX2
		SSX2IP
		NRP1
		MACC1
		ZEB2
		SOX4
		TAZ
		ADAM17
		IRS2
		PKLR
		PKM
		ITGB3
hsa_circ_0020280|DMBT1	hsa-miR-370	FOXM1
		SEC23A
		KLF4
		MAP3K8
		HMGA2
		CPT1A
		TGFBR2
		NF1
		FOXO1
		LIN28A
		MGMT
		TCEAL1
		CTNNB1
		GADD45A
		PTEN
		LEPROTL1
		KCNQ2
		TP53
		ERBB2
		IGF1R
		PIK3CA
		PHLPP1
		LRP5
		CTNNB1
		DEPTOR
		MST1R
		SOX2-OT
		SOX2
		STAT3
		MAPK3
		GPHN
		MALAT1
		RUNX3
		MYCN
hsa_circ_0020280|DMBT1	hsa-miR-377	TIMP1
		E2F3
		PPM1A
		PAK1
		SOD1
		SOD2
		PTEN
		TP53
		CD34
		DNMT1
hsa_circ_0020280|DMBT1	hsa-miR-433	GBP2
		TYMS
		HIF1A
		SPARC
		GRB2
		FGF20
		RUNX2
		CFTR
		HDAC6
		KRAS
		CREB1
		AZIN1
		MET
		GCLC
		GCLM
hsa_circ_0020280|DMBT1	hsa-miR-486-3p	ECM1
		MAF
		BCL11A
		SYK
		FASN
		PRKCD
hsa_circ_0020280|DMBT1	hsa-miR-503	CDC14A
		FGFR1
		BCL2
		E2F3
		MYB
		IL18
		CDKN1A
		PMAIP1
		CCNF
		AGO1
		ATF6
		ANLN
		CD40
		CCND3
		TNFRSF11A
		PIK3R1
		IKBKB
		TNFRSF11A
		FGF8
		IGF1R
		FANCA
		FBXW7
		ARHGEF19
		L1CAM
		SMAD2
		IL2
		IFNA1
		IL4
		IL10
		NSUN5
		CD82
		BMF
		MTHFD1
		FOXJ2
		MAPK1
		IGFBP5
		RAN
		SERPINA3
		PLCG1
		CYC1
hsa_circ_0020280|DMBT1	hsa-miR-136	ALDH1A3
		BCL2
		BCL6
		CYP1B1
		NOTCH3
		S100A4
		CD276
		CRMP1
		CYR61
		FOXA2
		HIPK3
		IL6
		MTDH
		PPP2R2A
		RASAL2
		TNF
hsa_circ_0047906|SERPINB5	hsa-miR-370	FOXM1
		SEC23A
		KLF4
		MAP3K8
		HMGA2
		CPT1A
		TGFBR2
		NF1
		FOXO1
		LIN28A
		MGMT
		TCEAL1
		CTNNB1
		GADD45A
		PTEN
		LEPROTL1
		KCNQ2
		TP53
		ERBB2
		IGF1R
		PIK3CA
		PHLPP1
		LRP5
		CTNNB1
		DEPTOR
		MST1R
		SOX2-OT
		SOX2
		STAT3
		MAPK3
		GPHN
		MALAT1
		RUNX3
		MYCN
hsa_circ_0047906|SERPINB5	hsa-miR-543	MTA1
		MMP7
		PTK2
		TWIST1
		SIRT1
		HMGA2
		KRAS
		FBXO11
		NOS3
hsa_circ_0047906|SERPINB5	hsa-miR-625	FHIT
		NTRK3
		ILK
		IGF2BP1
		MAP2K6
		HMGA1
		SCAI
		SOX2
hsa_circ_0047906|SERPINB5	hsa-miR-149	FOXM1
		FGFR1
		AKT1
		E2F1
		SP1
		MYBL2
		ZBTB2
		GIT1
		GPC1
		MYD88
		IL6
		PTGER2
		BBC3
		FGF21
		MTHFR
		WNT1
		FASLG
		PPM1F
hsa_circ_0043632|KRT17	hsa-miR-492	GDA
		BID
		BAAT
		CDKN2A
		ALB
		HSD3B1
		TCF21
		ST6GAL1
		PTEN
		MZF1
		BSG
hsa_circ_0080517|CLDN4	hsa-miR-518a-5p	MCL1
		PIK3C2A
		CCL2
hsa_circ_0080517|CLDN4	hsa-miR-622	CXCR4
		CXCR4
		PLAUR
		LAMC2
		KRAS
hsa_circ_0080517|CLDN4	hsa-miR-661	MAP3K5
hsa_circ_0080517|CLDN4	hsa-miR-885-3p	CD274
		BMPR1A
hsa_circ_0080517|CLDN4	hsa-miR-766	HNF4A
		BAX
hsa_circ_0080517|CLDN4	hsa-miR-1236	ZEB1
		RORC
		KDR
		FLT4
		TCEAL1
hsa_circ_0080517|CLDN4	hsa-miR-1264	DNMT1
hsa_circ_0080517|CLDN4	hsa-miR-145	CBFB
		KRT7
		SRGAP1
		SERPINE1
		SWAP70
		NUDT1
		JAG1
		ERG
		MEST
		CEP19
		MMP1
		ABRACL
		PODXL
		ETS1
		COL5A1
		CD44
		SOX9
		KIF21A
		E2F3
		MCM2
		HIF1A
		KLF4
		MUC1
		CDKN1A
		MYRF
		VEGFA
		CDH2
		AKR1B10
		ALDH3A1
		PDGFD
		BNIP3
		KLF5
		SOX2
		MYO6
		STAT1
		YES1
		PPP3CA
		CLINT1
		IRS1
		PARP8
		TMOD3
		HOXA9
		EGFR
		FSCN1
		MYC
		FLI1
		DFFA
		IFNB1
		RTKN
		POU5F1
		IGF1R
		PPM1D
		CPEB4
		FZD7
		ROBO2
		EIF4E
		CDK4
		IRS2
		ITGB8
		ESR1
		NEDD9
		PAK4
		DDX17
		NRAS
		ILK
		CTGF
		SOCS7
		MDM2
		ADAM17
		HDAC2
		F11R
		ARL6IP5
		C11orf65
		HLTF
		GMFB
		SERINC5
		ALPPL2
		NDRG2
		DTD1
		TPM3
		MAP2K6
		TPRG1
		GOLM1
		CCDC43
		PTP4A2
		TMEM9B
		MMP12
		MTMR14
		NDUFA4
		FAM3C
		LYPLA2
		FAM45A
		PIGF
		AP1G1
		JADE1
		NIPSNAP1
		KREMEN1
		MMP14
		MIXL1
		TSPAN6
		APH1A
		ABHD17C
		NANOG
		MYO5A
		EPAS1
		RREB1
		BRAF
		ACTB
		TGFBR2
		SMAD4
		MAP2K4
		CTNND1
		DDX6
		SMAD3
		ARF6
		SP1
		TNFSF13
		CDK6
		ADD3
		PADI1
		PHACTR2
		SNX24
		SAMD5
		CRYBG1
		HMGA2
		DDC
		ANGPT2
		ROCK1
		RPS6KB1
		CD28
		NFATC1
		SP7
		HDAC11
		CFTR
		SPTBN1
		SENP1
		NAIP
		SMAD3
		SET
		RPA1
		SPTLC1
		MYOCD
		MTDH
		MTDH
		ABCC1
		TUG1
		CAMK1D
		FXN
		CRNDE
		PXN
		MSH3
		CD40
		MMP16
		TGFB2
		SMAD2
		VPS51
		PLCE1
hsa_circ_0080517|CLDN4	hsa-miR-149	FOXM1
		FGFR1
		AKT1
		E2F1
		SP1
		MYBL2
		ZBTB2
		GIT1
		GPC1
		MYD88
		IL6
		PTGER2
		BBC3
		FGF21
		MTHFR
		WNT1
		FASLG
		PPM1F
hsa_circ_0080517|CLDN4	hsa-miR-198	MYB
		FGFR1
		CCND2
		CCNT1
		NTRK3
		MET
		FSTL1
		BIRC7
		PBX1
		JAK3
hsa_circ_0080517|CLDN4	hsa-miR-326	NOTCH1
		CD9
		GLI1
		SMO
		NOTCH2
		MSH3
		PKM
		NOB1
		CD274
		HOTAIR
		FGF1
		FSCN1
		BCL2L1
		SP1
hsa_circ_0080517|CLDN4	hsa-miR-330-3p	CD44
		MMP9
		SFRP4
		VEGFA
		SH3GL2
		VEGFA
		E2F1
		NTRK3
		CDC42
		SP1
		GSK3B
		TLE1
		NFKBIA
hsa_circ_0080517|CLDN4	hsa-miR-330-5p	ITGA5
		PDE4B
		MUC1
		PDIA3
		TYR
hsa_circ_0080517|CLDN4	hsa-miR-338-3p	MMP9
		HIF1A
		CDH2
		UBE2Q1
		NOVA1
		MAP1A
		DAB2IP
		PLA2G4B
		SMO
		CCND1
		RUNX2
		MMP2
		PREX2
		SSX2IP
		NRP1
		MACC1
		ZEB2
		SOX4
		TAZ
		ADAM17
		IRS2
		PKLR
		PKM
		ITGB3
hsa_circ_0080517|CLDN4	hsa-miR-486-3p	ECM1
		MAF
		BCL11A
		SYK
		FASN
		PRKCD
hsa_circ_0007844|FRMD4A	hsa-miR-149	FOXM1
		FGFR1
		AKT1
		E2F1
		SP1
		MYBL2
		ZBTB2
		GIT1
		GPC1
		MYD88
		IL6
		PTGER2
		BBC3
		FGF21
		MTHFR
		WNT1
		FASLG
		PPM1F
hsa_circ_0007844|FRMD4A	hsa-miR-486-3p	ECM1
		MAF
		BCL11A
		SYK
		FASN
		PRKCD
hsa_circ_0007844|FRMD4A	hsa-miR-488	SLC39A8
		AR
		POMC
		BCL2L11
hsa_circ_0010798|EPHB2	hsa-miR-661	MAP3K5
hsa_circ_0091742|BGN	hsa-miR-149	FOXM1
		FGFR1
		AKT1
		E2F1
		SP1
		MYBL2
		ZBTB2
		GIT1
		GPC1
		MYD88
		IL6
		PTGER2
		BBC3
		FGF21
		MTHFR
		WNT1
		FASLG
		PPM1F
hsa_circ_0091742|BGN	hsa-miR-486-3p	ECM1
		MAF
		BCL11A
		SYK
		FASN
		PRKCD
hsa_circ_0091742|BGN	hsa-miR-488	SLC39A8
		AR
		POMC
		BCL2L11
hsa_circ_0091742|BGN	hsa-miR-502-5p	KMT5A
		RAB1B
		TRAF2
		IFI27
		IRF1
hsa_circ_0091742|BGN	hsa-miR-620	FXN
hsa_circ_0084720|SULF1	hsa-miR-409-3p	NLK
		ZEB1
		FGG
		ANG
		FGB
		FGA
		PHF10
		RDX
		IFNG
		CTNND1
		MET
		STAG2
		FRAT1
		RECK
		UGT2B17
		RSU1
		AKT1
		MGMT
		GAB1
		ELF2
hsa_circ_0084720|SULF1	hsa-miR-526b	MMP1
		SETD2
		XRCC5
hsa_circ_0091741|BGN	hsa-miR-620	FXN
hsa_circ_0091741|BGN	hsa-miR-149	FOXM1
		FGFR1
		AKT1
		E2F1
		SP1
		MYBL2
		ZBTB2
		GIT1
		GPC1
		MYD88
		IL6
		PTGER2
		BBC3
		FGF21
		MTHFR
		WNT1
		FASLG
		PPM1F
hsa_circ_0091741|BGN	hsa-miR-486-3p	ECM1
		MAF
		BCL11A
		SYK
		FASN
		PRKCD
hsa_circ_0091741|BGN	hsa-miR-488	SLC39A8
		AR
		POMC
		BCL2L11
hsa_circ_0091741|BGN	hsa-miR-502-5p	KMT5A
		RAB1B
		TRAF2
		IFI27
		IRF1
hsa_circ_0091745|BGN	hsa-miR-149	FOXM1
		FGFR1
		AKT1
		E2F1
		SP1
		MYBL2
		ZBTB2
		GIT1
		GPC1
		MYD88
		IL6
		PTGER2
		BBC3
		FGF21
		MTHFR
		WNT1
		FASLG
		PPM1F
hsa_circ_0091745|BGN	hsa-miR-486-3p	ECM1
		MAF
		BCL11A
		SYK
		FASN
		PRKCD
hsa_circ_0091745|BGN	hsa-miR-488	SLC39A8
		AR
		POMC
		BCL2L11
hsa_circ_0091746|BGN	hsa-miR-149	FOXM1
		FGFR1
		AKT1
		E2F1
		SP1
		MYBL2
		ZBTB2
		GIT1
		GPC1
		MYD88
		IL6
		PTGER2
		BBC3
		FGF21
		MTHFR
		WNT1
		FASLG
		PPM1F
hsa_circ_0091746|BGN	hsa-miR-486-3p	ECM1
		MAF
		BCL11A
		SYK
		FASN
		PRKCD
hsa_circ_0091746|BGN	hsa-miR-488	SLC39A8
		AR
		POMC
		BCL2L11
hsa_circ_0066758|KIAA1524	hsa-miR-545	LRP1
		CDK4
		PLEKHA1
hsa_circ_0066758|KIAA1524	hsa-miR-624	FXN
hsa_circ_0021720|CD44	hsa-miR-626	SLC7A5
		TLE1
		IGF2R
hsa_circ_0006912|CD44	hsa-miR-646	CCBE1
		NOB1
		MSI1
		PDCD4
		EGR2
hsa_circ_0006912|CD44	hsa-miR-661	MAP3K5
hsa_circ_0006912|CD44	hsa-miR-1236	ZEB1
		RORC
		KDR
		FLT4
		TCEAL1
hsa_circ_0006912|CD44	hsa-miR-326	NOTCH1
		CD9
		GLI1
		SMO
		NOTCH2
		MSH3
		PKM
		NOB1
		CD274
		HOTAIR
		FGF1
		FSCN1
		BCL2L1
		SP1
hsa_circ_0006912|CD44	hsa-miR-330-5p	ITGA5
		PDE4B
		MUC1
		PDIA3
		TYR
hsa_circ_0006912|CD44	hsa-miR-370	FOXM1
		SEC23A
		KLF4
		MAP3K8
		HMGA2
		CPT1A
		TGFBR2
		NF1
		FOXO1
		LIN28A
		MGMT
		TCEAL1
		CTNNB1
		GADD45A
		PTEN
		LEPROTL1
		KCNQ2
		TP53
		ERBB2
		IGF1R
		PIK3CA
		PHLPP1
		LRP5
		CTNNB1
		DEPTOR
		MST1R
		SOX2-OT
		SOX2
		STAT3
		MAPK3
		GPHN
		MALAT1
		RUNX3
		MYCN
hsa_circ_0006912|CD44	hsa-miR-492	GDA
		BID
		BAAT
		CDKN2A
		ALB
		HSD3B1
		TCF21
		ST6GAL1
		PTEN
		MZF1
		BSG
hsa_circ_0006912|CD44	hsa-miR-518a-5p	MCL1
		PIK3C2A
		CCL2
hsa_circ_0006912|CD44	hsa-miR-543	TWIST1
		MTA1
		MMP7
		PTK2
		SIRT1
		HMGA2
		KRAS
		FBXO11
		NOS3
hsa_circ_0006912|CD44	hsa-miR-545	LRP1
		CDK4
		PLEKHA1
hsa_circ_0006912|CD44	hsa-miR-570	BRAF
		CD274
		KLF10
		MYC
		SATB2
hsa_circ_0006912|CD44	hsa-miR-593	PLK1
hsa_circ_0006912|CD44	hsa-miR-593	CD274
		PROP1
		MFF
hsa_circ_0006912|CD44	hsa-miR-624	FXN
hsa_circ_0031065|RASA3	hsa-miR-520g	VEGFA
		SMAD7
		MMP2
hsa_circ_0031065|RASA3	hsa-miR-520h	CDKN1A
		VEGFA
		ID1
		ID3
		SMAD6
		ABCG2
		HDAC1
		DAPK2
hsa_circ_0021714|CD44	hsa-miR-545	LRP1
		CDK4
		PLEKHA1
hsa_circ_0021714|CD44	hsa-miR-562	EYA1
		MET
		PSEN1
hsa_circ_0021714|CD44	hsa-miR-570	BRAF
		CD274
		KLF10
		MYC
		SATB2
hsa_circ_0021714|CD44	hsa-miR-587	PPP2R1B
hsa_circ_0021714|CD44	hsa-miR-620	FXN
hsa_circ_0021714|CD44	hsa-miR-626	SLC7A5
		TLE1
		IGF2R
hsa_circ_0021714|CD44	hsa-miR-630	BCL2
		CDC14A
		FOXM1
		BCL2L2
		YAP1
		SNAI2
		IGF1R
		MTDH
		TP53RK
hsa_circ_0021714|CD44	hsa-miR-633	TGFB1
		HMGA2
hsa_circ_0021714|CD44	hsa-miR-646	CCBE1
		NOB1
		MSI1
		PDCD4
		EGR2
hsa_circ_0021714|CD44	hsa-miR-1256	ICAM1
hsa_circ_0021714|CD44	hsa-miR-149	FOXM1
		FGFR1
		AKT1
		E2F1
		SP1
		MYBL2
		ZBTB2
		GIT1
		GPC1
		MYD88
		IL6
		PTGER2
		BBC3
		FGF21
		MTHFR
		WNT1
		FASLG
		PPM1F
hsa_circ_0021714|CD44	hsa-miR-31	CDK1
		ETS1
		ITGA5
		KLF13
		LATS2
		MAP4K4
		MCM2
		RHOBTB1
		SPRED1
		WASF3
		DMD
		RAB27A
		SGPP2
		SLC1A2
		ABCB9
		ARID1A
		ARPC5
		BAP1
		C1QTNF9
		CREG1
		CXCL12
		DACT3
		DICER1
		DKK1
		DOCK1
		E2F2
		EMSY
		FOXO3
		FOXP3
		FZD3
		GNA13
		HIF1AN
		HOXC13
		IL25
		JAZF1
		MET
		MLH1
		MMP16
		MPRIP
		NECTIN4
		NFAT5
		NUMB
		PPP2R2A
		PRKCE
		RASA1
		RDX
		RET
		RHOA
		SATB2
		SDHA
		SELE
		SMAD4
		SOX4
		SP7
		SPRED2
		SPRY1
		SPRY3
		SPRY4
		SRC
		STK40
		STMN1
		TBXA2R
		TIAM1
		XRCC5
		YY1
hsa_circ_0021714|CD44	hsa-miR-330-3p	CD44
		MMP9
		SFRP4
		VEGFA
		SH3GL2
		VEGFA
		E2F1
		NTRK3
		CDC42
		SP1
		GSK3B
		TLE1
		NFKBIA
hsa_circ_0021714|CD44	hsa-miR-338-3p	MMP9
		HIF1A
		CDH2
		UBE2Q1
		NOVA1
		MAP1A
		DAB2IP
		PLA2G4B
		SMO
		CCND1
		RUNX2
		MMP2
		PREX2
		SSX2IP
		NRP1
		MACC1
		ZEB2
		SOX4
		TAZ
		ADAM17
		IRS2
		PKLR
		PKM
		ITGB3
hsa_circ_0021714|CD44	hsa-miR-486-3p	ECM1
		MAF
		BCL11A
		SYK
		FASN
		PRKCD
hsa_circ_0021714|CD44	hsa-miR-488	SLC39A8
		AR
		POMC
		BCL2L11
hsa_circ_0021714|CD44	hsa-miR-502-5p	KMT5A
		RAB1B
		TRAF2
		IFI27
		IRF1
hsa_circ_0021714|CD44	hsa-miR-510	HTR3E
		SPDEF
		PRDX1
hsa_circ_0021714|CD44	hsa-miR-515-3p	CDKN1A
hsa_circ_0021714|CD44	hsa-miR-515-5p	CYP19A1
		GCM1
		FZD5
hsa_circ_0021714|CD44	hsa-miR-519e	CDKN1A
hsa_circ_0082539|NUP205	hsa-miR-636	SLC25A5
hsa_circ_0082539|NUP205	hsa-miR-885-5p	MCM5
		CDK2
		IGF1R
		CD274
		CASP3
		CTNNB1
hsa_circ_0082539|NUP205	hsa-miR-194	CDH2
		HBEGF
		FOXM1
		PTPN12
		ARHGEF2
		RBX1
		BMP1
		CDKN1B
		TLN2
		ITSN1
		IL10
		CHD1
		BCLAF1
		RAC1
		IGF1R
		PTPN13
		ITGA9
		SOCS2
		DNMT3A
		SOX5
		BMI1
		HNF4G
		KDM5B
		ACVR2B
		EP300
hsa_circ_0082539|NUP205	hsa-miR-370	KLF4
		FOXM1
		SEC23A
		MAP3K8
		HMGA2
		CPT1A
		TGFBR2
		NF1
		FOXO1
		LIN28A
		MGMT
		TCEAL1
		CTNNB1
		GADD45A
		PTEN
		LEPROTL1
		KCNQ2
		TP53
		ERBB2
		IGF1R
		PIK3CA
		PHLPP1
		LRP5
		CTNNB1
		DEPTOR
		MST1R
		SOX2-OT
		SOX2
		STAT3
		MAPK3
		GPHN
		MALAT1
		RUNX3
		MYCN
hsa_circ_0082539|NUP205	hsa-miR-518a-5p	MCL1
		PIK3C2A
		CCL2
hsa_circ_0085839|ZC3H3	hsa-miR-486-3p	ECM1
		MAF
		BCL11A
		SYK
		FASN
		PRKCD
hsa_circ_0092186|PPP2R3B	hsa-miR-486-3p	ECM1
		MAF
		BCL11A
		SYK
		FASN
		PRKCD
hsa_circ_0092186|PPP2R3B	hsa-miR-326	NOTCH1
		CD9
		GLI1
		SMO
		NOTCH2
		MSH3
		PKM
		NOB1
		CD274
		HOTAIR
		FGF1
		FSCN1
		BCL2L1
		SP1
hsa_circ_0092186|PPP2R3B	hsa-miR-330-5p	MUC1
		PDIA3
		ITGA5
		PDE4B
		TYR
hsa_circ_0020102|GFRA1	hsa-miR-572	CDKN1A
		CISH
hsa_circ_0020102|GFRA1	hsa-miR-885-3p	CD274
		BMPR1A
hsa_circ_0007506|ARAP1	hsa-miR-885-3p	CD274
		BMPR1A
hsa_circ_0007506|ARAP1	hsa-miR-1225-3p	MT1X
		RAP2A
		FCER1G
		IFI6
		PTPN6
hsa_circ_0007506|ARAP1	hsa-miR-326	NOTCH1
		CD9
		GLI1
		SMO
		NOTCH2
		MSH3
		PKM
		NOB1
		CD274
		HOTAIR
		FGF1
		FSCN1
		BCL2L1
		SP1
hsa_circ_0007506|ARAP1	hsa-miR-330-5p	MUC1
		PDIA3
		ITGA5
		PDE4B
		TYR
hsa_circ_0003551|MKLN1	hsa-miR-1298	GJA1
hsa_circ_0003551|MKLN1	hsa-miR-142-5p	NFE2L2
		TP53INP1
		CLDN1
		HIF1A
		IGF2BP3
		ZEB1
		SMAD3
		SOCS1
		SIRT1
		Becn1
		BACH2
		TGFBR2
		PTEN
		TGFB2
hsa_circ_0003551|MKLN1	hsa-miR-186	VEGFA
		P2RX7
		AKAP12
		TRAPPC10
		HIF1A
		TWIST1
		PVT1
		GJA1
		FOXO1
		CSNK2A1
		TERF2IP
		NCSTN
		ABCB1
		SETD2
		XIAP
		PAK5
		PPM1B
		RELA
		MAP3K2
hsa_circ_0003551|MKLN1	hsa-miR-409-3p	FGG
		ANG
		NLK
		ZEB1
		FGB
		FGA
		PHF10
		RDX
		IFNG
		CTNND1
		MET
		STAG2
		FRAT1
		RECK
		UGT2B17
		RSU1
		AKT1
		MGMT
		GAB1
		ELF2
hsa_circ_0003551|MKLN1	hsa-miR-421	RBMXL1
		CBX7
		ATM
		SMAD4
		CASP3
		CDH1
		SIRT3
		FOXO4
hsa_circ_0003551|MKLN1	hsa-miR-570	BRAF
		CD274
		KLF10
		MYC
		SATB2
hsa_circ_0046791|LAMA1	hsa-miR-1256	ICAM1
hsa_circ_0046791|LAMA1	hsa-miR-145	KLF4
		MUC1
		CDKN1A
		MYRF
		VEGFA
		CDH2
		AKR1B10
		ALDH3A1
		PDGFD
		CBFB
		KRT7
		SRGAP1
		SERPINE1
		SWAP70
		NUDT1
		JAG1
		ERG
		MEST
		CEP19
		MMP1
		ABRACL
		PODXL
		ETS1
		COL5A1
		CD44
		SOX9
		KIF21A
		E2F3
		MCM2
		HIF1A
		BNIP3
		KLF5
		SOX2
		MYO6
		STAT1
		YES1
		PPP3CA
		CLINT1
		IRS1
		PARP8
		TMOD3
		HOXA9
		EGFR
		FSCN1
		MYC
		FLI1
		DFFA
		IFNB1
		RTKN
		POU5F1
		IGF1R
		PPM1D
		CPEB4
		FZD7
		ROBO2
		EIF4E
		CDK4
		IRS2
		ITGB8
		ESR1
		NEDD9
		PAK4
		DDX17
		NRAS
		ILK
		CTGF
		SOCS7
		MDM2
		ADAM17
		HDAC2
		F11R
		ARL6IP5
		C11orf65
		HLTF
		GMFB
		SERINC5
		ALPPL2
		NDRG2
		DTD1
		TPM3
		MAP2K6
		TPRG1
		GOLM1
		CCDC43
		PTP4A2
		TMEM9B
		MMP12
		MTMR14
		NDUFA4
		FAM3C
		LYPLA2
		FAM45A
		PIGF
		AP1G1
		JADE1
		NIPSNAP1
		KREMEN1
		MMP14
		MIXL1
		TSPAN6
		APH1A
		ABHD17C
		NANOG
		MYO5A
		EPAS1
		RREB1
		BRAF
		ACTB
		TGFBR2
		SMAD4
		MAP2K4
		CTNND1
		DDX6
		SMAD3
		ARF6
		SP1
		TNFSF13
		CDK6
		ADD3
		PADI1
		PHACTR2
		SNX24
		SAMD5
		CRYBG1
		HMGA2
		DDC
		ANGPT2
		ROCK1
		RPS6KB1
		CD28
		NFATC1
		SP7
		HDAC11
		CFTR
		SPTBN1
		SENP1
		NAIP
		SMAD3
		SET
		RPA1
		SPTLC1
		MYOCD
		MTDH
		MTDH
		ABCC1
		TUG1
		CAMK1D
		FXN
		CRNDE
		PXN
		MSH3
		CD40
		MMP16
		TGFB2
		SMAD2
		VPS51
		PLCE1
hsa_circ_0046791|LAMA1	hsa-miR-146b-3p	IRAK1
		PDGFB
		MAT2A
		PER1
		NPAS4
hsa_circ_0046791|LAMA1	hsa-miR-198	MYB
		FGFR1
		CCND2
		CCNT1
		NTRK3
		MET
		FSTL1
		BIRC7
		PBX1
		JAK3
hsa_circ_0046791|LAMA1	hsa-miR-31	DMD
		RAB27A
		SGPP2
		SLC1A2
		CDK1
		ETS1
		ITGA5
		KLF13
		LATS2
		MAP4K4
		MCM2
		RHOBTB1
		SPRED1
		WASF3
		ABCB9
		ARID1A
		ARPC5
		BAP1
		C1QTNF9
		CREG1
		CXCL12
		DACT3
		DICER1
		DKK1
		DOCK1
		E2F2
		EMSY
		FOXO3
		FOXP3
		FZD3
		GNA13
		HIF1AN
		HOXC13
		IL25
		JAZF1
		MET
		MLH1
		MMP16
		MPRIP
		NECTIN4
		NFAT5
		NUMB
		PPP2R2A
		PRKCE
		RASA1
		RDX
		RET
		RHOA
		SATB2
		SDHA
		SELE
		SMAD4
		SOX4
		SP7
		SPRED2
		SPRY1
		SPRY3
		SPRY4
		SRC
		STK40
		STMN1
		TBXA2R
		TIAM1
		XRCC5
		YY1
hsa_circ_0046791|LAMA1	hsa-miR-758	TLR7
		TLR3
hsa_circ_0046791|LAMA1	hsa-miR-885-3p	CD274
		BMPR1A
hsa_circ_0028870|PXN	hsa-miR-338-3p	CDH2
		MMP9
		HIF1A
		UBE2Q1
		NOVA1
		MAP1A
		DAB2IP
		PLA2G4B
		SMO
		CCND1
		RUNX2
		MMP2
		PREX2
		SSX2IP
		NRP1
		MACC1
		ZEB2
		SOX4
		TAZ
		ADAM17
		IRS2
		PKLR
		PKM
		ITGB3
hsa_circ_0028870|PXN	hsa-miR-620	FXN
hsa_circ_0028870|PXN	hsa-miR-766	HNF4A
		BAX
hsa_circ_0028870|PXN	hsa-miR-1227	CREB1
hsa_circ_0028870|PXN	hsa-miR-145	KLF4
		MUC1
		CDKN1A
		MYRF
		VEGFA
		CDH2
		AKR1B10
		ALDH3A1
		PDGFD
		CBFB
		KRT7
		SRGAP1
		SERPINE1
		SWAP70
		NUDT1
		JAG1
		ERG
		MEST
		CEP19
		MMP1
		ABRACL
		PODXL
		ETS1
		COL5A1
		CD44
		SOX9
		KIF21A
		E2F3
		MCM2
		HIF1A
		BNIP3
		KLF5
		SOX2
		MYO6
		STAT1
		YES1
		PPP3CA
		CLINT1
		IRS1
		PARP8
		TMOD3
		HOXA9
		EGFR
		FSCN1
		MYC
		FLI1
		DFFA
		IFNB1
		RTKN
		POU5F1
		IGF1R
		PPM1D
		CPEB4
		FZD7
		ROBO2
		EIF4E
		CDK4
		IRS2
		ITGB8
		ESR1
		NEDD9
		PAK4
		DDX17
		NRAS
		ILK
		CTGF
		SOCS7
		MDM2
		ADAM17
		HDAC2
		F11R
		ARL6IP5
[truncated: 297 more rows]

## Sheet: Liver cancer
Interactions					Interactions (Differentially Expressed)
circRNA|Gene Symbol	microRNA	mrna			circRNA|Gene Symbol	microRNA	log2fc	mrna	log2fc
hsa_circ_0004018|SMYD4	hsa-miR-324-5p	ETS1			hsa_circ_0085803|TSNARE1	hsa-miR-493-3p	1.03	DKK1	6.2
		SMO
		GLI1			hsa_circ_0000228|ZEB1	hsa-miR-526b	3.22	MMP1	3.9
		SP1
		MTFR1			hsa_circ_0000228|ZEB1	hsa-miR-410-5p	1.11	STAT3	1.4
		CD274
					hsa_circ_0001936|BRWD3	hsa-miR-141-5p	1	KEAP1	1
hsa_circ_0004018|SMYD4	hsa-miR-595	PARD6A						MYB	2.6
hsa_circ_0004018|SMYD4	hsa-miR-626	SLC7A5			hsa_circ_0005075|EIF4G3	hsa-miR-581	1.01	EDEM1	1
hsa_circ_0004018|SMYD4	hsa-miR-647	ANK2			hsa_circ_0005075|EIF4G3	hsa-miR-93-3p	1	NEDD4L	1.6
hsa_circ_0004018|SMYD4	hsa-miR-665	CD274			hsa_circ_0009022|PPP4R1	hsa-miR-526b	3.22	MMP1	3.9
		CNR2
		PLCG1			hsa_circ_0017454|WDR37	hsa-miR-489-3p	1	PAX3	3.8
hsa_circ_0000228|ZEB1	hsa-miR-526b	MMP1			hsa_circ_0027478|NUP107	hsa-miR-136	1	NOTCH3	1.8
		SETD2
		XRCC5			hsa_circ_0027478|NUP107	hsa-miR-338-3p	1.08	MMP9	2.3
								SSX2IP	1.6
hsa_circ_0000228|ZEB1	hsa-miR-1228	MIF
		MOAP1			hsa_circ_0027478|NUP107	hsa-miR-526b	3.22	MMP1	3.9
		CSNK2A2
		BMP2K			hsa_circ_0031570|HEATR5A	hsa-miR-34a-3p	1	AXIN2	4.9
		TP53						CDK6	1.3
								CTNNB1	1.2
hsa_circ_0000228|ZEB1	hsa-miR-1229	SORL1						MYC	2.2
hsa_circ_0000228|ZEB1	hsa-miR-136-5p	NOTCH3			hsa_circ_0052523|ASAP2	hsa-miR-485-5p	1.1	FLOT1	1.1
		IL6						STC2	3.4
		MTDH
		RASAL2			hsa_circ_0055033|ANTXR1	hsa-miR-532-5p	1.2	FASN	1.8
								TERT	5
hsa_circ_0000228|ZEB1	hsa-miR-494-5p	DPYD
		PTEN			hsa_circ_0068563|XXYLT1	hsa-miR-520a-3p	3	DR1	1.8
		CXCR4						BTG3	1.4
								HOXD8	2.6
hsa_circ_0000228|ZEB1	hsa-miR-617	NTRK3
					hsa_circ_0074817|EBF1	hsa-miR-539-5p	1.02	CDK4	1.8
hsa_circ_0000228|ZEB1	hsa-miR-148a-5p	MYC						SPAG5	2.2
		CENPF
		GAS1			hsa_circ_0084615|ASPH	hsa-miR-376a-5p	1.1	TTK	4
		PLIN2						RAP2A	1.5
		ABCA1
		AKT2			hsa_circ_0007874|circMTO1	hsa-miR-9	ns	ACAT1	-1.7
		CDKN1B						BCL2	-1.3
		TGIF2						CBX7	-1.2
								CCND1	-3.2
hsa_circ_0000228|ZEB1	hsa-miR-410-5p	STAT3						CDH1	-3
								CYFIP2	-2.4
hsa_circ_0000554|LIN52	hsa-miR-558	PTGS2						DMD	-2.2
		HPSE						ENDOD1	-1.5
		AATK						ETS1	-1.3
								ETS1	-1.3
hsa_circ_0000554|LIN52	hsa-miR-567	KPNA4						FOXO1	-1.7
								FOXO1	-1.7
hsa_circ_0000554|LIN52	hsa-miR-150-3p	CTNNB1						GDNF	-3.4
		IGF1R						HES1	-2.5
		CCR6						ID2	-2.7
		RPL11						MMP2	-1.6
		TP53						MTHFD1	-2.7
								NTRK3	-5
hsa_circ_0000554|LIN52	hsa-miR-423-5p	TFF1						RAB34	-1.5
		FAM3A						TAL1	-2.5
								TGFBR2	-1.4
hsa_circ_0000554|LIN52	hsa-miR-612	AKT2
		SP1			hsa_circ_0001727|circZKSCAN1	hsa-miR-490-3p	-1.1	TGFA	-2.3
		TP53						CCND1	-3.2
hsa_circ_0001936|BRWD3	hsa-miR-135a-5p	DAPK2			hsa_circ_0001727|circZKSCAN1	hsa-miR-326	-1.1	CD274	-1.4
		E2F1
		HOXA10			hsa_circ_0001727|circZKSCAN1	hsa-miR-330-5p	ns	MUC1	-2.7
		MMP11						PDE4B	-2.2
		MYC
		PTK2			hsa_circ_0001727|circZKSCAN1	hsa-miR-361-5p	ns	CXCR6	-2.2
		ROCK2						VEGFA	-1.8
		BCL2
		EGFR			hsa_circ_0001727|circZKSCAN1	hsa-miR-421	ns	CDH1	-3
		FOXO1						CBX7	-1.2
		KLF8
		NR3C2			hsa_circ_0001727|circZKSCAN1	hsa-miR-491-5p	ns	MMP2	-2.3
		VLDLR
		APC			hsa_circ_0001727|circZKSCAN1	hsa-miR-665	ns	CD274	-1.4
		BMPR2
		CEBPD			hsa_circ_0056146|POLR1B	hsa-miR-214-3p	ns	AP3B1	1.3
		ESRRA						ASF1B	2.8
		HTR1A						BIRC5	4.6
		IRS2						CDK6	1.3
		JAK2						CPD	1
		KLF4						CPNE7	3
		MTSS1						CTNNB1	1.2
		PHLPP2						EZH2	3.1
		PPM1E						FLOT1	1.1
		PTPRD						GSR	1.5
		RBAK						NRAS	1.7
		ROCK1						PIM1	1.5
		RUNX2						PSMD10	1.1
		SIAH1						SRGAP1	1.6
		SLC6A4						SRGAP2	1.4
		SMAD5
		SMAD5			hsa_circ_0056139|TTL	hsa-let-7i-5p	ns	AURKB	3.7
		SRC						BMP4	2.5
		STAT6						MYC	2.2
		TXNIP
					hsa_circ_0085803|TSNARE1	hsa-miR-326	ns	PKM	2.4
hsa_circ_0001936|BRWD3	hsa-miR-135b-5p	ADAM12
		MID1			hsa_circ_0017454|WDR37	hsa-miR-511-5p	ns	FKBP5	1.2
		CASR						TRIB2	1.9
		EVI5						TRIM24	1.9
		FOXO1
		MAFB			hsa_circ_0004018|SMYD4	hsa-miR-324-5p	ns	ETS1	-1.3
		RECK
		ACVR1B
		APC
		BGLAP
		BMPR2
		IBSP
		KLF4
		LZTS1
		MEF2C
		MTCH2			hsa_circ_0000228|ZEB1	hsa-miR-494-5p	1.03	DPYD	-1.5
		PPM1E
		PPP2R5C			hsa_circ_0001936|BRWD3	hsa-miR-135b-5p	1.07	CASR	-3.5
		RUNX2						EVI5	-1.1
		SMAD5						FOXO1	-1.7
		SP7						MAFB	-1.1
		STAT6						RECK	-1.2
		TGFBR1
		THBS2			hsa_circ_0008472|ATXN10	hsa-miR-204-3p	1.04	PPM1K	-1.2
hsa_circ_0001936|BRWD3	hsa-miR-141-5p	KEAP1			hsa_circ_0008946|BUB1B	hsa-miR-204-3p	1.04	PPM1K	-1.2
		MYB
		ICAM1			hsa_circ_0008946|BUB1B	hsa-miR-517c-3p	2.7	PTK2B	-1
		SPAG9
		WNK1			hsa_circ_0031570|HEATR5A	hsa-miR-452-5p	1.1	ITGA9	-3
								MMP2	-1.6
hsa_circ_0001936|BRWD3	hsa-miR-486-5p	CDK4						THRB	-1.2
		CIT						TNF	-1.7
		DOCK3
		PIM1			hsa_circ_0031570|HEATR5A	hsa-miR-1323	1.6	CDH1	-3
		CADM1
		CLDN10			hsa_circ_0068563|XXYLT1	hsa-miR-520d-3p	2.1	EPHA2	-1.6
		FOXO1
		IGF1R			hsa_circ_0066444|ADAMTS9	hsa-miR-767-3p	1.1	MGMT	-2.5
		IGF1R
		NRP2
		PIK3R1
		SERPINE1
		SNAI1
		ARHGAP5
		CD40
		FBN1
		H3F3B
		HAT1
		OLFM4
		PTEN
		SMAD2
hsa_circ_0005075|EIF4G3	hsa-miR-10b-3p	BUB1
		PLK1
		CCNA2
hsa_circ_0005075|EIF4G3	hsa-miR-23b-5p	TGFBR2
		PRODH
		SMAD3
		TGFB2
hsa_circ_0005075|EIF4G3	hsa-miR-581	EDEM1
		DICER1
hsa_circ_0005075|EIF4G3	hsa-miR-93-3p	NEDD4L
		PDCD4
		DAB2
		CCNG2
		MMP3
hsa_circ_0005075|EIF4G3	hsa-miR-23a-5p	APAF1
		TLR2
		LAMP1
		GJA1
		TGFB2
hsa_circ_0008301|TOLLIP	hsa-miR-661	CYC1
		MGMT
		MCL1
		MDM2
		MDM4
		MTA1
		MTA2
		NECTIN1
		STARD10
		VCL
hsa_circ_0008301|TOLLIP	hsa-miR-138-5p	CYTOR
		EZH2
		H2AFX
		LCN2
		LPL
		PPARG
		PTK2
		ROCK2
		SENP1
		SUZ12
		TERT
		YAP1
		ADGRA2
		CCND1
		CDH1
		FERMT2
		IGF1R
		PLEK2
		RELN
		SERPINE1
		SLC45A3
		ZEB2
		AKT1
		ARHGEF3
		BAG1
		BCL11A
		BLCAP
		CASP3
		CCND3
		CD274
		CDH2
		CEBPA
		EED
		EID1
		EIF4EBP1
		FABP4
		FOSL1
		FOXC1
		GNAI2
		HIF1A
		KDM5C
		MAP3K11
		MMP3
		MXD1
		NFKB1
		RARA
		RHOC
		RMND5A
		S100A1
		SIRT1
		SNAI2
		SOX4
		SOX9
		TWIST2
		VIM
hsa_circ_0008301|TOLLIP	hsa-miR-608	FBXO32
		CD44
		BCL2L1
		CDC42
		NAA10
		TP53
hsa_circ_0008301|TOLLIP	hsa-miR-874-3p	E2F3
		AQP3
		CDK9
		HDAC1
		PIN1
		STAT3
hsa_circ_0008365|SERPINE2	hsa-miR-495	HSPA5
		PTP4A3
		CCL2
		MAT1A
		ABCB1
		AKT1
		ATP7A
		BMI1
		FOXC1
		HMGA2
		MEIS1
		MTA3
		PBX3
		RUNX3
		SMR3B
		SOX9
		TBC1D9
hsa_circ_0008365|SERPINE2	hsa-miR-432-5p	ADAR
		MECP2
		RCOR1
		NES
hsa_circ_0008365|SERPINE2	hsa-miR-103a-2-5p	PDCD10
hsa_circ_0008365|SERPINE2	hsa-miR-130a-5p	PTEN
hsa_circ_0008365|SERPINE2	hsa-miR-765	NTRK3
		HES1
		HNF4A
		INPP4B
		EMP3
hsa_circ_0008472|ATXN10	hsa-miR-1298	GJA1
hsa_circ_0008472|ATXN10	hsa-miR-204-3p	PPM1K
		ATF2
		RGS5
		KHDRBS1
hsa_circ_0008472|ATXN10	hsa-miR-18b-5p	ESR1
		IGF1
		CTGF
		FOXN1
		HIF1A
		MDM2
		SMAD2
		TNRC6B
hsa_circ_0008472|ATXN10	hsa-miR-502-3p	CRYBG1
		B4GALT5
		SET
hsa_circ_0008946|BUB1B	hsa-miR-374a-3p	AXIN2
hsa_circ_0008946|BUB1B	hsa-miR-342-5p	ENG
		NAA10
hsa_circ_0008946|BUB1B	hsa-miR-422a	FOXQ1
		TERT
		CYP7A1
		CYP8B1
		FOXE1
		FOXG1
		NT5E
		PIK3CA
		TGFB1
hsa_circ_0008946|BUB1B	hsa-miR-204-3p	PPM1K
		ATF2
		RGS5
		KHDRBS1
hsa_circ_0008946|BUB1B	hsa-miR-517c-3p	PTK2B
hsa_circ_0009022|PPP4R1	hsa-miR-526b	MMP1
		SETD2
		XRCC5
hsa_circ_0009022|PPP4R1	hsa-miR-320a	ARF1
		CDK6
		CTNNB1
		DLX5
		FOXM1
		GNAI1
		HOXA10
		KITLG
		MMP9
		MYC
		SUZ12
		TFRC
		USP14
		YWHAZ
		ABCG2
		AQP1
		AQP4
		FAS
		HSPB6
		IGF1R
		AR
		ARPP19
		BANP
		BMI1
		CRKL
		ESRRG
		FH
		HMGB1
		ITGB3
		MAPK1
		MCL1
		MTDH
		NFATC3
		NOD2
		NRP1
		PBX3
		PDCD4
		PICSAR
		POLR3D
		PTEN
		RAB11A
		RAB14
		RAC1
		RUNX2
		TAC1
		TRPC5
		VDAC1
		VEGFA
		VIM
hsa_circ_0009022|PPP4R1	hsa-miR-130a-5p	PTEN
hsa_circ_0017454|WDR37	hsa-miR-29b-3p	ADAM12
		CDK6
		COL15A1
		COL4A1
		COL4A2
		COL4A2
		DNAJB11
		DNMT1
		ITGA6
		LAMC1
		LOX
		LOXL2
		MMP9
		MYC
		MYCN
		PDGFB
		PPARD
		SOX12
		TNFAIP3
		TUBB2A
		AMFR
		ANGPTL4
		AQP4
		BCL2
		BMP1
		COL3A1
		ESR1
		FGA
		FGB
		FGG
		FOS
		LAMA2
		LAMC2
		MMP15
		MMP2
		PDGFC
		PDGFRA
		PIK3R1
		AKT2
		AKT3
		BACE1
		CCND2
		CDC42
		COL10A1
		COL1A1
		COL2A1
		COL4A5
		COL4A6
		COL5A1
		COL5A2
		COL5A2
		COL5A3
		COL6A3
		COL7A1
		CRYBG1
		CSGALNACT2
		CTNNBIP1
		DNMT3A
		DNMT3B
		DSC2
		DUSP2
		ELAVL1
		EMP1
		FBN1
		GATA3
		GRN
		GSK3B
		HDAC4
		HMGA2
		HMGCR
		IFNG
		IL32
		IMPDH1
		ITGB1
		KDM2A
		KIF1B
		LASP1
		LOXL4
		LRP6
		MAP2K6
		MCL1
		MEN1
		MMP24
		MXD1
		NASP
		NCOA3
		NID1
		NKIRAS2
		NOTCH2
		PATZ1
		PDGFA
		PDGFRB
		PDGFRB
		PER1
		PHACTR2
		PIK3CG
		PPIC
		PPP1R13B
		PTEN
		RAX
		RIOK3
		S100B
		SERPINH1
		SFPQ
		SNAI3
		SNX24
		SP1
		SPARC
		SPARC
		STAT3
		TBX21
		TCL1A
		TDG
		TET1
		TET2
		TGFB1
		TGFB2
		TGFB3
		TGIF2
		THBS2
		VEGFA
		WDR26
hsa_circ_0017454|WDR37	hsa-miR-29c-3p	ADAM12
		CDK6
		COL15A1
		COL4A1
		GAPDH
		ITGA6
		LAMC1
		LOX
		MYCN
		RCC2
		TARBP1
		TMEM132A
		TUBB2A
		AMFR
		BCL2
		COL3A1
		COL4A2
		COL6A2
		FGA
		FGB
		FGG
		FZD4
		IGFBP1
		LAMC2
		MMP15
		MMP2
		PHLDB2
		TIAM1
		WNT4
		AKT2
		AKT3
		BACE1
		CCND2
		CD274
		CD276
		CDC42
		CDC42
		CNOT6
		COL10A1
		COL1A1
		COL1A2
		COL21A1
		COL5A2
		COL7A1
		CREB5
		CRYBG1
		CTNND1
		DNMT3A
		DNMT3B
		DSC2
		EMP1
		FBN1
		FRAT2
		FZD5
		HMGCR
		ITGB1
		KLF4
		LRP6
		MCL1
		MMP24
		MXD1
		NASP
		PDGFRB
		PER1
		PHACTR2
		PPP1R13B
		PTEN
		RFX7
		RIOK3
		SERPINH1
		SIRT1
		SNX24
		SP1
		SPARC
		SRSF10
		TDG
		TET2
		TFAP2C
		TGIF2
		VEGFA
		WDR26
hsa_circ_0017454|WDR37	hsa-miR-489-3p	PAX3
		GSE1
		MMP7
		PROX1
		PTPN11
		SNAI2
		SPIN1
hsa_circ_0017454|WDR37	hsa-miR-511-5p	FKBP5
		TRIB2
		TRIM24
		SLCO1B1
		PROP1
hsa_circ_0017454|WDR37	hsa-miR-892b	TRAF2
		MCL1
		TAB3
		MAP3K7
hsa_circ_0027478|NUP107	hsa-miR-136	NOTCH3
		BCL2
		IL6
		MTDH
		RASAL2
hsa_circ_0027478|NUP107	hsa-miR-338-3p	MMP9
		SSX2IP
		MMP2
		ZEB2
		ADAM17
		CCND1
		CDH2
		DAB2IP
		HIF1A
		IRS2
		ITGB3
		MACC1
		MAP1A
		NRP1
		PKLR
		PKM
		PLA2G4B
		PREX2
		RUNX2
		SMO
		SOX4
		TAZ
hsa_circ_0027478|NUP107	hsa-miR-526b	MMP1
		SETD2
		XRCC5
hsa_circ_0027478|NUP107	hsa-miR-567	KPNA4
hsa_circ_0027478|NUP107	hsa-miR-654-3p	CDKN1A
		EXOG
hsa_circ_0027478|NUP107	hsa-miR-582-5p	LRRK2
		MCL1
		EFNB2
		CASP9
		CASP3
		DIXDC1
		RAB27A
		RAB27A
		PGGT1B
		KCNC1
		CREB1
hsa_circ_0027478|NUP107	hsa-miR-215-3p	FOXO1
hsa_circ_0027478|NUP107	hsa-miR-26b-3p	ESR1
		COX2
hsa_circ_0027478|NUP107	hsa-miR-646	NOB1
hsa_circ_0031570|HEATR5A	hsa-miR-545	CDK4
		LRP1
		SNAI2
hsa_circ_0031570|HEATR5A	hsa-miR-452-5p	CDK6
		LEF1
		RAB3B
		ITGA9
		MMP2
		THRB
		TNF
		BAG4
		BMI1
		CASD1
		CDKN1B
		DCSTAMP
		DPYSL2
		IL3
		KRAS
		NOTCH2NL
		RHOU
		SMAD4
		TBK1
		TCF4
		TNFAIP8
hsa_circ_0031570|HEATR5A	hsa-miR-34a-3p	AXIN2
		CDK6
		CTNNB1
		MYC
		BCL2
		CCND1
		ATP5S
		CD274
		FRAT1
		LDHA
		LDHA
		MET
		NCOR1
		NCOR2
		PDE4B
		PER1
		SIRT1
		SMAD4
		TGIF2
		XIAP
hsa_circ_0031570|HEATR5A	hsa-miR-488-3p	PAX6
		BCL2L11
		EIF3A
		POMC
		SLC39A8
hsa_circ_0031570|HEATR5A	hsa-miR-1323	CDH1
		PTENP1
		HSP90AA1
hsa_circ_0034189|OCA2	hsa-miR-26b-3p	ESR1
		COX2
hsa_circ_0034189|OCA2	hsa-miR-146a-5p	BRCA1
		CCNA2
		CDKN3
		FADD
		HOXD10
		HSPA1A
		IRAK1
		LAMC2
		LRP2
		MIF
		OLFML2A
		PTGES2
		ROBO1
		SPP1
		UHRF1
		CCL5
		CCND1
		CDKN1A
		CPM
		CXCL12
		DUSP1
		EGFR
		EPSTI1
		FAS
		GIMAP4
		ICAM1
		IFI27
		IFI44L
		IFIT1
		IFITM1
		IL1RAP
		ISG15
		L1CAM
		MTUS2
		NOS1
		OASL
		PTGS2
		RSAD2
		SLPI
		SPATS2L
		STON2
		TLR2
		TLR4
		TRIM22
		BCL2A1
		BCLAF1
		BGLAP
		C1orf21
		CARD10
		CASP7
		CCDC6
		CCND2
		CCR9
		CD40LG
		CD80
		CFH
		CNOT6L
		COPS8
		COX2
		CXCL8
		CXCR4
		ELAVL1
		FAF1
		FANCM
		IFI44
		IFIT3
		IFIT5
		IFITM3
		IL1RL2
		IL6
		IRAK2
		IRF7
		IS2
		ITGB2
		ITGBL1
		KDM2B
		KIF22
		LFNG
		LIN52
		LINC00304
		MTA2
		MX2
		MYO6
		NFAT5
		NFKB1
		NMI
		NOTCH1
		NOTCH2
		NUMB
		OSBPL1A
		PA2G4
		PLAUR
		PPP1R1C
		PRKCE
		RAC1
		RARB
		RGS13
		RHO
		RHOA
		RNF11
		ROCK1
		S100A12
		SAMD9L
		SIKE1
		SMAD2
		SMAD4
		SMN1
		SNTG2
		SOS1
		SOX2
		STAT1
		SYT12
		TGFB1
		TRAF6
		WASF2
		ZNF117
hsa_circ_0034189|OCA2	hsa-miR-544a	HOXA10
		CDH1
		CDH1
		BMI1
		STAT3
		BCL6
hsa_circ_0034189|OCA2	hsa-miR-589-5p	MAP3K8
		FXN
		PTGS2
hsa_circ_0034189|OCA2	hsa-miR-675-5p	CDC6
		CALN1
		REPS2
		DDB2
		HDAC6
		RB1
		RUNX1
		RUNX1
		NOMO1
		TGFBI
		MITF
		ATP8A2
		TGFB1
		GPR55
		HDAC4
		HDAC5
hsa_circ_0052455|MYT1L	hsa-miR-486-3p	FASN
		ECM1
		BCL11A
		MAF
		SYK
		PRKCD
hsa_circ_0052455|MYT1L	hsa-miR-370-3p	MAP3K8
		FOXM1
		CTNNB1
		CTNNB1
		MYCN
		CPT1A
		TGFBR2
		FOXO1
		MGMT
		ERBB2
		IGF1R
		MST1R
		GPHN
		HMGA2
		NF1
		LIN28A
		TCEAL1
		GADD45A
		PTEN
		SEC23A
		LEPROTL1
		KCNQ2
		TP53
		PIK3CA
		PHLPP1
		LRP5
		DEPTOR
		SOX2-OT
		SOX2
		STAT3
		MAPK3
		MALAT1
		RUNX3
		KLF4
hsa_circ_0052455|MYT1L	hsa-miR-502-5p	TRAF2
		IFI27
		IRF1
		KMT5A
		RAB1B
hsa_circ_0052455|MYT1L	hsa-miR-1264	DNMT1
hsa_circ_0052455|MYT1L	hsa-miR-138-5p	CYTOR
		EZH2
		H2AFX
		LCN2
		LPL
		PPARG
		PTK2
		ROCK2
		SENP1
		SUZ12
		TERT
		YAP1
		ADGRA2
		CCND1
		CDH1
		FERMT2
		IGF1R
		PLEK2
		RELN
		SERPINE1
		SLC45A3
		ZEB2
		AKT1
		ARHGEF3
		BAG1
		BCL11A
		BLCAP
		CASP3
		CCND3
		CD274
		CDH2
		CEBPA
		EED
		EID1
		EIF4EBP1
		FABP4
		FOSL1
		FOXC1
		GNAI2
		HIF1A
		KDM5C
		MAP3K11
		MMP3
		MXD1
		NFKB1
		RARA
		RHOC
		RMND5A
		S100A1
		SIRT1
		SNAI2
		SOX4
		SOX9
		TWIST2
		VIM
hsa_circ_0052455|MYT1L	hsa-miR-23a-5p	APAF1
		TLR2
		LAMP1
		GJA1
		TGFB2
hsa_circ_0052523|ASAP2	hsa-miR-125a-5p	ABL2
		ARID3A
		CASP2
		CD34
		CLEC5A
		DLL4
		DOCK3
		E2F3
		MMP11
		MYC
		RIT1
		RTN2
		SIRT7
		TNFAIP3
		B4GALT1
		BCL2
		CDKN1A
		EGFR
		ERBB2
		ETNK2
		GALNT14
		HK2
		IL1RN
		LIFR
		MASP1
		MEG3
		NTRK3
		TEF
		ZEB2
		ADAM9
		AKT1
		ARID3B
		BAK1
		BCL2L12
		EDN1
		EIF4EBP1
		ELAVL1
		ERBB3
		ESRRA
		FAM129B
		GRHL1
		HAX1
		HDAC4
		HDAC5
		IFNG
		JAK2
		KLF13
		LFNG
		LIN28A
		MAPK14
		MCL1
		MEGF9
		MTOR
		MTUS1
		NAIF1
		PIK3CG
		PRDM1
		RAF1
		RARA
		SMAD2
		SMAD4
		STAT3
		TAZ
		TP53
		TRAF6
		TRPS1
		UBE2L3
		VEGFA
		VPS51
		ZBTB7A
hsa_circ_0052523|ASAP2	hsa-miR-185-3p	AKT1
		STIM1
hsa_circ_0052523|ASAP2	hsa-miR-423-3p	CDKN1A
		TCEAL1
		BCL2L11
		PA2G4
hsa_circ_0052523|ASAP2	hsa-miR-485-5p	FLOT1
		STC2
		APOA5
		PPARGC1A
		FZD7
		HIF3A
		HMGA2
		TP53
hsa_circ_0055033|ANTXR1	hsa-miR-218-2-3p	ROBO1
		SLIT3
		CDC27
hsa_circ_0055033|ANTXR1	hsa-miR-382-3p	AKT1
hsa_circ_0055033|ANTXR1	hsa-miR-532-5p	FASN
		TERT
		CXCL2
		NKD1
		RUNX3
		SYK
		TRAPPC2B
hsa_circ_0055033|ANTXR1	hsa-miR-623	XRCC5
hsa_circ_0055377|CTNNA2	hsa-miR-22-3p	ACLY
		ARPC5
		BSG
		CCNA2
		MMP14
		PLK1
		TCF7
		TFRC
		UBR5
		BMP6
		BMPR1B
		BTG1
		CDKN1A
		ERBB2
		ESR1
		HDAC6
		NTRK2
		PPM1K
		PTMS
		RGS2
		RGS2
		SNAI1
		TIAM1
		ACVR1C
		AKT1
		BDNF
		BMP7
		CD151
		CSF1R
		CXCR2
		CYR61
		ERBB3
		HDAC4
		HIF1A
		HMGB1
		HTR2C
		IRF5
		LGALS1
		LGALS9
		MALAT1
		MAOA
		MECOM
		MTA1
		MTDH
		MTHFR
		MYCBP
		NCOA1
		NCOA1
		NET1
		PPARA
		PTEN
		RAB5B
		RCOR1
		SIRT1
		SLC2A1
		SP1
		TACC1
		TCEAL1
		TET2
		TET2
		WNT1
hsa_circ_0055377|CTNNA2	hsa-miR-492	BSG
		CDKN2A
		ALB
		BAAT
		GDA
		ST6GAL1
		TCF21
		BID
		HSD3B1
		MZF1
		PTEN
hsa_circ_0055377|CTNNA2	hsa-miR-505-3p	PSMD10
		TGFA
		AMFR
		SRSF1
hsa_circ_0055377|CTNNA2	hsa-miR-136-5p	NOTCH3
		IL6
		MTDH
		RASAL2
hsa_circ_0068563|XXYLT1	hsa-miR-302a-3p	CDK1
		CDK4
		CCND1
		CDKN1A
		NR2F2
		ABCA1
		AKT1
		BMI1
		CDK2
		DAZAP2
		GAB2
		LEFTY1
		LEFTY2
		MAP3K1
		MBD2
		NANOG
		PTEN
		SDC1
		SLAIN1
		TAC1
		TOB2
hsa_circ_0068563|XXYLT1	hsa-miR-302b-3p	E2F1
		DPYD
		EGFR
		NFIA
		TGFBR2
		AKT1
		AKT2
		BMI1
		CCND2
		CDK2
		ERBB4
		HDAC4
		MAP3K1
		MCL1
		RHOC
hsa_circ_0068563|XXYLT1	hsa-miR-302c-3p	CCND1
		ESR1
		AKT1
		BMPR2
		CXCL8
		GAB2
		MAP3K1
		MICA
		MTDH
hsa_circ_0068563|XXYLT1	hsa-miR-520a-3p	DR1
		BTG3
		HOXD8
		CCND1
		CD44
		CDKN1A
		TGFBR2
		CD274
		GNG13
		MAP3K2
		PFKP
hsa_circ_0068563|XXYLT1	hsa-miR-520d-3p	EPHA2
hsa_circ_0074817|EBF1	hsa-miR-138-1-3p	PDK1
		ZEB2
		HIF1A
hsa_circ_0074817|EBF1	hsa-miR-21-3p	CLIP4
		HPGD
		L1CAM
		FASLG
		MAT2A
		MAT2B
		PDCD4
		PDCD4
		PTEN
		RBPMS
		RCBTB1
		STAT3
		ZNF350
		ZNF608
hsa_circ_0074817|EBF1	hsa-miR-27a-3p	CPPED1
		EZH2
		GATA2
		HOXA10
		LPIN1
		PAX3
		PHB
		PLAG1
		PPARG
		PRKAA2
		SEMA7A
		SLC6A8
		SLC7A11
		TRIM27
		YAP1
		YWHAZ
		CCND1
		DPYD
		EGFR
		FOXO1
		FSTL1
		IGF1
		MRC1
		PINK1
		SEMA6A
		SFRP1
		SIGLEC1
		SPRY2
		TFPI
		THRB
		ABCA1
		APC
		BNIP3
		BTG2
		CAB39L
		CCNYL1
		CDC27
		CNN3
		CRISP2
		DKK2
		ENDOU
		FBXW7
		GATA3
		GRB2
		GSK3B
		HIF1A
		HIPK2
		HMGCR
		IFNG
		IFNR
		KRAS
		LAMP2
		LDLR
		MAP2K4
		MAPK14
		MET
		MMP13
		MYT1
		NFE2L2
		PDS5B
		PHLPP2
		PIK3CG
		PSAP
		RARA
		RMND5A
		RXRA
		SMAD2
		SMAD4
		SMAD5
		SP1
		SP3
		SP4
		TBC1D9
		TP53
		WDR77
		WEE1
		WNK1
		ZBTB10
hsa_circ_0074817|EBF1	hsa-miR-539-5p	CDK4
		SPAG5
		TWIST1
		ZEB1
		CARD11
		MMP8
hsa_circ_0078346|CNKSR3	hsa-miR-103a-2-5p	PDCD10
hsa_circ_0078346|CNKSR3	hsa-miR-412-3p	ACVR1C
hsa_circ_0078346|CNKSR3	hsa-miR-802	MECP2
hsa_circ_0078346|CNKSR3	hsa-miR-92a-2-5p	MYC
		FAS
		BCL2L11
		TP53
hsa_circ_0084615|ASPH	hsa-miR-145-3p	SMAD3
		MTDH
		MMP16
		PLCE1
hsa_circ_0084615|ASPH	hsa-miR-376a-5p	TTK
		RAP2A
		AMFR
		SLC16A1
		PRPS1
		ZNF513
		SNX19
		SRSF11
		ACVR1C
hsa_circ_0084615|ASPH	hsa-miR-384	HSPA5
		IRS1
		NTRK3
		KRAS
		FBXW7
hsa_circ_0084615|ASPH	hsa-miR-548c-3p	ITGAV
		TWIST1
hsa_circ_0084615|ASPH	hsa-miR-670-3p	PROX1
hsa_circ_0056146|POLR1B	hsa-miR-432-5p	ADAR
		MECP2
		RCOR1
		NES
hsa_circ_0056146|POLR1B	hsa-miR-214-3p	AP3B1
		ASF1B
		BIRC5
		CDK6
		CPD
		CPNE7
		CTNNB1
		EZH2
		FLOT1
		GSR
		NRAS
		PIM1
		PSMD10
		SRGAP1
		SRGAP2
		ARHGAP10
		CADM1
		CAPN5
		CCL5
		DAPK1
		FGFR1
		LTF
		MAP2K3
		PLXNB1
		POR
		ABLIM3
		AHSA1
		ALPK2
		ARL2
		ARL2
		ATF4
		BAX
		BCL2L11
		BCL2L2
		CD274
		CPEB4
		DOCK9
		GALNT7
		HDGF
		HSPD1
		ING4
		JAG1
		KIF1B
		LZTS1
		MAP2K5
		MAPK1
		MAPK14
		MAPK8
		MEF2C
		PAPPA
		POU4F2
		PTEN
		QKI
		RAB15
		RAB5B
		RASA1
		SEMA4D
		SUFU
		TP53
		TRPS1
		TWF1
		TWIST1
		UBE2I
		XBP1
		YWHAQ
hsa_circ_0056146|POLR1B	hsa-miR-181d-5p	BCL2
		HRAS
		MEG3
		MGMT
		MALT1
		RAP1B
hsa_circ_0056146|POLR1B	hsa-miR-500a-5p	CYLD
		TAX1BP1
		OTUD7B
hsa_circ_0056146|POLR1B	hsa-miR-550a-5p	RNF43
		CPEB4
hsa_circ_0056139|TTL	hsa-miR-148a-5p	MYC
		CENPF
		GAS1
		PLIN2
		ABCA1
		AKT2
		CDKN1B
		TGIF2
hsa_circ_0056139|TTL	hsa-miR-330-3p	E2F1
		ITGA5
		MSI1
		CCBE1
		CD44
		EGR2
		MUC1
		NTRK3
		CDC42
		CDC42
		PDCD4
		PDE4B
		PDIA3
		SH3GL2
		SP1
		TYR
		VEGFA
hsa_circ_0056139|TTL	hsa-let-7a-5p	AURKB
		CDK6
		E2F1
		E2F2
		EZH2
		HMGA1
		HRAS
		IGF2BP1
		LIN28B
		MYC
		NEFM
		NRAS
		PARP1
		PKM
		RAVER2
		RRM2
		SLC20A1
		TNFAIP3
		UHRF1
		APP
		BCL2
		CCR7
		CDKN1A
		EGFR
		EGR3
		IGF2
		NR1I2
		TNFRSF10B
		ZFP36L1
		AGO1
		AGO4
		AMMECR1
		ARG2
		CASP3
		CASP8
		CASP9
		CCND2
		CDC34
		DICER1
		DIS3L2
		EWSR1
		FOXA1
		HAS2
		HMGA2
		HNRNPDL
		IL6
		ITGB3
		KRAS
		LIN28A
		MAP4K4
		MEIS1
		MPL
		NF2
		NFKB1
		NKIRAS2
		PAK1
		PRDM1
		RAB40C
		STAT3
		TGFBR3
		THBS1
		TMED7
		TRIM71
		TUSC2
		UHRF2
		USP35
		VDR
		WNT1
hsa_circ_0056139|TTL	hsa-let-7f-5p	CYP19A1
		DYRK2
		MYC
		MYC
		PDGFB
		CCND1
		CCND1
		CDKN1A
		FZD4
		KLK10
		ACTR10
		AGO1
		B4GAT1
		CALM1
		CCL7
		COPS6
		COPS8
		ELF4
		FARP1
		GALC
		GPS1
		HDAC2
		IL13
		IL6
		KLK6
		MPL
		MYH9
		NKX2-1
		POSTN
		PRDM1
		SLC5A5
		SOCS3
		TG
		TGFBR1
hsa_circ_0056139|TTL	hsa-let-7g-5p	CDKN2A
		IGF2BP1
		MYC
		TNFRSF10B
		AGO1
		AKT2
		BCL2L1
		BMI1
		CASP3
		COL1A2
		DDR1
		FN1
		GAB2
		HMGA2
		IL13
		KRAS
		SMAD2
		TBC1D9
		TGFBR1
		THBS1
hsa_circ_0056139|TTL	hsa-let-7i-5p	AURKB
		BMP4
		MYC
		IGF1
		TLR4
		AGO1
		ASCL1
		COPS6
		COPS8
		GPS1
		IL13
		IL2
		NEUROG1
		SOCS1
hsa_circ_0066444|ADAMTS9	hsa-miR-1178	STUB1
hsa_circ_0066444|ADAMTS9	hsa-miR-513a-5p	DR1
		BTG3
		CD274
		GNG13
hsa_circ_0066444|ADAMTS9	hsa-miR-221-5p	CDKN1C
		MBD2
		IL6R
		CDKN1B
		RUNX2
		SSSCA1
hsa_circ_0066444|ADAMTS9	hsa-miR-451a	MIF
		MMP9
		MYC
		BCL2
		MMP2
		ABCB1
		ADAM10
		AKT1
		ARPP19
		CAB39
		CDKN2D
		CPNE3
		DCBLD2
		FRZB
		IKBKB
		IL6
		IL6R
		MAP3K1
		MAPK1
		OSR1
		OXTR
		PKD1
		RAB14
		RAB5A
		ROR2
		TMED7
		TSC1
		UBE2H
hsa_circ_0066444|ADAMTS9	hsa-miR-767-3p	MGMT
hsa_circ_0066444|ADAMTS9	hsa-miR-770-5p	MEG3
		ERCC2
		FBXW7
hsa_circ_0085803|TSNARE1	hsa-miR-636	SLC25A5
hsa_circ_0085803|TSNARE1	hsa-miR-661	CYC1
		MGMT
		MCL1
		MDM2
		MDM4
		MTA1
		MTA2
		NECTIN1
		STARD10
		VCL
hsa_circ_0085803|TSNARE1	hsa-miR-1234	STAT3
hsa_circ_0085803|TSNARE1	hsa-miR-1273	PTEN
hsa_circ_0085803|TSNARE1	hsa-miR-326	PKM
		BCL2L1
		CD274
		CD9
		FGF1
		FSCN1
		GLI1
		HOTAIR
		MSH3
		NOB1
		NOTCH1
		NOTCH2
		SMO
		SP1
hsa_circ_0085803|TSNARE1	hsa-miR-328-3p	FKBP4
		H2AFX
		ABCG2
		CD44
		SFRP1
		BACE1
		KCNH2
		MMP16
		PLCE1
		PTPRJ
hsa_circ_0085803|TSNARE1	hsa-miR-493-3p	DKK1
		FZD4
		MXI1
		RHOC
		MAP2K7
hsa_circ_0085803|TSNARE1	hsa-miR-330-5p	ITGA5
		MUC1
		PDE4B
hsa_circ_0007874|circMTO1	hsa-miR-9	ACAT1
		BCL2
		CBX7
		CCND1
		CDH1
		CYFIP2
		DMD
		ENDOD1
		ETS1
		ETS1
		FOXO1
		FOXO1
		GDNF
		HES1
		ID2
		MMP2
		MTHFD1
		NTRK3
		RAB34
		TAL1
		TGFBR2
		ABCC1
		ALCAM
		AP3B1
		CD34
		DKK1
		E2F1
		GNAI1
		IGF2BP1
		IGF2BP3
		KPNB1
		LHFPL2
		MAP3K8
		MMP9
		ONECUT2
		RAP2A
		TFRC
		UHRF1
		ATG5
		BACE1
		BCL2L11
		BCL6
		BECN1
		CAMKK2
		CCNG1
		CDX2
		CHMP2B
		CPEB4
		CREB1
		CUL4A
		CXCR4
		CYP4Z1
		DICER1
		DLG1
		DRD2
		DYRK1B
		EIF5A2
		ELAVL1
		foxg1a
		FOXO3
		FOXP1
		GALNT4
		GRN
		GSK3B
		HBP1
		HDAC4
		IL6
		ITGB1
		JAK1
		KLF17
		KLF6
		MALAT1
		MAPK1
		MAPK3
		MIRLET7D
		MMP13
		MYOCD
		NEUROG1
		NF1
		NFKB1
		NOTCH1
		NOTCH2
		NOX4
		NR2E1
		NRP1
		PDGFRB
		POU2F2
		PPARA
		PRDM1
		PRKAA1
		PRTG
		PTX3
		RAB8B
		RCOR1
		REST
		RGS5
		RHAG
		RHOH
		RUNX1
		RYBP
		SERPINB9
		SIRT1
		SOCS5
		SOX7
		SRF
		SRSF1
		STARD13
		STAU1
		STMN1
		TAZ
		TGFBI
		TM4SF1
		TNFAIP8
		TRAK2
		TUG1
		VAMP5
		VEGFA
		VIM
		XRN2
		ZC3H12A
hsa_circ_0001727|circZKSCAN1	hsa-miR-326	CD274
		PKM
hsa_circ_0001727|circZKSCAN1	hsa-miR-330-5p	MUC1
		PDE4B
		ITGA5
hsa_circ_0001727|circZKSCAN1	hsa-miR-361-5p	CXCR6
		VEGFA
		SND1
hsa_circ_0001727|circZKSCAN1	hsa-miR-421	CDH1
		CBX7
hsa_circ_0001727|circZKSCAN1	hsa-miR-490-3p	TGFA
		CCND1
hsa_circ_0001727|circZKSCAN1	hsa-miR-491-5p	MMP2
		CDK6
		GIT1
		EGFR
		NOTCH3
		WNT3A
		IGF2BP1
hsa_circ_0001727|circZKSCAN1	hsa-miR-665	CD274

## Sheet: Lung cancer
Interactions					Interactions (Differentially Expressed)
circRNA|Gene Symbol	microRNA	mrna			circRNA|Gene Symbol	microRNA	log2fc	mrna	log2fc
hsa_circ_0062993|TIMP3	hsa-miR-940	DUSP1			hsa_circ_0007725|ZNF516	hsa-miR-331-3p	-1	ERBB2	-2.4
		CD274						FHIT	-1.7
		ZNF24						PHLPP1	-2
								NRP2	-2.2
hsa_circ_0062993|TIMP3	hsa-miR-1248	MYC						NACC1	-1.6
hsa_circ_0062993|TIMP3	hsa-miR-384	FBXW7			hsa_circ_0063401|FAM83F	hsa-miR-486-3p	-1	BCL11A	-2.6
		HSPA5						MAF	-2.1
		NTRK3
		IRS1			hsa_circ_0059732|TPX2	hsa-miR-326	-1	FGF1	-1.6
		KRAS						GLI1	-1.1
								MSH3	-1.6
hsa_circ_0062993|TIMP3	hsa-miR-486-3p	PRKCD						NOB1	-1.9
		BCL11A						NOTCH1	-1.4
		MAF						NOTCH2	-2.1
		ECM1						SP1	-1.2
		FASN
		SYK			hsa_circ_0005620|SH3PXD2A	hsa-miR-486-3p	-1	BCL11A	-2.6
								MAF	-2.1
hsa_circ_0062993|TIMP3	hsa-miR-579	BRAF
					hsa_circ_0058195|IGFBP2	hsa-miR-486-3p	-1	BCL11A	-2.6
hsa_circ_0062993|TIMP3	hsa-miR-581	DICER1						MAF	-2.1
		EDEM1
					hsa_circ_0082865|ZNF783	hsa-miR-1248	ns	MYC	-2.3
hsa_circ_0062993|TIMP3	hsa-miR-665	CNR2
		PLCG1			hsa_circ_0051907|RPS11	hsa-miR-431	ns	SOCS6	-1.2
		CD274
					hsa_circ_0063752|FBLN1	hsa-miR-431	ns	SOCS6	-1.2
hsa_circ_0069291|SLIT2	hsa-miR-1270	FXN
					hsa_circ_0005413|CD44	hsa-miR-1248	ns	MYC	-2.3
hsa_circ_0069291|SLIT2	hsa-miR-561	MYC
		NR0B1			hsa_circ_0059732|TPX2	hsa-miR-1248	ns	MYC	-2.3
hsa_circ_0069291|SLIT2	hsa-miR-587	PPP2R1B			hsa_circ_0007034|CD44	hsa-miR-1248	ns	MYC	-2.3
hsa_circ_0069291|SLIT2	hsa-miR-620	FXN			hsa_circ_0005620|SH3PXD2A	hsa-miR-874	ns	AQP3	-2.2
hsa_circ_0017869|VIM	hsa-miR-1290	FOXA1			hsa_circ_0009297|SSU72	hsa-miR-605	ns	MDM2	-1
								SEC24D	-1.5
hsa_circ_0078321|SYNE1	hsa-miR-338-3p	ITGB3						TCEAL1	-1.2
		MAP1A						TP53	-2.1
		ADAM17
		CDH2			hsa_circ_0051620|SLC1A5	hsa-miR-338-3p	ns	ADAM17	-1.4
		IRS2						CDH2	-3.2
		MACC1						IRS2	-1
		MMP2						MACC1	-2.7
		NOVA1						MMP2	-2.4
		NRP1						NOVA1	-2.3
		PKLR						NRP1	-1.9
		PLA2G4B						PKLR	-2.6
		PREX2						PLA2G4B	-2
		RUNX2						PREX2	-2.4
		TAZ						RUNX2	-2.2
		ZBTB18						TAZ	-1.6
		CCND1						ZBTB18	-2.3
		DAB2IP
		HIF1A			hsa_circ_0030411|KLF5	hsa-miR-153	ns	BCL2	-1.7
		MMP9						BMPR2	-1.9
		PKM						IDO1	-1.6
		SMO						KLF5	-1.4
		SOX4						PPM1D	-1.4
		SSX2IP						PRDX2	-1.2
		UBE2Q1						PTEN	-1
		ZEB2						RICTOR	-2.7
								SNAI1	-1.4
hsa_circ_0078321|SYNE1	hsa-miR-432	NES
		ADAR			hsa_circ_0066954|POLQ	hsa-miR-338-3p	ns	ADAM17	-1.4
		MECP2						CDH2	-3.2
		RCOR1						IRS2	-1
								MACC1	-2.7
hsa_circ_0078321|SYNE1	hsa-miR-558	HPSE						MMP2	-2.4
		PTGS2						NOVA1	-2.3
		HNF4A						NRP1	-1.9
		AATK						PKLR	-2.6
hsa_circ_0078321|SYNE1	hsa-miR-766							PLA2G4B	-2
		BAX						PREX2	-2.4
								RUNX2	-2.2
hsa_circ_0078321|SYNE1	hsa-miR-767-3p	MGMT						TAZ	-1.6
								ZBTB18	-2.3
hsa_circ_0013436|SORT1
hsa_circ_0078321|SYNE1	hsa-miR-1248	MYC
hsa_circ_0078321|SYNE1	hsa-miR-127-5p	SPP1
		BLVRB
hsa_circ_0078321|SYNE1	hsa-miR-338-3p	ITGB3			hsa_circ_0078321|SYNE1	hsa-miR-432	1	NES	-1.6
		MAP1A
		ADAM17			hsa_circ_0078321|SYNE1	hsa-miR-1248	ns	MYC	-2.3
		CDH2
		IRS2			hsa_circ_0062993|TIMP3	hsa-miR-1248	ns	MYC	-2.3
		MACC1
		MMP2			hsa_circ_0078329|SYNE1	hsa-miR-1248	ns	MYC	-2.3
		NOVA1
		NRP1			hsa_circ_0078329|SYNE1	hsa-miR-526b	1.7	MMP1	-1.6
		PKLR
		PLA2G4B			hsa_circ_0078329|SYNE1	hsa-miR-512-5p	1.1	TERT	-2.3
		PREX2						TEAD4	-1.6
		RUNX2
		TAZ			hsa_circ_0069774|TMEM165	hsa-miR-767-5p	1.1	COL4A1	-2.1
		ZBTB18						COL5A2	-2.6
		CCND1						FBN1	-2.3
		DAB2IP						MMP2	-2.4
		HIF1A						PDGFRB	-1.6
		MMP9
		PKM			hsa_circ_0045801|UBE2O	hsa-miR-526b	1.7	MMP1	-1.6
		SMO
		SOX4			hsa_circ_0051638|SLC1A5	hsa-miR-432	1	NES	-1.6
		SSX2IP
		UBE2Q1			hsa_circ_0001597|HLA-DRB5	hsa-miR-520g	1.1	SMAD7	-1.7
		ZEB2						MMP2	-2.4
								TCEAL1	-1.2
hsa_circ_0078321|SYNE1	hsa-miR-665	CNR2
		PLCG1			hsa_circ_0001597|HLA-DRB5	hsa-miR-1248	ns	MYC	-2.3
		CD274
					hsa_circ_0001597|HLA-DRB5	hsa-miR-431	ns	SOCS6	-1.2
hsa_circ_0078321|SYNE1	hsa-miR-615-5p	IGF2
		RAB24			hsa_circ_0001597|HLA-DRB5	hsa-miR-432	1	NES	-1.6
hsa_circ_0011820|MACF1	hsa-miR-335	DKK1
		SIAH2
		TCEAL9
		BIRC5
		BRCA1
		CXCR4
		DAAM2
		EPN2
		ESR1
		FMN2
		FMNL3
		GRM4
		LRG1
		MERTK
		MYC
		PARP1
		PAX6
		PLAUR
		POU5F1
		RASA1
		RUNX2
		SP1
		TFF2
		TNC
		ARPC5L
		BCL2L2
		CRKL
		FOXA2
		ID4
		IGF1R
		MAPK1
		NOS3
		PTPRN2
		RB1
		ROCK1
		SOX17
		SOX4
		TRIM29
		TUG1
		UBE2F
		ZEB2
hsa_circ_0011820|MACF1	hsa-miR-518a-5p	PIK3C2A
		MCL1
		CCL2
hsa_circ_0011820|MACF1	hsa-miR-587	PPP2R1B
hsa_circ_0011820|MACF1	hsa-miR-1253	BTK
hsa_circ_0011820|MACF1	hsa-miR-515-5p	GCM1
		FZD5
		CYP19A1
hsa_circ_0011820|MACF1	hsa-miR-558	HPSE
		PTGS2
		AATK
hsa_circ_0011820|MACF1	hsa-miR-579	BRAF
hsa_circ_0011820|MACF1	hsa-miR-622	CXCR4
		LAMC2
		PLAUR
		KRAS
hsa_circ_0011820|MACF1	hsa-miR-892b	TRAF2
		MCL1
		TAB3
		MAP3K7
hsa_circ_0011820|MACF1	hsa-miR-944	HECW2
		S100PBP
		SIAH1
		PTP4A1
hsa_circ_0078329|SYNE1	hsa-miR-515-5p	CYP19A1
		GCM1
		FZD5
hsa_circ_0078329|SYNE1	hsa-miR-579	BRAF
hsa_circ_0078329|SYNE1	hsa-miR-766	HNF4A
		BAX
hsa_circ_0078329|SYNE1	hsa-miR-1248	MYC
hsa_circ_0078329|SYNE1	hsa-miR-338-3p	ITGB3
		MAP1A
		ADAM17
		CDH2
		IRS2
		MACC1
		MMP2
		NOVA1
		NRP1
		PKLR
		PLA2G4B
		PREX2
		RUNX2
		TAZ
		ZBTB18
		CCND1
		DAB2IP
		HIF1A
		MMP9
		PKM
		SMO
		SOX4
		SSX2IP
		UBE2Q1
		ZEB2
hsa_circ_0078329|SYNE1	hsa-miR-1256	SELE
		TRIM68
		ICAM1
hsa_circ_0078329|SYNE1	hsa-miR-432	NES
		ADAR
		MECP2
		RCOR1
hsa_circ_0078329|SYNE1	hsa-miR-942	CDKN1A
		IFI27
		IFI27
		SFRP4
		TLE1
		NFKBIA
		VEGFA
		MMP9
		GSK3B
hsa_circ_0078329|SYNE1	hsa-miR-561	MYC
		NR0B1
hsa_circ_0078329|SYNE1	hsa-miR-758	TLR7
		TLR3
hsa_circ_0078329|SYNE1	hsa-miR-885-3p	BMPR1A
		CD274
hsa_circ_0078329|SYNE1	hsa-miR-518a-5p	PIK3C2A
		MCL1
		CCL2
hsa_circ_0078329|SYNE1	hsa-miR-526b	MMP1
		SETD2
		XRCC5
hsa_circ_0078329|SYNE1	hsa-miR-1298	GJA1
hsa_circ_0078329|SYNE1	hsa-miR-626	SLC7A5
hsa_circ_0078329|SYNE1	hsa-miR-512-5p	CDKN1A
		TERT
		TEAD4
		MCL1
hsa_circ_0078329|SYNE1	hsa-miR-433	SPARC
		CFTR
		GBP2
		MET
		RUNX2
		GCLC
		AZIN1
		CREB1
		FGF20
		GRB2
		HIF1A
		KRAS
		TYMS
		GCLM
hsa_circ_0078329|SYNE1	hsa-miR-490-5p	BMPR2
		FOS
		HNRNPA1
		PIK3CA
hsa_circ_0004638|SLIT2	hsa-miR-561	NR0B1
		MYC
hsa_circ_0055154|DYSF	hsa-miR-515-5p	CDKN1A
		IFI27
		IFI27
		SFRP4
		TLE1
		NFKBIA
		VEGFA
		MMP9
		GSK3B
hsa_circ_0055154|DYSF	hsa-miR-942	CYP19A1
		GCM1
		FZD5
hsa_circ_0055154|DYSF	hsa-miR-646	NOB1
hsa_circ_0055154|DYSF	hsa-miR-647	ANK2
hsa_circ_0055154|DYSF	hsa-miR-671-5p	SMARCB1
		FOXM1
		CDR1
hsa_circ_0055154|DYSF	hsa-miR-766	HNF4A
		BAX
hsa_circ_0055154|DYSF	hsa-miR-545	LRP1
		SNAI2
		CDK4
hsa_circ_0054650|EFEMP1	hsa-miR-579	BRAF
hsa_circ_0069292|SLIT2	hsa-miR-1270	FXN
hsa_circ_0069292|SLIT2	hsa-miR-561	NR0B1
		MYC
hsa_circ_0069292|SLIT2	hsa-miR-587	PPP2R1B
hsa_circ_0069292|SLIT2	hsa-miR-620	FXN
hsa_circ_0078649|RPS6KA2	hsa-miR-665	CD274
		CNR2
		PLCG1
hsa_circ_0043256|ACACA	hsa-miR-622	CXCR4
		KRAS
		LAMC2
		PLAUR
hsa_circ_0013958|ACP6	hsa-miR-545	LRP1
		SNAI2
		CDK4
hsa_circ_0069774|TMEM165	hsa-miR-503	CDKN1A
		CCNF
		ATF6
		ANLN
		CDC14A
		TNFRSF11A
		PIK3R1
		IKBKB
		TNFRSF11A
		FANCA
		FGFR1
		FBXW7
		ARHGEF19
		BCL2
		L1CAM
		IL2
		IFNA1
		IL4
		MYB
		NSUN5
		IL18
		BMF
		PMAIP1
		MTHFD1
		IGFBP5
		RAN
		PLCG1
		AGO1
		CD40
		CCND3
		FGF8
		IGF1R
		SMAD2
		IL10
		E2F3
		CD82
		FOXJ2
		MAPK1
		SERPINA3
		CYC1
hsa_circ_0069774|TMEM165	hsa-miR-767-5p	SPARC
		COL4A1
		COL5A2
		FBN1
		MMP2
		PDGFRB
		COL10A1
		COL3A1
		COL4A2
		LOX
		SERPINH1
hsa_circ_0024766|STT3A	hsa-miR-873	ABCB1
		CDK3
		SRCIN1
hsa_circ_0038872|ATP2A1	hsa-miR-409-3p	ANG
		CTNND1
		ELF2
		FGA
		FGB
		MET
		PHF10
		RASGRP3
		RECK
		UGT2B17
		ZEB1
		AKT1
		FGG
		FRAT1
		GAB1
		IFNG
		MGMT
		NLK
		RDX
		RSU1
		STAG2
hsa_circ_0038872|ATP2A1	hsa-miR-885-3p	CD274
		BMPR1A
hsa_circ_0087888|C9orf5	hsa-miR-183	ITGB1
		DAP
		SCO2
		EZR
		AKAP12
		EGR1
		LRP6
		DKK3
		ZEB1
		AANAT
		SMAD4
		PCLAF
		RECK
		UVRAG
		SOCS6
		FOXO1
		KIF2A
		BTRC
		SRSF2
		PDCD4
		PDCD6
		IDH2
		GSK3B
		BMI1
		SNAI2
		NFIL3
		ZFPM1
		PPP2CB
		PTPA
hsa_circ_0082894|LRRC61	hsa-miR-637	SP7
		COL4A1
		AKT1
hsa_circ_0082894|LRRC61	hsa-miR-646	NOB1
hsa_circ_0082894|LRRC61	hsa-miR-665	CD274
		CNR2
		PLCG1
hsa_circ_0092277|RPL29	hsa-miR-338-3p	ITGB3
		MAP1A
		ADAM17
		CDH2
		IRS2
		MACC1
		MMP2
		NOVA1
		NRP1
		PKLR
		PLA2G4B
		PREX2
		RUNX2
		TAZ
		ZBTB18
		CCND1
		DAB2IP
		HIF1A
		MMP9
		PKM
		SMO
		SOX4
		SSX2IP
		UBE2Q1
		ZEB2
hsa_circ_0092277|RPL29	hsa-miR-766	HNF4A
		BAX
hsa_circ_0092277|RPL29	hsa-miR-874	HDAC1
		AQP3
		AQP3
		STAT3
		CDK9
		PIN1
		E2F3
hsa_circ_0045801|UBE2O	hsa-miR-1253	BTK
hsa_circ_0045801|UBE2O	hsa-miR-1182	TERT
hsa_circ_0045801|UBE2O	hsa-miR-331-3p	E2F1
		ERBB2
		FHIT
		PHLPP1
		NRP2
		NACC1
		DOHH
		HOTAIR
		ING5
hsa_circ_0045801|UBE2O	hsa-miR-486-3p	PRKCD
		BCL11A
		MAF
		ECM1
		FASN
		SYK
hsa_circ_0045801|UBE2O	hsa-miR-526b	MMP1
		SETD2
		XRCC5
hsa_circ_0045801|UBE2O	hsa-miR-942	CDKN1A
		IFI27
		SFRP4
		TLE1
		NFKBIA
		VEGFA
		MMP9
		GSK3B
hsa_circ_0045801|UBE2O	hsa-miR-1248	MYC
hsa_circ_0045801|UBE2O	hsa-miR-326	BCL2L1
		CD274
		CD9
		FGF1
		FSCN1
		GLI1
		HOTAIR
		MSH3
		NOB1
		NOTCH1
		NOTCH2
		PKM
		SMO
		SP1
hsa_circ_0045801|UBE2O	hsa-miR-330-5p	ITGA5
		MUC1
		PDE4B
		PDIA3
		TYR
hsa_circ_0045801|UBE2O	hsa-miR-421	ATM
		CASP3
		CBX7
		CDH1
		FOXO4
		RBMXL1
		SIRT3
		SMAD4
hsa_circ_0045801|UBE2O	hsa-miR-515-5p	CYP19A1
		GCM1
		FZD5
hsa_circ_0045801|UBE2O	hsa-miR-1225-3p	MT1X
		FCER1G
		IFI6
		PTPN6
		RAP2A
hsa_circ_0045801|UBE2O	hsa-miR-647	ANK2
hsa_circ_0045801|UBE2O	hsa-miR-661	VCL
		MDM2
		MDM4
		MTA2
		NECTIN1
		CYC1
		MCL1
		MGMT
		MTA1
		STARD10
hsa_circ_0045801|UBE2O	hsa-miR-766	HNF4A
		BAX
hsa_circ_0009503|ACOT7	hsa-miR-892b	MCL1
		TRAF2
		TAB3
		MAP3K7
hsa_circ_0009502|ACOT7	hsa-miR-892b	MCL1
		TRAF2
		TAB3
		MAP3K7
hsa_circ_0051638|SLC1A5	hsa-miR-432	ADAR
		MECP2
		NES
		RCOR1
hsa_circ_0051638|SLC1A5	hsa-miR-665	CD274
		CNR2
		PLCG1
hsa_circ_0051638|SLC1A5	hsa-miR-502-5p	IFI27
		IRF1
		KMT5A
		RAB1B
		TRAF2
hsa_circ_0005654|PRDM5	hsa-miR-488	AR
		BCL2L11
		EIF3A
		PAX6
		POMC
		SLC39A8
hsa_circ_0005904|DCAF17	hsa-miR-558	PTGS2
		HPSE
		AATK
hsa_circ_0082865|ZNF783	hsa-miR-766	HNF4A
		BAX
hsa_circ_0082865|ZNF783	hsa-miR-942	SFRP4
		TLE1
		NFKBIA
		CDKN1A
		IFI27
		IFI27
		VEGFA
		MMP9
		GSK3B
hsa_circ_0082865|ZNF783	hsa-miR-1248	MYC
hsa_circ_0082865|ZNF783	hsa-miR-515-5p	GCM1
		FZD5
		CYP19A1
hsa_circ_0051907|RPS11	hsa-miR-127-5p	SPP1
		BLVRB
hsa_circ_0051907|RPS11	hsa-miR-431	SOCS6
		KREMEN1
hsa_circ_0007725|ZNF516	hsa-miR-324-5p	ETS1
		GLI1
		MTFR1
		SP1
		CD274
		SMO
hsa_circ_0007725|ZNF516	hsa-miR-331-3p	ERBB2
		FHIT
		PHLPP1
		NRP2
		NACC1
		E2F1
		DOHH
		HOTAIR
		ING5
hsa_circ_0007725|ZNF516	hsa-miR-572	CDKN1A
		CISH
hsa_circ_0007725|ZNF516	hsa-miR-581	DICER1
		EDEM1
hsa_circ_0007725|ZNF516	hsa-miR-637	COL4A1
		SP7
		AKT1
hsa_circ_0007725|ZNF516	hsa-miR-758	TLR7
		TLR3
hsa_circ_0063752|FBLN1	hsa-miR-671-5p	FOXM1
		SMARCB1
		CDR1
hsa_circ_0063752|FBLN1	hsa-miR-431	SOCS6
		KREMEN1
hsa_circ_0063752|FBLN1	hsa-miR-663b	CCND2
		IGF2
		EEF1A2
hsa_circ_0005140|ZNF516	hsa-miR-637	SP7
		COL4A1
		AKT1
hsa_circ_0005140|ZNF516	hsa-miR-296-5p	CASP8
		DLL4
		FGFR1
		IKBKE
		KDR
		NGFR
		NOTCH1
		BBC3
		CDX1
		ELAVL1
		HGS
		HMGA1
		PIN1
		PLK1
		S100B
		SCRIB
		VEGFA
		WNK4
hsa_circ_0005140|ZNF516	hsa-miR-572	CDKN1A
		CISH
hsa_circ_0005140|ZNF516	hsa-miR-324-5p	ETS1
		GLI1
		MTFR1
		SP1
		CD274
		SMO
hsa_circ_0005140|ZNF516	hsa-miR-331-3p	ERBB2
		FHIT
		PHLPP1
		NRP2
		NACC1
		E2F1
		DOHH
		HOTAIR
		ING5
hsa_circ_0005140|ZNF516	hsa-miR-581	CDKN1A
		CISH
hsa_circ_0005140|ZNF516	hsa-miR-758	TLR7
		TLR3
hsa_circ_0048085|FSTL3	hsa-miR-663b	CCND2
		IGF2
		EEF1A2
hsa_circ_0048085|FSTL3	hsa-miR-885-3p	CD274
		BMPR1A
hsa_circ_0009297|SSU72	hsa-miR-605	MDM2
		SEC24D
		TCEAL1
		TP53
		PSMD10
hsa_circ_0059737|TPX2	hsa-miR-1289	ATP4A
hsa_circ_0059737|TPX2	hsa-miR-1294	MYC
hsa_circ_0063401|FAM83F	hsa-miR-873	ABCB1
		CDK3
		SRCIN1
hsa_circ_0063401|FAM83F	hsa-miR-486-3p	BCL11A
		MAF
		PRKCD
		ECM1
		FASN
		SYK
hsa_circ_0005413|CD44	hsa-miR-1248	MYC
hsa_circ_0066954|POLQ	hsa-miR-338-3p	ADAM17
		CDH2
		IRS2
		MACC1
		MMP2
		NOVA1
		NRP1
		PKLR
		PLA2G4B
		PREX2
		RUNX2
		TAZ
		ZBTB18
		ITGB3
		MAP1A
		CCND1
		DAB2IP
		HIF1A
		MMP9
		PKM
		SMO
		SOX4
		SSX2IP
		UBE2Q1
		ZEB2
hsa_circ_0066954|POLQ	hsa-miR-548p	APOB
		LAMTOR5
hsa_circ_0059732|TPX2	hsa-miR-1248	MYC
hsa_circ_0059732|TPX2	hsa-miR-326	FGF1
		GLI1
		MSH3
		NOB1
		NOTCH1
		NOTCH2
		SP1
		BCL2L1
		CD274
		CD9
		FSCN1
		HOTAIR
		PKM
		SMO
hsa_circ_0059732|TPX2	hsa-miR-330-5p	ITGA5
		PDE4B
		TYR
		MUC1
		PDIA3
hsa_circ_0059732|TPX2	hsa-miR-942	SFRP4
		TLE1
		NFKBIA
		CDKN1A
		IFI27
		IFI27
		VEGFA
		MMP9
		GSK3B
hsa_circ_0068025|ECT2	hsa-miR-1178	STUB1
hsa_circ_0039985|CDH3	hsa-miR-576-3p	CCND1
hsa_circ_0058195|IGFBP2	hsa-miR-885-3p	CD274
		BMPR1A
hsa_circ_0058195|IGFBP2	hsa-miR-503	CCNF
		ATF6
		ANLN
		CDC14A
		TNFRSF11A
		PIK3R1
		IKBKB
		TNFRSF11A
		FANCA
		FGFR1
		FBXW7
		ARHGEF19
		BCL2
		L1CAM
		IL2
		IFNA1
		IL4
		MYB
		IL18
		BMF
		PMAIP1
		MTHFD1
		IGFBP5
		RAN
		PLCG1
		CDKN1A
		AGO1
		CD40
		CCND3
		FGF8
		IGF1R
		SMAD2
		IL10
		E2F3
		NSUN5
		CD82
		FOXJ2
		MAPK1
		SERPINA3
		CYC1
hsa_circ_0058195|IGFBP2	hsa-miR-486-3p	BCL11A
		MAF
		PRKCD
		ECM1
		FASN
		SYK
hsa_circ_0030411|KLF5	hsa-miR-153	BCL2
		BMPR2
		IDO1
		KLF5
		PPM1D
		PRDX2
		PTEN
		RICTOR
		SNAI1
		FOXO1
		HECTD3
		HIF1A
		HMGB1
		MCL1
		MTDH
		NFE2L2
		SETD8P1
		SNCA
		TGFB2
		ZEB2
hsa_circ_0030411|KLF5	hsa-miR-217	SIRT1
		ROBO1
		PTEN
		NR4A2
		TRAPPC2B
		PPM1D
		FHIT
		SMAD7
		PTPN14
		EZH2
		KRAS
		E2F3
		DACH1
		FOXO3
		GPC5
		YWHAG
		DNMT1
		MTDH
		IGF1R
hsa_circ_0030411|KLF5	hsa-miR-579	BRAF
hsa_circ_0007034|CD44	hsa-miR-1248	MYC
hsa_circ_0004807|ADAMTS12	hsa-miR-647	ANK2
hsa_circ_0051620|SLC1A5	hsa-miR-338-3p	ADAM17
		CDH2
		IRS2
		MACC1
		MMP2
		NOVA1
		NRP1
		PKLR
		PLA2G4B
		PREX2
		RUNX2
		TAZ
		ZBTB18
		ITGB3
		MAP1A
		CCND1
		DAB2IP
		HIF1A
		MMP9
		PKM
		SMO
		SOX4
		SSX2IP
		UBE2Q1
		ZEB2
hsa_circ_0005620|SH3PXD2A	hsa-miR-665	CNR2
		PLCG1
		CD274
hsa_circ_0005620|SH3PXD2A	hsa-miR-486-3p	BCL11A
		MAF
		PRKCD
		ECM1
		FASN
		SYK
hsa_circ_0005620|SH3PXD2A	hsa-miR-492	ALB
		BAAT
		GDA
		HSD3B1
		MZF1
		PTEN
		BID
		BSG
		CDKN2A
		ST6GAL1
		TCF21
hsa_circ_0005620|SH3PXD2A	hsa-miR-558	PTGS2
		HPSE
		AATK
hsa_circ_0005620|SH3PXD2A	hsa-miR-7	ABCC1
		BCL2
		CCNE1
		CKAP4
		CNN3
		CUL5
		EGFR
		FOS
		GDF5
		GFI1
		HELLS
		HOXB3
		HOXB5
		ILF2
		ILF3
		IRS2
		KCNJ2
		KLF4
		KMT5A
		MSH3
		MYC
		PAX6
		PFN2
		PIK3CD
		PIK3R3
		REL
		RGS5
		RNF183
		SERPINB5
		SKP2
		SMARCD1
		SRSF1
		XIAP
		XRCC2
		ARF4
		BAX
		CAPZA1
		CNOT8
		IGF1R
		IRS1
		JARID2
		KEAP1
		NDUFA4
		PAK1
		PIK3CG
		PSME3
		PTK2
		RAF1
		RELA
		SIRT2
		SLC7A5
		SNCA
		TET2
		UBE2A
		VDAC1
		YY1
hsa_circ_0005620|SH3PXD2A	hsa-miR-637	COL4A1
		SP7
		AKT1
hsa_circ_0005620|SH3PXD2A	hsa-miR-647	ANK2
hsa_circ_0005620|SH3PXD2A	hsa-miR-1225-3p	FCER1G
		IFI6
		MT1X
		PTPN6
		RAP2A
hsa_circ_0005620|SH3PXD2A	hsa-miR-767-3p	MGMT
hsa_circ_0005620|SH3PXD2A	hsa-miR-874	AQP3
		HDAC1
		STAT3
		CDK9
		PIN1
		E2F3
hsa_circ_0036102|UACA	hsa-miR-1256	SELE
		TRIM68
		ICAM1
hsa_circ_0036102|UACA	hsa-miR-646	NOB1
hsa_circ_0069293|SLIT2	hsa-miR-1270	FXN
hsa_circ_0069293|SLIT2	hsa-miR-561	NR0B1
		MYC
hsa_circ_0069293|SLIT2	hsa-miR-587	PPP2R1B
hsa_circ_0069293|SLIT2	hsa-miR-620	FXN
hsa_circ_0001597|HLA-DRB5	hsa-miR-548c-3p	ITGAV
		TWIST1
hsa_circ_0001597|HLA-DRB5	hsa-miR-377	TIMP1
		PTEN
		TP53
		DNMT1
		E2F3
		PAK1
		PPM1A
		SOD1
		SOD2
hsa_circ_0001597|HLA-DRB5	hsa-miR-570	CD274
		KLF9
hsa_circ_0001597|HLA-DRB5	hsa-miR-944	HECW2
		PTP4A1
		S100PBP
		SIAH1
hsa_circ_0001597|HLA-DRB5	hsa-miR-494	AKT1
		ARHGAP5
		ARNTL
		ATF3
		BAG1
		BCL2
		BCL2L11
		BIRC5
		BMI1
		CDK6
		CFTR
		CNR1
		CXCR4
		DPYD
		FOXJ3
		HNRNPA3
		HOXA10
		IGF1R
		ITPR1
		MAP1LC3B
		MAP2K1
		MCC
		MYC
		MYH2
		PDIA3
		PROS1
		PTEN
		RAD23B
		SDC1
		SLC26A3
		SYNCRIP
		TFAM
		TFPI
		UGT2B17
		ZEB1
hsa_circ_0001597|HLA-DRB5	hsa-miR-495	ABCB1
		AKT1
		ATP7A
		BMI1
		CCL2
		FOXC1
		HMGA2
		HSPA5
		MAT1A
		MEIS1
		MTA3
		PBX3
		PTP4A3
		RUNX3
		SMR3B
		SOX9
		TBC1D9
hsa_circ_0001597|HLA-DRB5	hsa-miR-498	BRCA1
		ERBB2
		EZH2
		KRTAP5-9
		RBFOX2
		TERT
hsa_circ_0001597|HLA-DRB5	hsa-miR-1290	FOXA1
hsa_circ_0001597|HLA-DRB5	hsa-miR-384	FBXW7
		HSPA5
		IRS1
		KRAS
		NTRK3
hsa_circ_0001597|HLA-DRB5	hsa-miR-1246	AXIN2
		DYRK1A
		GSK3B
		NFIB
		PRKAR1A
hsa_circ_0001597|HLA-DRB5	hsa-miR-1283	ATF4
hsa_circ_0001597|HLA-DRB5	hsa-miR-518a-5p	MCL1
		PIK3C2A
		CCL2
hsa_circ_0001597|HLA-DRB5	hsa-miR-182	CDKN1A
		MITF
		ATF1
		BCL2
		CADM1
		CCND2
		CDKN1B
		CHEK2
		CHL1
		CLOCK
		CREB5
		CUL5
		CYLD
		FBXW7
		FGF9
		LRRC4
		MYADM
		NDRG1
		NOX4
		NTM
		PCDH8
		PLD1
		PTEN
		RAD17
		RECK
		SATB2
		SCO2
		SMAD4
		SMARCD3
		TCEAL7
		TIAM1
		TP53BP1
		TP53INP1
		ULBP2
		ZFAND4
		ADCY6
		ARRDC3
		BARD1
		BDNF
		CREB1
		FLOT1
		FOXF2
		FOXO1
		FOXO3
		GSK3B
		MTSS1
		NRN1
		PDCD4
		PDK4
		PFN1
		RARG
		SNAI2
		STAT5B
		THBS1
		TRIM8
		TSC22D3
		UQCRFS1
hsa_circ_0001597|HLA-DRB5	hsa-miR-382	DRD1
		NFIA
		PTEN
		AKT1
		MXD1
		YBX1
hsa_circ_0001597|HLA-DRB5	hsa-miR-510	HTR3E
		PRDX1
		SPDEF
hsa_circ_0001597|HLA-DRB5	hsa-miR-513a-5p	CD274
		GNG13
		DR1
		BTG3
hsa_circ_0001597|HLA-DRB5	hsa-miR-520g	SMAD7
		MMP2
		TCEAL1
		VEGFA
		DAPK2
hsa_circ_0001597|HLA-DRB5	hsa-miR-567	KPNA4
hsa_circ_0001597|HLA-DRB5	hsa-miR-574-5p	FOXN3
hsa_circ_0001597|HLA-DRB5	hsa-miR-577	HSPB2
		FGF21
hsa_circ_0001597|HLA-DRB5	hsa-miR-580	TWIST1
hsa_circ_0001597|HLA-DRB5	hsa-miR-624	FXN
hsa_circ_0001597|HLA-DRB5	hsa-miR-633	TGFB1
		HMGA2
hsa_circ_0001597|HLA-DRB5	hsa-miR-656	BMPR1A
hsa_circ_0001597|HLA-DRB5	hsa-miR-876-3p	MCL1
hsa_circ_0001597|HLA-DRB5	hsa-miR-1248	MYC
hsa_circ_0001597|HLA-DRB5	hsa-miR-1270	FXN
hsa_circ_0001597|HLA-DRB5	hsa-miR-1289	ATP4A
hsa_circ_0001597|HLA-DRB5	hsa-miR-326	BCL2L1
		CD274
		CD9
		FGF1
		FSCN1
		GLI1
		HOTAIR
		MSH3
		NOB1
		NOTCH1
		NOTCH2
		PKM
		SMO
		SP1
hsa_circ_0001597|HLA-DRB5	hsa-miR-330-5p	ITGA5
		MUC1
		PDE4B
		PDIA3
		TYR
hsa_circ_0001597|HLA-DRB5	hsa-miR-421	ATM
		CASP3
		CBX7
		CDH1
		FOXO4
		RBMXL1
		SIRT3
		SMAD4
hsa_circ_0001597|HLA-DRB5	hsa-miR-431	SOCS6
		KREMEN1
hsa_circ_0001597|HLA-DRB5	hsa-miR-432	ADAR
		MECP2
		NES
		RCOR1
hsa_circ_0001597|HLA-DRB5	hsa-miR-486-3p	PRKCD
		BCL11A
		MAF
		ECM1
		FASN
		SYK
hsa_circ_0001597|HLA-DRB5	hsa-miR-488	AR
		BCL2L11
		EIF3A
		PAX6
		POMC
		SLC39A8
hsa_circ_0001597|HLA-DRB5	hsa-miR-492	ALB
		BAAT
		BID
		BSG
		CDKN2A
		GDA
		HSD3B1
		MZF1
		PTEN
		ST6GAL1
		TCF21
hsa_circ_0001597|HLA-DRB5	hsa-miR-558	HPSE
		PTGS2
		AATK
hsa_circ_0001597|HLA-DRB5	hsa-miR-561	NR0B1
		MYC
hsa_circ_0001597|HLA-DRB5	hsa-miR-579	BRAF
hsa_circ_0001597|HLA-DRB5	hsa-miR-620	FXN
hsa_circ_0001597|HLA-DRB5	hsa-miR-661	VCL
		MDM2
		MDM4
		MTA2
		NECTIN1
		CYC1
		MCL1
		MGMT
		MTA1
		STARD10
hsa_circ_0001597|HLA-DRB5	hsa-miR-665	CD274
		CNR2
		PLCG1
hsa_circ_0001597|HLA-DRB5	hsa-miR-7	ABCC1
		ARF4
		BAX
		BCL2
		CAPZA1
		CCNE1
		CKAP4
		CNN3
		CNOT8
		CUL5
		EGFR
		FOS
		GDF5
		GFI1
		HELLS
		HOXB3
		HOXB5
		IGF1R
		ILF2
		ILF3
		IRS1
		IRS2
		JARID2
		KCNJ2
		KEAP1
		KLF4
		KMT5A
		MSH3
		MYC
		NDUFA4
		PAK1
		PAX6
		PFN2
		PIK3CD
		PIK3CG
		PIK3R3
		PSME3
		PTK2
		RAF1
		REL
		RELA
		RGS5
		RNF183
		SERPINB5
		SIRT2
		SKP2
		SLC7A5
		SMARCD1
		SNCA
		SRSF1
		TET2
		UBE2A
		VDAC1
		XIAP
		XRCC2
		YY1
hsa_circ_0001597|HLA-DRB5	hsa-miR-766	HNF4A
		BAX
hsa_circ_0001597|HLA-DRB5	hsa-miR-873	ABCB1
		CDK3
		SRCIN1

## Sheet: Breast cancer
Interactions					Interactions (Differentially Expressed)
circRNA|Gene Symbol	microRNA	mrna			circRNA|Gene Symbol	microRNA	log2fc	mrna	log2fc
hsa_circ_0001982|RNF111	hsa-miR-942	IFI27			hsa_circ_0001135|TPX2	hsa-miR-942	-1	SFRP4	-4
		CDKN1A						TLE1	-1.1
		VEGFA						NFKBIA	-4.5
		MMP9
		SFRP4			hsa_circ_0016723|PSEN2	hsa-miR-433	-1	FGF20	-2.4
		TLE1						RUNX2	-2.8
		NFKBIA						CFTR	-4.1
		GSK3B						MET	-3.3
								GCLC	-2.2
	hsa-miR-610	VASP
		HDGF			hsa_circ_0006147|HERC2	hsa-miR-139-5p	-1.25	BCL2	-2.2
		MDM2						NOTCH1	-2.1
								NR5A2	-3.5
hsa_circ_0001598|DEF6	hsa-miR-503	CCND3						OIP5	-2.5
		CD40						RHOT1	-1.5
		FGF2						WNT1	-3.1
		ANLN
		ARHGEF19			hsa_circ_0006147|HERC2	hsa-miR-326	-1.1	FGF1	-4.7
		ATF6						GLI1	-3.8
		BCL2						HOTAIR	-2.6
		CCNE1						NOB1	-1.6
		CCNE2						SMO	-2.9
		CCNF
		CDC14A			hsa_circ_0010567|HSPG2	hsa-miR-486-3p	ns	PRKCD	1.6
		CDC25A
		CDKN1A			hsa_circ_0006147|HERC2	hsa-miR-149	ns	FASLG	-4.6
		CHEK1						FGFR1	-3.9
		FANCA						FOXM1	-3.2
		FBXW7						GPC1	-3.1
		FGFR1						PPM1F	-1.9
		IFNA1
		IGF1R			hsa_circ_0001259|TCONS	hsa-miR-370	ns	CTNNB1	-1.2
		IKBKB						FOXM1	-3.2
		IL10						HMGA2	-3.9
		IL2						LIN28A	-5
		IL4						NF1	-3.1
		L1CAM
		MYB			hsa_circ_0001135|TPX2	hsa-miR-149	ns	FASLG	-4.6
		PIK3R1						FGFR1	-3.9
		TNFRSF11A						FOXM1	-3.2
		TNFRSF11A						GPC1	-3.1
		VEGFA						PPM1F	-1.9
		AGO1
		CCND1			hsa_circ_0016901|TXNAX	hsa-miR-370	ns	CTNNB1	-1.2
		E2F3						FOXM1	-3.2
		FGF8						HMGA2	-3.9
		SMAD2						LIN28A	-5
		WEE1						NF1	-3.1
hsa_circ_0010567|HSPG2	hsa-miR-1249	PTCH1			hsa_circ_0010567|HSPG2	hsa-miR-183	0.530314	DKK3	-4.2
								EGR1	-2
hsa_circ_0010567|HSPG2	hsa-miR-183	ITGB1						LRP6	-4
		DAP						PCLAF	-1.7
		DKK3						RECK	-3
		EGR1						SCO2	-1.7
		LRP6						SMAD4	-2.8
		PCLAF						SOCS6	-1.9
		RECK						ZEB1	-1.4
		SCO2
		SMAD4
		SOCS6
		ZEB1
		AANAT
		AKAP12
		BMI1
		BTRC
		EZR
		FOXO1
		GSK3B
		IDH2
		KIF2A
		NFIL3
		PDCD4
		PDCD6
		PPP2CB
		PTPA
		SNAI2
		SRSF2
		UVRAG
		ZFPM1
hsa_circ_0010567|HSPG2	hsa-miR-941	KDM6B
hsa_circ_0010567|HSPG2	hsa-miR-331-3p	E2F1
		ERBB2
		FHIT
		PHLPP1
		NRP2
		HOTAIR
		NACC1
		DOHH
		ING5
hsa_circ_0010567|HSPG2	hsa-miR-370	CTNNB1
		FOXM1
		HMGA2
		LIN28A
		NF1
		CPT1A
		FOXO1
		MAP3K8
		MGMT
hsa_circ_0010567|HSPG2	hsa-miR-766	HNF4A
hsa_circ_0010567|HSPG2	hsa-miR-874	AQP3
		STAT3
		CDK9
		PIN1
hsa_circ_0010567|HSPG2	hsa-miR-1228	CSNK2A2
		BMP2K
hsa_circ_0010567|HSPG2	hsa-miR-1256	ICAM1
		SELE
		TRIM68
hsa_circ_0010567|HSPG2	hsa-miR-146b-3p	PER1
		NPAS4
		IRAK1
hsa_circ_0010567|HSPG2	hsa-miR-486-3p	PRKCD
		MAF
		BCL11A
		ECM1
hsa_circ_0010567|HSPG2	hsa-miR-615-5p	IGF2
hsa_circ_0010567|HSPG2	hsa-miR-646	NOB1
hsa_circ_0010567|HSPG2	hsa-miR-661	MTA1
		MCL1
		MGMT
		CYC1
hsa_circ_0010567|HSPG2	hsa-miR-7	BCL2
		CCNE1
		CKAP4
		CUL5
		EGFR
		FOS
		GDF5
		GFI1
		HELLS
		HOXB3
		HOXB5
		ILF3
		IRS2
		KLF4
		MSH3
		MYC
		PAX6
		PFN2
		REL
		RGS5
		RNF183
		SERPINB5
		SKP2
		SMARCD1
		XIAP
		XRCC2
		ABCC1
		ARF4
		BAX
		CAPZA1
		CNN3
		CNOT8
		IGF1R
		IGF1R
		ILF2
		IRS1
		JARID2
		KEAP1
		KMT5A
		NDUFA4
		PAK1
		PIK3CD
		PIK3CG
		PIK3R3
		PSME3
		PTK2
		RAF1
		RELA
		SIRT2
		SLC7A5
		SNCA
		SRSF1
		TET2
		UBE2A
		VDAC1
		YY1
hsa_circ_0010567|HSPG2	hsa-miR-885-3p	BMPR1A
hsa_circ_0012380|STIL	hsa-miR-1280	ROCK1
hsa_circ_0012380|STIL	hsa-miR-645	IFIT2
hsa_circ_0012380|STIL	hsa-miR-1290	FOXA1
hsa_circ_0012380|STIL	hsa-miR-155	CAB39
		CUX1
		EHD1
		FADD
		GNA13
		PKIA
		PRKAR1A
		RAB6A
		RAC1
		UBE2J1
		BRPF3
		C3orf18
		CARHSP1
		CCND2
		CDC40
		CDK5RAP3
		CEP83
		CHAF1A
		CLDN1
		CLUAP1
		CSF1R
		CTLA4
		CTNNB1
		CYP2U1
		CYP51A1
		DCUN1D2
		DET1
		DNAJC19
		DOCK1
		DOCK4
		DSG2
		E2F2
		EDEM3
		EDN1
		ERBB2
		ERMP1
		ETNK2
		ETS1
		EXOSC2
		FAM91A1
		FGF7
		FLT1
		FMNL2
		FOS
		GATM
		GCFC2
		GCSAM
		GPM6B
		HAL
		HERC4
		HIVEP2
		HOMEZ
		ICAM1
		IKBIP
		IKBKE
		IL13RA1
		IL17A
		IL17RB
		IL2
		IL3
		INPP5D
		INPP5F
		INTS6
		ITK
		JADE1
		JCHAIN
		JUN
		KRT80
		LCLAT1
		LRIF1
		LY6K
		MAP3K10
		MAP3K14
		MATR3
		MCM8
		MMP16
		MPP5
		MPZL1
		MSH2
		MSH6
		MSI2
		MYB
		MYBL1
		MYC
		MYO10
		MYO1D
		MYO1E
		NKX3-1
		NOS3
		NOVA1
		NR1H3
		NT5E
		OLR1
		PALD1
		PATJ
		PIK3R1
		PKN2
		PLS1
		PLXND1
		PODXL
		PPL
		PRKCI
		PTN
		RAB11FIP2
		RAB23
		RAB3B
		RAD51
		RAI14
		RAPGEF2
		RAPH1
		RBAK
		RCN2
		RPTOR
		RUNX2
		SELE
		SH3BP4
		SHANK2
		SIRT1
		SLC33A1
		SLC35F2
		SLC39A10
		SMAD3
		SMAD4
		SMARCA4
		SOCS3
		SOCS6
		SOX6
		SYNE2
		TACSTD2
		TAF5L
		TBC1D8B
		TBCA
		TERF1
		TFAM
		TNFRSF10A
		TP53
		TRAK1
		TRIM32
		TRPS1
		TSHZ3
		TTF1
		TWF1
		UBTD2
		UFL1
		VCAM1
		VPS18
		ZIC3
		ZNF236
		ZNF248
		ZNF254
		ZNF431
		ZNF493
		ZNF561
		ZNF611
		ZNF714
		ACTR2
		AGO4
		AGTR1
		AMIGO2
		ANAPC16
		ANKFY1
		ANXA2
		APAF1
		APC
		ARFIP1
		ARFIP2
		ARID2
		ARL10
		ARL15
		ARL5B
		ARL6IP5
		ARMC2
		ARPC3
		ATG3
		ATP6V1C1
		BACH1
		BCAT1
		BCL6
		BET1
		C16orf62
		C17orf80
		C3orf58
		CAMTA1
		CARD11
		CASP3
		CBFB
		CBR4
		CCDC82
		CCND1
		CD68
		CEBPB
		CEP41
		CHD9
		CIAPIN1
		CKAP5
		CREBRF
		CSNK1A1
		CUL4B
		CXCL8
		CYR61
		DCAF7
		DHX40
		DNAJB1
		DPP7
		FADS1
		FAM135A
		FAM177A1
		FAM199X
		FAR1
		FBXW7
		FLI1
		FOXO3
		GABARAPL1
		GOLT1B
		HBP1
		HIF1A
		HNRNPA3P1
		HSD17B12
		HSDL1
		IFNGR1
		IRAK3
		JARID2
		KBTBD2
		KDM3A
		KLF9
		KLHL5
		KRAS
		KRCC1
		LAT2
		LCORL
		LDOC1
		LIN7C
		LNX2
		LPL
		LRRC59
		MAFB
		MAPK13
		MAPK14
		MARC1
		MARF1
		MASTL
		MBNL3
		MECP2
		MEF2A
		MEIS1
		METTL7A
		MITF
		MLH1
		MORC3
		MOSPD2
		MRPL18
		MRPS27
		MXI1
		MYD88
		MYLK
		NAMPT
		NARS
		NFATC2IP
		NFKB1
		NSD3
		PAK2
		PAPOLA
		PBRM1
		PCDH9
		PDE3A
		PDLIM5
		PEA15
		PELI1
		PHC2
		PHF14
		PICALM
		POLE3
		POLE4
		PPP5C
		PRAF2
		PSIP1
		PSMG1
		PTEN
		PTPRJ
		RAB27B
		RAB34
		RAB5C
		RCOR1
		RHEB
		RHOA
		RNF123
		SACM1L
		SAMHD1
		SAP30L
		SCAMP1
		SDCBP
		SECISBP2
		SEL1L
		SERTAD2
		SH3PXD2A
		SKI
		SLC25A40
		SLC30A1
		SMAD1
		SMAD2
		SMAD5
		SNAP29
		SOCS1
		SPI1
		SSX2IP
		STAT1
		SYPL1
		TAB2
		TBC1D14
		TBRG1
		TCF12
		THRB
		TLE4
		TM6SF1
		TOMM20
		TP53INP1
		TRAM1
		TRIP13
		TSPAN14
		TXNDC12
		TXNRD1
		UBQLN1
		UPF2
		UQCRFS1
		VAMP3
		VEZF1
		VHL
		WBP1L
		WDFY1
		WEE1
		WNK1
		WTH3DI
		WWC1
		YWHAZ
		ZNF28
		ZNF652
		ZNF83
hsa_circ_0012380|STIL	hsa-miR-223	E2F1
		SLC2A4
		EGF
		STMN1
		RHOB
		NFIX
		NFIA
		CHUK
		LIF
		HSP90B1
		SCARB1
		SMARCD1
		ECT2
		CYB5A
		PRDM1
		MSMO1
		CDS1
		TWF1
		ZNF365
		CARM1
		IL6
		PAX6
		CFTR
		SEMA3A
		NLRP3
		HAX1
		ZEB1
		RAB12
		MEF2C
		LMO2
		FBXW7
		IGF1R
		SP3
		EPB41L3
		ARTN
		FOXO1
		PARP1
		CDK2
		PTBP2
		TAL1
		ATM
		TOX
		NAMPT
		SNX24
		SECISBP2L
		STAT5A
		POLR3G
		FOXO3
		CDC27
		SP1
		CCL3
		CXCL2
		ABCB1
		CAPRIN1
		MYL9
		STAT3
		STAT1
		MAFB
		FBXO8
hsa_circ_0012380|STIL	hsa-miR-338-5p	PKM
		ITGB3
		NOVA1
		DAB2IP
		ZBTB18
		PLA2G4B
		SMO
		RUNX2
		MMP2
		MMP9
		PREX2
		NRP1
		MACC1
		TAZ
		IRS2
		PKLR
		CDH2
		LRP1
		EFEMP1
		LPAR1
		UBE2Q1
		MAP1A
		CCND1
		SSX2IP
		ZEB2
		SOX4
		ADAM17
		HIF1A
		BMI1
		CD274
		SPRY1
hsa_circ_0012380|STIL	hsa-miR-548m	HDAC6
hsa_circ_0012380|STIL	hsa-miR-520g	SMAD7
		DAPK2
		TCEAL1
hsa_circ_0012380|STIL	hsa-miR-520h	ABCG2
		DAPK2
hsa_circ_0012380|STIL	hsa-miR-766	HNF4A
hsa_circ_0012380|STIL	hsa-miR-140-3p	FN1
		NRIP1
		ATP6AP2
hsa_circ_0012380|STIL	hsa-miR-186	PAK5
		PPM1B
		PVT1
		TWIST1
		XIAP
		ABCB1
		FGF2
		MAP3K2
		PTTG1
		RELA
		SETD2
		TERF2IP
hsa_circ_0012380|STIL	hsa-miR-197	MTHFD1
		SERPINA3
		IGFBP5
		TSPAN3
		TUSC2
		WNK1
		CD82
		MAPK1
hsa_circ_0012380|STIL	hsa-miR-548c-3p	ITGAV
		TWIST1
hsa_circ_0012380|STIL	hsa-miR-548p	LAMTOR5
hsa_circ_0012380|STIL	hsa-miR-587	PPP2R1B
hsa_circ_0012380|STIL	hsa-miR-577	HSPB2
hsa_circ_0012380|STIL	hsa-miR-599	MYC
		SATB2
hsa_circ_0012380|STIL	hsa-miR-661	MTA1
		MCL1
		MGMT
		CYC1
hsa_circ_0012380|STIL	hsa-miR-490-5p	BMPR2
		HNRNPA1
hsa_circ_0012380|STIL	hsa-miR-498	TERT
		KRTAP5-9
		RBFOX2
		ERBB2
hsa_circ_0015350|RFWD2	hsa-miR-584	ROCK1
		WWP1
hsa_circ_0015350|RFWD2	hsa-miR-766	HNF4A
hsa_circ_0015350|RFWD2	hsa-miR-338-3p	ITGB3
		PKM
		IRS2
		MACC1
		NRP1
		PREX2
		SMO
		TAZ
		ADAM17
		CCND1
		SOX4
		SSX2IP
hsa_circ_0015350|RFWD2	hsa-miR-515-3p	CDKN1A
hsa_circ_0015350|RFWD2	hsa-miR-519e	CDKN1A
hsa_circ_0015350|RFWD2	hsa-miR-647	ANK2
hsa_circ_0003880|KPNA6	hsa-miR-767-3p	MGMT
hsa_circ_0006147|HERC2	hsa-miR-520g	SMAD7
		DAPK2
		TCEAL1
hsa_circ_0006147|HERC2	hsa-miR-520h	ABCG2
		DAPK2
hsa_circ_0006147|HERC2	hsa-miR-139-5p	BCL2
		NOTCH1
		NR5A2
		OIP5
		RHOT1
		WNT1
		ACTC1
		ADGRL4
		FAM162A
		HRAS
		IGF1R
		MCL1
		NFKB1
		PIK3CA
		TPD52
		ZHX2
hsa_circ_0006147|HERC2	hsa-miR-198	CCNT1
		NTRK3
		MET
		MYB
		FGFR1
		CCND2
		BIRC7
hsa_circ_0006147|HERC2	hsa-miR-326	FGF1
		GLI1
		HOTAIR
		NOB1
		SMO
		PKM
		BCL2L1
		FSCN1
		SP1
hsa_circ_0006147|HERC2	hsa-miR-330-3p	NTRK3
		SH3GL2
		MSI1
		EGR2
		E2F1
		CDC42
		SP1
hsa_circ_0006147|HERC2	hsa-miR-330-5p	MUC1
		ITGA5
hsa_circ_0006147|HERC2	hsa-miR-892a	CD226
hsa_circ_0006147|HERC2	hsa-miR-149	FASLG
		FGFR1
		FOXM1
		GPC1
		PPM1F
		SP1
		ZBTB2
hsa_circ_0006147|HERC2	hsa-miR-515-5p	CYP19A1
		GCM1
		FZD5
hsa_circ_0001259|TCONS	hsa-miR-370	CTNNB1
		FOXM1
		HMGA2
		LIN28A
		NF1
		CPT1A
		FOXO1
		MAP3K8
		MGMT
hsa_circ_0001135|TPX2	hsa-miR-766	HNF4A
hsa_circ_0001135|TPX2	hsa-miR-149	FASLG
		FGFR1
		FOXM1
		GPC1
		PPM1F
		SP1
		ZBTB2
hsa_circ_0001135|TPX2	hsa-miR-515-5p	CYP19A1
		GCM1
		FZD5
hsa_circ_0001135|TPX2	hsa-miR-874	AQP3
		STAT3
		CDK9
		PIN1
hsa_circ_0001135|TPX2	hsa-miR-942	SFRP4
		TLE1
		NFKBIA
		GSK3B
hsa_circ_0001135|TPX2	hsa-miR-657	TLE1
hsa_circ_0001135|TPX2	hsa-miR-526b	MMP1
		SETD2
		XRCC5
hsa_circ_0001135|TPX2	hsa-miR-579	BRAF
hsa_circ_0016723|PSEN2	hsa-miR-433	FGF20
		RUNX2
		CFTR
		MET
		GCLC
		GRB2
		KRAS
		CREB1
		TYMS
		HIF1A
		SPARC
		GCLM
hsa_circ_0016901|TXNAX	hsa-miR-892b	TRAF2
		MMP9
		MCL1
		TAB3
		MAP3K7
		CCND1
		CDK6
		CDK2
		SP1
hsa_circ_0016901|TXNAX	hsa-miR-331-3p	ERBB2
		FHIT
		PHLPP1
		NRP2
		HOTAIR
		NACC1
		E2F1
		DOHH
		ING5
hsa_circ_0016901|TXNAX	hsa-miR-370	CTNNB1
		FOXM1
		HMGA2
		LIN28A
		NF1
		CPT1A
		FOXO1
		MAP3K8
		MGMT

## Sheet: Pancreatic cancer
Interactions					Interactions (Differentially Expressed)
circRNA|Gene Symbol	microRNA	mrna			circRNA|Gene Symbol	microRNA	log2fc	mrna	log2fc
hsa_circ_0001946|CDR1	hsa-miR-1246	DYRK1A			hsa_circ_0027774|METAP2	hsa-miR-487a	ns	ABCG2	-2.2
		NFIB						MAGI2	-1.7
		AXIN2						PIK3R1	-1.6
		TRIM33
		PRKAR1A			hsa_circ_0092367|SNORD116-14	hsa-miR-490-5p	ns	FOS	-1.6
		GSK3B						PIK3CA	-1.7
hsa_circ_0001946|CDR1	hsa-miR-671-5p	CDR1			hsa_circ_0092367|SNORD116-14	hsa-miR-217	ns	SIRT1	-3.1
		SMARCB1						NR4A2	-1
		FOXM1						EZH2	-1
								TRAPPC2B	-1
hsa_circ_0001946|CDR1	hsa-miR-7	SIRT2						PPM1D	-3
		SNCA						FHIT	-2.3
		VDAC1						SMAD7	-3
		ABCC1						PTPN14	-3.2
		BCL2						IGF1R	-1
		CCNE1
		CKAP4			hsa_circ_0092367|SNORD116-14	hsa-miR-140-3p	ns	FN1	-3.6
		CNN3
		CNOT8
		CUL5
		EGFR
		FOS
		GDF5			hsa_circ_0001946|CDR1	hsa-miR-490-5p	ns	FOS	-1.6
		GFI1						PIK3CA	-1.7
		HELLS						BMPR2	-1.8
		HOXB3
		HOXB5
		IGF1R			hsa_circ_0060055|EIF6	hsa-miR-767-5p	1.01889	COL3A1	-3.3
		IGF1R						COL4A1	-3.6
		IRS1						COL4A2	-2.3
		IRS2						COL5A2	-4
		KLF4						FBN1	-3.3
		MSH3						MMP2	-3.4
		MYC						PDGFRB	-4
		PAX6						SERPINH1	-2.2
		PFN2
		PIK3CD
		PIK3R3
		RAF1
		REL
		RGS5
		RNF183
		SERPINB5
		SKP2
		SMARCD1
		SRSF1
		XIAP
		XRCC2
		ARF4
		BAX
		CAPZA1
		ILF2
		ILF3
		JARID2
		KEAP1
		KMT5A
		NDUFA4
		PAK1
		PIK3CG
		PSME3
		PTK2
		RELA
		SLC7A5
		TET2
		UBE2A
		YY1
hsa_circ_0001946|CDR1	hsa-miR-1290	FOXA1
hsa_circ_0001946|CDR1	hsa-miR-490-5p	FOS
		PIK3CA
		BMPR2
		HNRNPA1
hsa_circ_0001946|CDR1	hsa-miR-432	NES
		ADAR
		MECP2
		RCOR1
hsa_circ_0001946|CDR1	hsa-miR-873	ABCB1
		CDK3
		SRCIN1
hsa_circ_0001946|CDR1	hsa-miR-1270	FXN
hsa_circ_0001946|CDR1	hsa-miR-576-3p	CCND1
hsa_circ_0001946|CDR1	hsa-miR-620	FXN
hsa_circ_0006913|ARID1A	hsa-miR-629	TRIM33
		HNF4A
		PERP
		RASSF8
		TNFRSF10D
		PTPRB
		RAB12
		ZEB1
		AKTIP
		TP53INP2
		CFLAR
		CARD8
hsa_circ_0006913|ARID1A	hsa-miR-647	ANK2
hsa_circ_0006913|ARID1A	hsa-miR-625	FHIT
		MAP2K6
		NTRK3
		SCAI
		SOX2
		ILK
		HMGA1
		IGF2BP1
hsa_circ_0006913|ARID1A	hsa-miR-637	AKT1
		SP7
		COL4A1
hsa_circ_0006913|ARID1A	hsa-miR-331-3p	ERBB2
		FHIT
		DOHH
		PHLPP1
		NRP2
		NACC1
		E2F1
		HOTAIR
		ING5
hsa_circ_0006913|ARID1A	hsa-miR-661	MCL1
		MDM4
		MTA2
		NECTIN1
		STARD10
		VCL
		CYC1
		MDM2
		MGMT
		MTA1
hsa_circ_0000257|NOLC1	hsa-miR-647	ANK2
hsa_circ_0000257|NOLC1	hsa-miR-1248	MYC
hsa_circ_0072088|ZFR	hsa-miR-942	CDKN1A
		VEGFA
		IFI27
		IFI27
		SFRP4
		TLE1
		MMP9
		GSK3B
		NFKBIA
hsa_circ_0030235|RCBTB2	hsa-miR-1294	MYC
hsa_circ_0060055|EIF6	hsa-miR-198	CCNT1
		NTRK3
		MET
		MYB
		FGFR1
		CCND2
		FSTL1
		BIRC7
		PBX1
		JAK3
hsa_circ_0060055|EIF6	hsa-miR-657	CDKN1A
		TLE1
hsa_circ_0060055|EIF6	hsa-miR-665	CD274
		CNR2
		PLCG1
hsa_circ_0060055|EIF6	hsa-miR-767-5p	COL10A1
		SPARC
		COL3A1
		COL4A1
		COL4A2
		COL5A2
		FBN1
		MMP2
		PDGFRB
		SERPINH1
		LOX
hsa_circ_0070934|LARP1B	hsa-miR-526b	MMP1
		SETD2
		XRCC5
hsa_circ_0070934|LARP1B	hsa-miR-942	CDKN1A
		VEGFA
		IFI27
		IFI27
		SFRP4
		TLE1
		MMP9
		GSK3B
		NFKBIA
hsa_circ_0008768|ASAP2	hsa-miR-657	CDKN1A
		TLE1
hsa_circ_0080712|HIP1	hsa-miR-766	HNF4A
		BAX
hsa_circ_0092367|SNORD116-14	hsa-miR-326	CD274
		FGF1
		FSCN1
		GLI1
		MSH3
		NOB1
		NOTCH1
		NOTCH2
		SMO
		SP1
		BCL2L1
		PKM
		CD9
		HOTAIR
hsa_circ_0092367|SNORD116-14	hsa-miR-330-5p	ITGA5
		PDE4B
		TYR
		MUC1
		PDIA3
hsa_circ_0092367|SNORD116-14	hsa-miR-591	ZEB1
hsa_circ_0092367|SNORD116-14	hsa-miR-671-5p	CDR1
		SMARCB1
		FOXM1
hsa_circ_0092367|SNORD116-14	hsa-miR-486-3p	ECM1
		FASN
		MAF
		PRKCD
		BCL11A
		SYK
hsa_circ_0092367|SNORD116-14	hsa-miR-502-5p	IFI27
		IRF1
		TRAF2
		RAB1B
		KMT5A
hsa_circ_0092367|SNORD116-14	hsa-miR-1294	MYC
hsa_circ_0092367|SNORD116-14	hsa-miR-490-5p	FOS
		PIK3CA
		BMPR2
		HNRNPA1
hsa_circ_0092367|SNORD116-14	hsa-miR-182	ADCY6
		CADM1
		CCND2
		CDKN1B
		CHEK2
		CHL1
		CLOCK
		CREB1
		CREB5
		CUL5
		CYLD
		FBXW7
		FGF9
		FOXO1
		LRRC4
		MYADM
		NDRG1
		NOX4
		NTM
		PCDH8
		PLD1
		RAD17
		RECK
		SATB2
		SCO2
		SMAD4
		SMARCD3
		TCEAL7
		TIAM1
		TP53INP1
		ULBP2
		ZFAND4
		BDNF
		CDKN1A
		MITF
		NRN1
		PDK4
		THBS1
		TSC22D3
		ARRDC3
		ATF1
		BARD1
		BCL2
		FLOT1
		FOXF2
		FOXO3
		GSK3B
		MTSS1
		PDCD4
		PFN1
		PTEN
		RARG
		SNAI2
		STAT5B
		TP53BP1
		TRIM8
		UQCRFS1
hsa_circ_0092367|SNORD116-14	hsa-miR-192	ACVR2B
		ALCAM
		CDC7
		CDKN1B
		CUL5
		DHFR
		DLG5
		DTL
		ERCC3
		ESR1
		HOXA10
		HRH1
		ITGAV
		LMNB2
		MAD2L1
		MCM10
		NOB1
		NR1H4
		PIM1
		PRPF38A
		RACGAP1
		SCN5A
		SEPT10
		SMARCB1
		TRAPPC2B
		XIAP
		CAV1
		ERCC4
		H3F3A
		ITGB1
		ITGB3
		NID1
		AKT1
		ATP1B1
		BCL2
		BMI1
		CD47
		DICER1
		KIF20B
		MIS12
		RB1
		SERPINE1
		WNK1
hsa_circ_0092367|SNORD116-14	hsa-miR-215	FOXO1
hsa_circ_0092367|SNORD116-14	hsa-miR-433	CFTR
		CREB1
		MET
		RUNX2
		TYMS
		GCLC
		SPARC
		AZIN1
		FGF20
		GBP2
		GRB2
		HIF1A
		KRAS
		GCLM
hsa_circ_0092367|SNORD116-14	hsa-miR-494	ATF3
		BCL2L11
		CFTR
		CNR1
		CXCR4
		FOXJ3
		HNRNPA3
		HOXA10
		IGF1R
		MAP2K1
		MCC
		MYC
		MYH2
		SDC1
		SLC26A3
		SYNCRIP
		TFAM
		UGT2B17
		ZEB1
		PROS1
		TFPI
		AKT1
		ARHGAP5
		ARNTL
		BAG1
		BCL2
		BIRC5
		BMI1
		CDK6
		DPYD
		ITPR1
		MAP1LC3B
		PDIA3
		PTEN
		RAD23B
hsa_circ_0092367|SNORD116-14	hsa-miR-520g	VEGFA
		SMAD7
		DAPK2
		MMP2
		TCEAL1
hsa_circ_0092367|SNORD116-14	hsa-miR-548c-3p	ITGAV
		TWIST1
hsa_circ_0092367|SNORD116-14	hsa-miR-665	CD274
		CNR2
		PLCG1
hsa_circ_0092367|SNORD116-14	hsa-miR-766	HNF4A
		BAX
hsa_circ_0092367|SNORD116-14	hsa-miR-335	BRCA1
		CXCR4
		DAAM2
		EPN2
		ESR1
		FMN2
		FMNL3
		FOXA2
		GRM4
		ID4
		IGF1R
		MERTK
		MYC
		NOS3
		PARP1
		PAX6
		POU5F1
		PTPRN2
		RASA1
		RUNX2
		SP1
		TFF2
		TNC
		TRIM29
		DKK1
		TCEAL9
		ARPC5L
		BCL2L2
		BIRC5
		CRKL
		LRG1
		MAPK1
		PLAUR
		RB1
		ROCK1
		SIAH2
		SOX17
		SOX4
		TUG1
		UBE2F
		ZEB2
hsa_circ_0092367|SNORD116-14	hsa-miR-661	MCL1
		MDM4
		MTA2
		NECTIN1
		STARD10
		VCL
		CYC1
		MDM2
		MGMT
		MTA1
hsa_circ_0092367|SNORD116-14	hsa-miR-876-3p	MCL1
hsa_circ_0092367|SNORD116-14	hsa-miR-1225-3p	PTPN6
		FCER1G
		MT1X
		IFI6
		RAP2A
hsa_circ_0092367|SNORD116-14	hsa-miR-1234	PTPN6
		FCER1G
		MT1X
		IFI6
		RAP2A
hsa_circ_0092367|SNORD116-14	hsa-miR-1270	FXN
hsa_circ_0092367|SNORD116-14	hsa-miR-127-5p	BLVRB
		SPP1
hsa_circ_0092367|SNORD116-14	hsa-miR-1283	ATF4
hsa_circ_0092367|SNORD116-14	hsa-miR-140-3p	FN1
		NRIP1
		ATP6AP2
hsa_circ_0092367|SNORD116-14	hsa-miR-217	SIRT1
		NR4A2
		EZH2
		TRAPPC2B
		PPM1D
		FHIT
		SMAD7
		PTPN14
		IGF1R
		ROBO1
		PTEN
		KRAS
		E2F3
		DACH1
		FOXO3
		GPC5
		YWHAG
		DNMT1
		MTDH
hsa_circ_0092367|SNORD116-14	hsa-miR-224	APLN
		BCL2
		CDH1
		CXCR4
		DIO1
		EDNRA
		EYA4
		FOSB
		FUT4
		HOXD10
		MBD2
		MTOR
		PAK2
		PDGFRB
		PHLPP1
		RASSF8
		RB1CC1
		SERPINF2
		SMAD4
		TPD52
		TRIB1
		AP2M1
		API5
		ATG5
		CASP3
		CASP7
		CD40
		CDC42
		DPYSL2
		GSK3B
		KLK10
		KRAS
		NCOA6
		NIT1
		PEBP1
		PHLPP2
		PTX3
		RAB9B
		RAC1
		TCEAL1
hsa_circ_0092367|SNORD116-14	hsa-miR-338-3p	ADAM17
		CDH2
		DAB2IP
		IRS2
		MACC1
		MMP2
		NOVA1
		NRP1
		PKLR
		PKM
		PLA2G4B
		PREX2
		RUNX2
		SMO
		TAZ
		ZBTB18
		CCND1
		ITGB3
		MAP1A
		HIF1A
		MMP9
		SOX4
		SSX2IP
		UBE2Q1
		ZEB2
hsa_circ_0092367|SNORD116-14	hsa-miR-377	TP53
		TIMP1
		DNMT1
		E2F3
		PAK1
		PPM1A
		PTEN
		SOD1
		SOD2
hsa_circ_0092367|SNORD116-14	hsa-miR-486-3p	BCL11A
		ECM1
		FASN
		MAF
		PRKCD
		SYK
hsa_circ_0092367|SNORD116-14	hsa-miR-498	TERT
		KRTAP5-9
		RBFOX2
		ERBB2
hsa_circ_0092367|SNORD116-14	hsa-miR-510	HTR3E
		SPDEF
		PRDX1
hsa_circ_0092367|SNORD116-14	hsa-miR-512-5p	MCL1
		TERT
		TEAD4
		CDKN1A
hsa_circ_0092367|SNORD116-14	hsa-miR-515-5p	VEGFA
		IFI27
		IFI27
		SFRP4
		TLE1
		CDKN1A
		MMP9
		GSK3B
		NFKBIA
hsa_circ_0092367|SNORD116-14	hsa-miR-518a-5p	MCL1
		PIK3C2A
		CCL2
hsa_circ_0092367|SNORD116-14	hsa-miR-545	LRP1
		CDK4
		SNAI2
hsa_circ_0092367|SNORD116-14	hsa-miR-556-5p	PPP2R2A
hsa_circ_0092367|SNORD116-14	hsa-miR-558	PTGS2
		HPSE
		AATK
hsa_circ_0092367|SNORD116-14	hsa-miR-561	MYC
		NR0B1
hsa_circ_0092367|SNORD116-14	hsa-miR-570	CD274
		KLF9
hsa_circ_0092367|SNORD116-14	hsa-miR-577	HSPB2
		FGF21
hsa_circ_0092367|SNORD116-14	hsa-miR-584	ROCK1
hsa_circ_0092367|SNORD116-14	hsa-miR-589	FXN
		PTGS2
		MAP3K8
hsa_circ_0092367|SNORD116-14	hsa-miR-593	PLK1
		CD274
		PROP1
		MFF
hsa_circ_0092367|SNORD116-14	hsa-miR-620	FXN
hsa_circ_0092367|SNORD116-14	hsa-miR-646	NOB1
hsa_circ_0092367|SNORD116-14	hsa-miR-654-3p	EXOG
		CDKN1A
hsa_circ_0092367|SNORD116-14	hsa-miR-888	CDH1
hsa_circ_0092367|SNORD116-14	hsa-miR-944	HECW2
		S100PBP
		SIAH1
		PTP4A1
hsa_circ_0092367|SNORD116-14	hsa-miR-411	SPRY4
		GRB2
hsa_circ_0092367|SNORD116-14	hsa-miR-628-3p	RUNX2
hsa_circ_0092367|SNORD116-14	hsa-miR-875-5p	EGFR
hsa_circ_0027774|METAP2	hsa-miR-487a	ABCG2
		MAGI2
		PIK3R1
		SPRED2
hsa_circ_0029636|ZMYM2	hsa-miR-873	ABCB1
		SRCIN1
		CDK3
hsa_circ_0029636|ZMYM2	hsa-miR-326	CD274
		FGF1
		FSCN1
		GLI1
		MSH3
		NOB1
		NOTCH1
		NOTCH2
		PKM
		SMO
		SP1
		BCL2L1
		CD9
		HOTAIR
hsa_circ_0029636|ZMYM2	hsa-miR-330-5p	ITGA5
		PDE4B
		TYR
		MUC1
		PDIA3
hsa_circ_0029636|ZMYM2	hsa-miR-548m	HDAC6
hsa_circ_0029636|ZMYM2	hsa-miR-587	PPP2R1B
hsa_circ_0029636|ZMYM2	hsa-miR-593	PLK1
		CD274
		PROP1
		MFF
hsa_circ_0029636|ZMYM2	hsa-miR-616	TFPI2
		PON1
hsa_circ_0029636|ZMYM2	hsa-miR-626	SLC7A5
hsa_circ_0002191|C9orf3	hsa-miR-1182	TERT
hsa_circ_0002191|C9orf3	hsa-miR-579	BRAF
hsa_circ_0026652|PCBP2	hsa-miR-184	AKT2
		BCL2
		BIN3
		EZR
		MYC
		NFATC2
		PKM
		PLPP3
		PPP1R13L
		PRKCB
		SOX7
		TNFAIP2
		ZFPM2
		AGO2
		AKT1
		GAS1
		INPPL1
		PDGFB
		SND1

## Sheet: Thyroid cancer
Interactions					Interactions (Differentially Expressed)
circRNA	mirna	mrna			circRNA|symbol	mirna	log2fc	mRNA	log2fc
hsa_circ_0000644	hsa-miR-143-3p	AKT1			hsa_circ_0012077|PTPRF	hsa-miR-552-3p	1.1	BIRC5	2.9
		AKT2
		BAG3			hsa_circ_0062389|PI4KA	hsa-miR-149-5p	1	BBC3	2.6
		BCL2
		BRAF			hsa_circ_0064324|VGLL4	hsa-miR-149-5p	1	BBC3	2.6
		CD44
		COL1A1			hsa_circ_0011692|STK40	hsa-miR-149-5p	1	BBC3	2.6
		COL3A1
		CTGF
		CYP2C9			hsa_circ_0006758|UCK2	hsa-miR-149-5p	1	BBC3	2.6
		DDX6
		DNMT3A			hsa_circ_0091710|GABRE	hsa-miR-149-5p	1	BBC3	2.6
		DTNB
		FAM83F			hsa_circ_0091894|FLNA	hsa-miR-149-5p	1	BBC3	2.6
		FHIT
		FNDC3B			hsa_circ_0030428|TBC1D4	hsa-miR-892b	1.2	MMP9	2.6
		FSCN1						CCND1	1.7
		GABARAPL1
		HK2			hsa_circ_0089131|ABL1	hsa-miR-892b	1.2	MMP9	2.6
		HNF4A						CCND1	1.7
		HRAS
		IGF1R			hsa_circ_0009581|RERE	hsa-miR-27a-3p	ns	ABCA1	1
		IL13RA1						MET	1.9
		ITGB1						MMP13	1.2
		ITGB4						PLAG1	2.3
		JAG1
		KLF5			hsa_circ_0009581|RERE	hsa-miR-27b-3p	ns	ABCA1	1
		KRAS						CYP1B1	2.8
		LIMK1						MET	1.9
		MACC1						MMP13	1.2
		MAPK7						RUNX1	2.3
		MDM2						TGFBR1	1.4
		MMP13						THBS2	1
		MMP14
		MMP2			hsa_circ_0000516|RPPH1	hsa-miR-125a-3p	ns	FYN	1.1
		MMP9
		MYO6			hsa_circ_0000981|LAPTM4A	hsa-miR-200c-5p	ns	CYP1B1	2.8
		NFATC1
		NFKB2			hsa_circ_0009172|DNA2	hsa-miR-138-5p	ns	CDH2	4.6
		NR2C2						LCN2	2.9
		NR2C2						LPL	1
		OSBPL8						S100A1	1.3
		PIK3R1						SOX4	1.5
		PTGS2
		RREB1			hsa_circ_0008301|TOLLIP	hsa-miR-138-5p	ns	CDH2	4.6
		SDC1						LCN2	2.9
		SERPINE1						LPL	1
		TLR2						S100A1	1.3
		TNF						SOX4	1.5
	hsa-miR-299-3p	FXN			hsa_circ_0022505|BSCL2	hsa-miR-182-5p	ns	CHL1	2.2
		IGF1						NTM	1.8
		ABCE1						TIAM1	2.4
	hsa-miR-148a-5p	MYC			hsa_circ_0005785|ANAPC7	hsa-miR-181a-5p	ns	ABCG2	1.4
		ABCA1						AHR	1.2
		AKT2						DUSP5	2.3
		CDKN1B						PGR	1
		CENPF						PLAG1	2.3
		GAS1						RUNX1	2.3
		PLIN2						TGFBR1	1.4
		TGIF2						TIMP1	2.2
								TUSC3	1.1
	hsa-miR-432-5p	ADAR
		MECP2			hsa_circ_0028602|RNFT2	hsa-miR-202-3p	ns	MMP1	1.4
		RCOR1						TGFBR1	1.4
		NES
					hsa_circ_0030428|TBC1D4	hsa-miR-22-3p	ns	ERBB3	2.4
								TIAM1	2.4
					hsa_circ_0008274|UGGT2	hsa-miR-363-3p	ns	GAP43	1.5
								SOX4	1.5
					hsa_circ_0000673|RSL1D1	hsa-miR-203a-3p	ns	BIRC5	2.9
								MMP1	1.4
								RUNX2	2.6
								STAT1	1
								TP63	1.4
								TYMS	1.5
hsa_circ_0001132	hsa-miR-299-3p	FXN			hsa_circ_0000754|SSH2	hsa-miR-200c-5p	ns	CYP1B1	2.8
		IGF1
		ABCE1			hsa_circ_0005397|RHOT1	hsa-miR-125a-3p	ns	FYN	1.1
	hsa-miR-194-3p	ARHGEF2			hsa_circ_0045862|TNRC6C	hsa-miR-675-5p	ns	ATP8A2	1.7
								CDC6	2.6
	hsa-miR-423-5p	TFF1						DDB2	1.6
		FAM3A						RUNX1	2.3
								TGFBI	1.2
	hsa-miR-365a-3p	ACVR1
		BAX			hsa_circ_0045862|TNRC6C	hsa-miR-138-5p	ns	CDH2	4.6
		BCL2						LCN2	2.9
		CCND1						LPL	1
		CDC25A						S100A1	1.3
		IL6						SOX4	1.5
		KRAS
		MAX			hsa_circ_0009101|SLC38A10	hsa-miR-503-5p	ns	ANLN	2
		PAX6
		RHOH			hsa_circ_0009101|SLC38A10	hsa-miR-18a-5p	ns	SDC4	1.7
		SHC1						IGF2BP2	1.2
								RUNX1	2.3
hsa_circ_0000516	hsa-miR-670-5p	PROX1
					hsa_circ_0050486|GPI	hsa-miR-182-5p	ns	CHL1	2.2
	hsa-miR-125a-3p	BRCA1						NTM	1.8
		EZH2						TIAM1	2.4
		FYN
		GIT1			hsa_circ_0061276|NRIP1	hsa-miR-150-5p	ns	BIRC5	2.9
		GPC4						SRCIN1	1
		IL23R						STAT1	1
		IL6
		IRF4			hsa_circ_0064324|VGLL4	hsa-miR-27b-3p	ns	MET	1.9
		MTA1						ABCA1	1
		MYC						CYP1B1	2.8
		NRG1						MMP13	1.2
		PRDM1						RUNX1	2.3
		RHOA						TGFBR1	1.4
		VEGFA						THBS2	1
		XBP1
					hsa_circ_0064557|SATB1	hsa-miR-23b-3p	ns	MET	1.9
hsa_circ_0000981	hsa-miR-200c-5p	BMI1						CA2	2.2
		CDH1						HMGA2	3.9
		CYP1B1						PLAU	1.5
		E2F3						RUNX2	2.6
		HIF1A						VCAN	1.5
		PTEN
					hsa_circ_0065214|SCAP	hsa-miR-503-5p	ns	ANLN	2
	hsa-miR-550a-3p	MAPK3
		MAPK1			hsa_circ_0065214|SCAP	hsa-miR-873-5p	ns	SRCIN1	1
	hsa-miR-590-3p	ZEB2			hsa_circ_0067934|PRKCI	hsa-miR-144-5p	ns	MET	1.9
		ZEB1						RUNX1	2.3
		FOSL2
		MACC1			hsa_circ_0004599|DROSHA	hsa-miR-204-5p	ns	ELOVL6	1
		APC						HMGA2	3.9
								RUNX2	2.6
hsa_circ_0000228	hsa-miR-148a-5p	MYC						SOX4	1.5
		ABCA1						TGFBR1	1.4
		AKT2
		CDKN1B			hsa_circ_0074817|EBF1	hsa-miR-27a-3p	ns	MET	1.9
		CENPF						ABCA1	1
		GAS1						MMP13	1.2
		PLIN2						PLAG1	2.3
		TGIF2
					hsa_circ_0074854|MAT2B	hsa-miR-25-3p	ns	DSC2	1.2
	hsa-miR-136-5p	MTDH
		BCL2			hsa_circ_0076251|ZFAND3	hsa-miR-96-5p	ns	ALK	2.4
		RASAL2						TIMP1	2.2
		IL6
		NOTCH3			hsa_circ_0081342|ARPC1B	hsa-miR-15a-5p	ns	CDKN2B	3.4
								CXCL10	2.5
	hsa-miR-494-5p	PTEN						HMGA2	3.9
		CXCR4
					hsa_circ_0089131|ABL1	hsa-miR-486-5p	ns	CLDN10	3.7
	hsa-miR-617	NTRK3
					hsa_circ_0092315|PWP2	hsa-miR-675-5p	ns	ATP8A2	1.7
	hsa-miR-410-5p	STAT3						CDC6	2.6
								DDB2	1.6
hsa_circ_0009581	hsa-miR-27a-3p	ABCA1
		APC			hsa_circ_0092232|USP9Y	hsa-miR-96-5p	ns	ALK	2.4
		BNIP3
		BTG2			hsa_circ_0027821|RMST	hsa-miR-183-5p	ns	AKAP12	-1.8
		CAB39L
		CCND1
		CCNYL1
		CDC27			hsa_circ_0009581|RERE	hsa-miR-105-5p	1.2	IRS1	-1.6
		CNN3
		CPPED1			hsa_circ_0005699|C16orf62	hsa-miR-105-5p	1.2	IRS1	-1.6
		CRISP2
		DKK2			hsa_circ_0004599|DROSHA	hsa-miR-105-5p	1.2	IRS1	-1.6
		DPYD
		EGFR			hsa_circ_0064557|SATB1	hsa-miR-23a-3p	ns	LPAR1	-1.7
		ENDOU						PPARGC1A	-3
		EZH2						SPRY2	-1.1
		FBXW7
		FOXO1			hsa_circ_0003528|SEC24A	hsa-miR-429	ns	PTPRD	-1.2
		FSTL1						TCF7L1	-1.6
		GATA2						WASF3	-1.9
		GATA3						ZFPM2	-1.9
		GRB2
		GSK3B			hsa_circ_0082182|FAM71F2	hsa-miR-34a-5p	ns	ABLIM1	-1.1
		HIF1A						AGTR1	-2.5
		HIPK2						ANK3	-1.3
		HMGCR						AR	-1.4
		HOXA10						AXIN2	-1.4
		IFNG						FOS	-1.9
		IFNR						KIT	-2.5
		IGF1						KLF4	-1.5
		KRAS						RCAN1	-1.4
		KRAS
		LAMP2			hsa_circ_0089131|ABL1	hsa-miR-193b-3p	ns	AKR1C2	-2.2
		LDLR						KIT	-2.5
		LPIN1
		MAP2K4			hsa_circ_0067103|ZNF148	hsa-miR-144-5p	ns	MET	1.9
		MAPK14						RUNX1	2.3
		MET
		MMP13			hsa_circ_0004305|LOC100506866	hsa-miR-182-3p	ns	NOX4	1.9
		MRC1
		MYT1			hsa_circ_0040809|BANP	hsa-miR-138-5p	ns	CDH2	4.6
		NFE2L2						LCN2	2.9
		PAX3						LPL	1
		PDS5B						S100A1	1.3
		PHB						SOX4	1.5
		PHLPP2
		PIK3CG			hsa_circ_0092232|USP9Y	hsa-miR-193b-3p	ns	AKR1C2	-2.2
		PINK1						KIT	-2.5
		PLAG1
		PPARG			hsa_circ_0092275|SNORD46	hsa-miR-105-5p	1.2	IRS1	-1.6
		PRKAA2
		PSAP			hsa_circ_0022378|FADS1	hsa-miR-138-5p	ns	CDH2	4.6
		RARA						LCN2	2.9
		RMND5A						LPL	1
		RXRA						S100A1	1.3
		SEMA6A						SOX4	1.5
		SEMA7A
		SFRP1
		SIGLEC1
		SLC6A8
		SLC7A11
		SMAD2
		SMAD4
		SMAD5
		SOCS6
		SP1
		SP3
		SP4
		SPRY2
		TBC1D9
		TFPI
		THRB
		TP53
		TRIM27
		WDR77
		WEE1
		WNK1
		YAP1
		YWHAZ
		ZBTB10
	hsa-miR-27b-3p	ABCA1
		ADORA2B
		BNIP3
		CAB39L
		CCNA2
		CCNG1
		CCNT1
		CCNYL1
		CDH11
		CDH5
		CNN3
		CPPED1
		CREB1
		CRISP2
		CRISP2
		CX3CL1
		CYP1B1
		CYP3A4
		DPYD
		EDNRA
		EGFR
		ENDOU
		EYA4
		FOXJ3
		FOXO1
		FZD7
		HIP1R
		HMGB3
		KHSRP
		LDLR
		LPIN1
		MET
		MFF
		MMP13
		NOTCH1
		NR2F2
		NR5A2
		OSBPL6
		PAX3
		PAX7
		PHB
		PINK1
		PLK2
		PPARG
		PSAP
		RET
		RMND5A
		ROR1
		RUNX1
		SEMA6A
		SEMA6A
		SHC1
		SMAD2
		SOCS6
		ST14
		TGFBR1
		THBS1
		THBS2
		TRAPPC2B
		UCA1
		VDR
		VEGFC
		WEE1
		WNK1
	hsa-miR-424-5p	ANLN
		ATF6
		CCND1
		CCND3
		CCNE1
		CCNF
		CDC14A
		CDC25A
		CDK6
		CDX2
		CHEK1
		CUL2
		FASN
		FGF2
		FGFR1
		HIF1A
		ITPR1
		KDM5B
		KIF23
		MAP2K1
		MAP2K1
		MYB
		NFIA
		PLAG1
		PTCH1
		SIAH1
		SMAD3
		SMAD7
		SOCS2
		SOCS6
		SPI1
		TGFBR3
		WEE1
	hsa-miR-105-5p	AKT1
		CDK6
		IRS1
		MYB
		NCOA1
		PDK1
		SOX9
		TJP1
		TLR2
hsa_circ_0011385	hsa-miR-361-3p	SH2B1
	hsa-miR-615-5p	IGF2
		RAB24
	hsa-miR-135b-3p	CCL7
		LATS2
		STAT6
	hsa-miR-744-3p	PTEN
		PDCD4
	hsa-miR-616-3p	TFPI2
		PON1
hsa_circ_0011692	hsa-miR-424-5p	ANLN
		ATF6
		CCND1
		CCND3
		CCNE1
		CCNF
		CDC14A
		CDC25A
		CDK6
		CDX2
		CHEK1
		CUL2
		FASN
		FGF2
		FGFR1
		HIF1A
		ITPR1
		KDM5B
		KIF23
		MAP2K1
		MAP2K1
		MYB
		NFIA
		PLAG1
		PTCH1
		SIAH1
		SMAD3
		SMAD7
		SOCS2
		SOCS6
		SPI1
		TGFBR3
		WEE1
	hsa-miR-149-5p	BBC3
		FASLG
		FGF21
		FGFR1
		FOXM1
		GIT1
		GPC1
		IL6
		MTHFR
		MYD88
		PPM1F
		PTGER2
		SP1
		ZBTB2
	hsa-miR-133a-3p	AFTPH
		ANXA2
		ARPC5
		BCL2L1
		BCL2L1
		CACNA1C
		CASP9
		CDC42
		COL1A1
		CTGF
		EGFL7
		EGFR
		ERBB2
		Foxl2
		FSCN1
		FTL
		GSTP1
		HCN2
		HCN4
		IGF1
		IGF1R
		KCNH2
		KCNQ1
		KRT7
		LASP1
		LASP1
		LDLRAP1
		MCL1
		MEG3
		MMP14
		MSN
		NGFR
		NR2C2
		PDLIM5
		PIK3R2
		PKM
		PNP
		PRDM16
		RBPJ
		RFFL
		RGS3
		SGMS2
		SNX30
		SOX4
		SP1
		TAGLN2
		UBA2
		UCP2
		VEGFA
		VKORC1
		ZEB1
	hsa-miR-133b	AKT1
		BCL2L1
		BCL2L2
		CDC42
		CDK13
		CPNE3
		CTGF
		CXCR4
		EGFR
		ERG
		FAIM
		FAS
		FGFR1
		FOXC1
		FOXL2
		FSCN1
		GLI1
		GLI3
		GSTP1
		HCN2
		HCN4
		IGF1R
		KCNH2
		MCL1
		MET
		MMP14
		MMP9
		NUP214
		PITX3
		PKM
		PPP2R2D
		PRDM16
		PTBP1
		PTBP2
		PTPRK
		RB1CC1
		RHOA
		SGK1
		SIRT1
		SP1
		STK3
		TAGLN2
	hsa-miR-185-5p	ABCG4
		AKT1
		ALOX12
		AQP3
		AR
		ARC
		ATR
		CAMK2D
		CAMK4
		CASP14
		CCNE1
		CDC42
		CDK6
		COL1A1
		CORO2B
		DNMT1
		DUSP4
		EPAS1
		EPHB2
		EZH2
		HMGA1
		HMGA2
		IGF1R
		IL10RA
		MCM10
		MYC
		MZB1
		NFATC3
		NTRK3
		PLAC8
		RHOA
		SCARB1
		SIX1
		SLC8A1
		SLC9A1
		SMAD7
		SREBF1
		SREBF2
		STIM1
		TG
		TGFB1
		TRIM29
		VEGFA
hsa_circ_0012077	hsa-miR-647	ANK2
	hsa-miR-661	CYC1
		MCL1
		MDM2
		MDM4
		MGMT
		MTA1
		MTA2
		NECTIN1
		STARD10
		VCL
	hsa-miR-552-3p	ERBB2
		PIK3R2
		BIRC5
hsa_circ_0014879	hsa-miR-412-3p	ACVR1C
	hsa-miR-647	ANK2
	hsa-miR-877-3p	IL1B
hsa_circ_0006758	hsa-miR-149-5p	BBC3
		FASLG
		FGF21
		FGFR1
		FOXM1
		GIT1
		GPC1
		IL6
		MTHFR
		MYD88
		PPM1F
		PTGER2
		SP1
		ZBTB2
	hsa-miR-324-3p	BCL2L1
		CREBBP
		DVL2
		HLA-F
		ICAM1
		MYC
		TGFB1
		WNT2B
	hsa-miR-29a-5p	COL3A1
		DKK1
		GSK3B
		HDAC9
		PTEN
		SPARC
		ST2
		TAB1
	hsa-miR-580-3p	TWIST1
	hsa-miR-485-3p	MAT1A
		NFYB
		NTRK3
		PBRM1
		PPARGC1A
		SLC40A1
hsa_circ_0016404	hsa-miR-511-5p	FKBP5
		PROP1
		SLCO1B1
		TRIB2
		TRIM24
	hsa-miR-141-5p	SPAG9
		ICAM1
		WNK1
		KEAP1
	hsa-miR-761	MCL1
		MFN2
	hsa-miR-296-3p	CX3CR1
		ICAM1
		KCNH1
		STAT5A
hsa_circ_0016979	hsa-miR-615-5p	IGF2
		RAB24
	hsa-miR-646	NOB1
	hsa-miR-212-5p	TJP1
		MAF
	hsa-miR-367-5p	RYR3
hsa_circ_0006608	hsa-miR-324-3p	BCL2L1
		CREBBP
		DVL2
		HLA-F
		ICAM1
		MYC
		TGFB1
		WNT2B
	hsa-miR-346	BCL6
		BRMS1
		BTK
		GSK3B
		IL18
		LIF
		SRCIN1
		TAP1
		TERT
		ZFP36
	hsa-miR-591	ZEB1
	hsa-miR-665	CD274
		CNR2
		PLCG1
	hsa-miR-210-3p	ACVR1B
		AIFM3
		ALDH5A1
		APC
		ATG7
		ATP11C
		BDNF
		BNIP3
		BTK
		CASP8AP2
		CBX1
		CDK10
		CHD9
		CLASP2
		COL4A2
		CPEB2
		DDAH1
		DENND6A
		DIMT1
		E2F3
		EFNA3
		EHD2
		ELK3
		FGFRL1
		Fgfrl1
		FOXN3
		FOXP3
		GPD1L
		HECTD1
		HIF1A
		HIF3A
		HOXA1
		HOXA3
		HOXA9
		HSD17B1
		IGFBP3
		INPP5A
		ISCU
		KCMF1
		LDHA
		LDHB
		MCM3
		MDGA1
		MIB1
		MID1IP1
		MNT
		MRE11
		MYORG
		NCAM1
		NCOA3
		NDUFA4
		NIPBL
		NPTX1
		P4HB
		PIM1
		PLK1
		PTAR1
		PTBP3
		PTPN1
		PTPN2
		RAD52
		SDHD
		SEH1L
		SERTAD2
		SH3BGRL
		SMCHD1
		STMN1
		TFRC
		THSD7A
		TNPO1
		TP53I11
		TWIST1
		UBQLN1
		VMP1
		VMP1
		XIST
		XPA
hsa_circ_0017639	hsa-miR-582-3p	AXIN2
		DIXDC1
		DKK3
		KCNC1
		LRRK2
		PGGT1B
		RAB27A
		SFRP1
	hsa-miR-107	AGO1
		ARNT
		AXIN2
		BACE1
		CAV1
		CCNE1
		CDC42
		CDCA4
		CDK6
		CDK8
		CHGA
		CHRM1
		CLOCK
		CPEB1
		CRKL
		CYP2C8
		DAPK1
		DICER1
		FBXW7
		FOXO1
		GRN
		GRN
		HIF1A
		HMGA2
		IL6
		JAK1
		KLF4
		LATS2
		LIN28A
		MYB
		NF1
		NFIA
		NOTCH2
		OPRM1
		PLAG1
		PRKCE
		PTEN
		RAB1B
		RAD51
		SALL4
		SERPINB5
		SH3GL2
		SIAH1
		SNCG
		VEGFA
	hsa-miR-103a-3p	ADAM10
		AGO1
		BNIP3
		CACNA1C
		CAV1
		CCNE1
		CDK2
		CDK6
		CREB1
		CYP2C8
		DAPK1
		DICER1
		DVL1
		GPD1
		GPRC5A
		ID2
		KLF4
		MEF2D
		MYB
		MYCN
		OLFM4
		OPRM1
		PIEZO1
		PTEN
		RAD51
		RUNX2
		SERPINB5
		SFRP4
		SNCG
		TIMP3
	hsa-miR-188-3p	CBL
	hsa-miR-135b-5p	ACVR1B
		ADAM12
		APC
		BGLAP
		BMPR2
		CASR
		EVI5
		FOXO1
		IBSP
		KLF4
		LZTS1
		MAFB
		MEF2C
		MID1
		MTCH2
		PPM1E
		PPP2R5C
		RECK
		RUNX2
		SMAD5
		SP7
		STAT6
		TGFBR1
		THBS2
hsa_circ_0018004	hsa-miR-153-5p	HIF1A
		RICTOR
		SETD8P1
		TGFB2
		ZEB2
	hsa-miR-488-3p	BCL2L11
		EIF3A
		PAX6
		POMC
		SLC39A8
	hsa-miR-155-3p	CREBRF
		ERBB2
		FBXW7
		IL17A
		IL3
		IRAK3
		PTEN
		SIRT1
		TP53
hsa_circ_0009172	hsa-miR-21-3p	CLIP4
		FASLG
		HPGD
		L1CAM
		MAT2A
		MAT2B
		PDCD4
		PTEN
		RBPMS
		RCBTB1
		STAT3
		ZNF350
		ZNF608
	hsa-miR-642a-5p	DOHH
	hsa-miR-138-5p	ADGRA2
		AKT1
		ARHGEF3
		BAG1
		BCL11A
		BLCAP
		CASP3
		CCND1
		CCND3
		CD274
		CDH1
		CDH2
		CEBPA
		CYTOR
		EED
		EID1
		EIF4EBP1
		EIF4EBP1
		EZH2
		FABP4
		FERMT2
		FOSL1
		FOXC1
		GNAI2
		H2AFX
		HIF1A
		IGF1R
		KDM5C
		LCN2
		LPL
		MAP3K11
		MMP3
		MXD1
		NFKB1
		PLEK2
		PPARG
		PTK2
		RARA
		RELN
		RHOC
		RMND5A
		ROCK2
		S100A1
		SENP1
		SERPINE1
		SIRT1
		SLC45A3
		SNAI2
		SOX4
		SOX9
		SUZ12
		TERT
		TWIST2
		VIM
		YAP1
		ZEB2
hsa_circ_0008301	hsa-miR-661	CYC1
		MCL1
		MDM2
		MDM4
		MGMT
		MTA1
		MTA2
		NECTIN1
		STARD10
		VCL
	hsa-miR-608	BCL2L1
		CD44
		CDC42
		FBXO32
		NAA10
		TP53
	hsa-miR-138-5p	ADGRA2
		AKT1
		ARHGEF3
		BAG1
		BCL11A
		BLCAP
		CASP3
		CCND1
		CCND3
		CD274
		CDH1
		CDH2
		CEBPA
		CYTOR
		EED
		EID1
		EIF4EBP1
		EIF4EBP1
		EZH2
		FABP4
		FERMT2
		FOSL1
		FOXC1
		GNAI2
		H2AFX
		HIF1A
		IGF1R
		KDM5C
		LCN2
		LPL
		MAP3K11
		MMP3
		MXD1
		NFKB1
		PLEK2
		PPARG
		PTK2
		RARA
		RELN
		RHOC
		RMND5A
		ROCK2
		S100A1
		SENP1
		SERPINE1
		SIRT1
		SLC45A3
		SNAI2
		SOX4
		SOX9
		SUZ12
		TERT
		TWIST2
		VIM
		YAP1
		ZEB2
	hsa-miR-874-3p	AQP3
		CDK9
		E2F3
		HDAC1
		PIN1
		STAT3
hsa_circ_0022505	hsa-miR-182-5p	ADCY6
		ARRDC3
		ATF1
		BARD1
		BCL2
		BDNF
		BDNF
		CADM1
		CCND2
		CDKN1A
		CDKN1B
		CHEK2
		CHL1
		CLOCK
		CREB1
		CREB5
		CUL5
		CYLD
		EP300
		FBXW7
		FGF9
		FLOT1
		FOXF2
		FOXO1
		FOXO3
		GSK3B
		LRRC4
		MITF
		MTSS1
		NDRG1
		NRN1
		NTM
		PCDH8
		PDCD4
		PDK4
		PFN1
		PLD1
		PTEN
		RAD17
		RARG
		RECK
		SATB2
		SMAD4
		SMARCD3
		SNAI2
		TCEAL7
		THBS1
		TIAM1
		TP53BP1
		TP53INP1
		TRIM8
		TSC22D3
		ULBP2
		UQCRFS1
		ZFAND4
	hsa-miR-196a-3p	FGF2
	hsa-miR-513a-5p	BTG3
		CD274
		DR1
		GNG13
	hsa-miR-224-3p	ATG5
		FUT4
		RB1CC1
hsa_circ_0007478	hsa-miR-412-3p	ACVR1C
	hsa-miR-487a-3p	ABCG2
		MAGI2
		PIK3R1
		SPRED2
	hsa-miR-765	NTRK3
		HNF4A
		INPP4B
		EMP3
		HES1
hsa_circ_0005785	hsa-miR-338-3p	ADAM17
		CCND1
		CDH2
		DAB2IP
		HIF1A
		IRS2
		ITGB3
		MACC1
		MAP1A
		MMP2
		MMP9
		NOVA1
		NRP1
		PKLR
		PKM
		PLA2G4B
		PREX2
		RUNX2
		SMO
		SOX4
		SSX2IP
		TAZ
		UBE2Q1
		ZBTB18
		ZEB2
	hsa-miR-526b-5p	XRCC5
	hsa-miR-181d-5p	BCL2
		HRAS
		MALT1
		MEG3
		MGMT
		RAP1B
	hsa-miR-181a-5p	ABCG2
		AHR
		ALDH1A1
		ATG5
		ATM
		BAX
		BCL2
		BCL2L11
		C12orf29
		CD4
		CDKN1A
		CDKN1B
		CDX2
		CEBPA
		COL16A1
		CTDSPL
		CTNNB1
		DDIT4
		DDX3X
		DUSP5
		DUSP6
		E2F5
		EGR1
		EREG
		FOS
		GATA6
		GPD1L
		GPR78
		HIPK2
		HIPK2
		HRAS
		IFNG
		INPP4B
		KAT2B
		KLF6
		KRAS
		MAP2K1
		MAPK1
		MCL1
		MEG3
		MOSPD1
		MTMR3
		NLK
		NOTCH1
		NRAS
		PBX3
		PGR
		PHACTR2
		PHACTR4
		PHLDA1
		PHLPP2
		PLAG1
		PPP3CA
		PRAP1
		PRKCD
		PRKN
		PROX1
		PTEN
		PTPN11
		PTPN22
		RALA
		RAP1B
		RASSF1
		RASSF6
		RGS16
		RGS5
		RNF2
		RUNX1
		SAMHD1
		SASH1
		SIRT1
		SRGAP1
		STAT3
		TCF4
		TERT
		TGFBR1
		TGFBRAP1
		TIMP1
		TUSC3
		TWIST1
		UBL3
		VEGFA
		WIF1
		XIAP
		ZNF763
hsa_circ_0028196	hsa-miR-153-5p	HIF1A
		RICTOR
		SETD8P1
		TGFB2
		ZEB2
	hsa-miR-7-5p	ABCC1
		ARF4
		BAX
		BCL2
		CAPZA1
		CCNE1
		CKAP4
		CNN3
		CNOT8
		CUL5
		EGFR
		FOS
		GDF5
		GFI1
		HELLS
		HOXB3
		HOXB5
		IGF1R
		IGF1R
		ILF2
		ILF3
		IRS1
		IRS2
		JARID2
		KEAP1
		KLF4
		KMT5A
		MSH3
		MYC
		NDUFA4
		PAK1
		PAX6
		PFN2
		PIK3CD
		PIK3CG
		PIK3R3
		PSME3
		PTK2
		RAF1
		REL
		RELA
		RGS5
		RNF183
		SERPINB5
		SIRT2
		SKP2
		SLC7A5
		SMARCD1
		SNCA
		SRSF1
		TET2
		UBE2A
		VDAC1
		XIAP
		XRCC2
		YY1
	hsa-miR-338-3p	ADAM17
		CCND1
		CDH2
		DAB2IP
		HIF1A
		IRS2
		ITGB3
		MACC1
		MAP1A
		MMP2
		MMP9
		NOVA1
		NRP1
		PKLR
		PKM
		PLA2G4B
		PREX2
		RUNX2
		SMO
		SOX4
		SSX2IP
		TAZ
		UBE2Q1
		ZBTB18
		ZEB2
	hsa-miR-493-3p	DKK1
		FUT4
		FZD4
		MAP2K7
		MXI1
		RHOC
		GOLM1
		RHOC
	hsa-miR-205-3p	VEGFA
		FGF2
		COMMD1
hsa_circ_0028198	hsa-miR-153-5p	HIF1A
		RICTOR
		SETD8P1
		TGFB2
		ZEB2
	hsa-miR-7-5p	ABCC1
		ARF4
		BAX
		BCL2
		CAPZA1
		CCNE1
		CKAP4
		CNN3
		CNOT8
		CUL5
		EGFR
		FOS
		GDF5
		GFI1
		HELLS
		HOXB3
		HOXB5
		IGF1R
		IGF1R
		ILF2
		ILF3
		IRS1
		IRS2
		JARID2
		KEAP1
		KLF4
		KMT5A
		MSH3
		MYC
		NDUFA4
		PAK1
		PAX6
		PFN2
		PIK3CD
		PIK3CG
		PIK3R3
		PSME3
		PTK2
		RAF1
		REL
		RELA
		RGS5
		RNF183
		SERPINB5
		SIRT2
		SKP2
		SLC7A5
		SMARCD1
		SNCA
		SRSF1
		TET2
		UBE2A
		VDAC1
		XIAP
		XRCC2
		YY1
	hsa-miR-493-3p	ELISA//Immunohistochemistry//Luciferase reporter assay//qRT-PCR//Western blot
		Luciferase reporter assay//qRT-PCR//Western blot
		Immunoprecipitaion//In situ hybridization//Luciferase reporter assay//Microarray//qRT-PCR//Western blot
		Immunohistochemistry//Luciferase reporter assay//Western blot
		Luciferase reporter assay
		Immunoprecipitaion//In situ hybridization//Luciferase reporter assay//Microarray//qRT-PCR//Western blot
		Luciferase reporter assay//qRT-PCR//Western blot
		In situ hybridization//qRT-PCR//Western blot
	hsa-miR-205-3p	VEGFA
		FGF2
		COMMD1
	hsa-miR-181c-5p	BCL2
		BMPR2
		BTBD3
		CDX2
		DPYSL2
		GATA6
		IL2
		IL7
		KLF6
		KRAS
		LATS2
		MECP2
		MST1
		NDRG2
		NLK
		NOTCH2
		NOTCH4
		PRAP1
		PRKCD
		PTEN
		RAP1B
		SAV1
		SGMS1
		SIRT1
		ST8SIA4
		TGFBR1
		TGFBR2
		TGFBRAP1
		TRIM2
hsa_circ_0028602	hsa-miR-103a-2-5p	PDCD10
	hsa-miR-221-5p	CDKN1B
		CDKN1C
		IL6R
		MBD2
		RUNX2
		SSSCA1
	hsa-miR-378a-5p	SUFU
		TUSC2
		NODAL
	hsa-miR-202-3p	ARL5A
		GLI1
		HAS2
		LRP6
		MALAT1
		MMP1
		MYCN
		PDCD4
		SOX6
		TGFBR1
hsa_circ_0008784	hsa-miR-362-5p	CYLD
		PIK3C2B
	hsa-miR-670-5p	PROX1
	hsa-miR-124-3p	ACAA2
		ACHE
		ACTR8
		ADIPOR2
		AHR
		AK2
		AKT2
		AMOTL1
		AR
		ATP6V0E1
		B4GALT1
		BACE1
		BDNF
		BECN1
		CAMTA1
		CAPNS1
		CASC3
		CAV1
		CAV1
		CBL
		CCL2
		CCND2
		CD151
		CD164
		CD274
		CDH2
		CDK2
		CDK4
		CDK6
		CEBPA
		CHMP2B
		CLOCK
		CPNE3
		CREB3L2
		CTDSP1
		CTGF
		DHCR24
		DNMT3B
		E2F6
		EFNB1
		EGR1
		ELK3
		ELOVL5
		EYA4
		EZH2
		FLOT1
		FOXA2
		FOXQ1
		FXN
		GAS2L1
		GNAI3
		GRIA1
		GRIA2
		GRIA3
		HEBP2
		HMGA1
		HNRNPA2B1
		HOTAIR
		IL6R
		IQGAP1
		ITGB1
		ITGB3
		JAG1
		KLF6
		LAMC1
		MAGT1
		MAPK14
		MECP2
		MGMT
		MPHOSPH9
		MTDH
		MTPN
		MYCN
		MYO10
		NEAT1
		NEK6
		NFATC1
		NFKBIZ
		NR3C1
		NR3C2
		NR4A1
		PEA15
		PIK3CA
		PIM1
		PPP1R13L
		PRRX1
		PTBP1
		Rab38
		RAC1
		RAP2A
		RARG
		RAVER2
		RDH10
		RELA
		REST
		RGS4
		RHOG
		ROCK1
		ROCK2
		RRAS
		RYK
		SART3
		SERP1
		SGPL1
		SIRT1
		SLC16A1
		SMOX
		SMYD3
		SNAI2
		SOS1
		SPHK1
		SSSCA1
		STAT3
		SUCLG2
		SURF4
		SWAP70
		SYCP1
		TOM1L1
		TRIB3
		TRIM29
		TSC22D3
		TWIST2
		UHRF1
		USP48
		VAMP3
		VIM
		XRCC6
	hsa-miR-377-3p	CD34
		DNMT1
		E2F3
		PAK1
		PPM1A
		PTEN
		SOD1
		SOD2
		TIMP1
		TP53
	hsa-miR-603	TRAPPC2B
		CCND1
		CCND2
		IGF1
		EEF2K
hsa_circ_0030428	hsa-miR-892b	CCND1
		CCNE1
		CDK2
		CDK6
		MAP3K7
		MCL1
		MMP9
		SP1
		TAB3
		TRAF2
	hsa-miR-670-5p	PROX1
	hsa-miR-22-3p	ACLY
		ACVR1C
		AKT1
		ARPC5
		BDNF
		BMP6
		BMP7
		BMPR1B
		BSG
		BTG1
		CCNA2
		CD151
		CDKN1A
		CSF1R
		CXCR2
		CYR61
		ERBB2
		ERBB3
		ESR1
		HDAC4
		HDAC6
		HIF1A
		HMGB1
		HTR2C
		IRF5
		LGALS1
		LGALS9
		MALAT1
		MAOA
		MECOM
		MMP14
		MTA1
		MTDH
		MTHFR
		MYCBP
		NCOA1
		NET1
		NTRK2
		PLK1
		PPARA
		PPM1K
		PTEN
		PTMS
		RAB5B
		RCOR1
		RGS2
		SIRT1
		SLC2A1
		SNAI1
		SP1
		TACC1
		TCEAL1
		TCF7
		TET2
		TFRC
		TIAM1
		UBR5
		WNT1
hsa_circ_0004846	hsa-miR-330-3p	CCBE1
		CD44
		CDC42
		E2F1
		EGR2
		MSI1
		NTRK3
		PDCD4
		SH3GL2
		SP1
	hsa-miR-29b-1-5p	AKT3
		COL1A1
		COL3A1
		COL5A1
		JAK3
		JUND
		STAT3
		TAM
		TGFB1
	hsa-miR-646	NOB1
	hsa-miR-660-5p	TFCP2
hsa_circ_0032704	hsa-miR-136-5p	MTDH
		BCL2
		RASAL2
		IL6
	hsa-miR-500a-5p	CYLD
		TAX1BP1
		OTUD7B
	hsa-miR-34b-5p	AXIN2
		BCL2
		CCNE2
		CD274
		CDK4
		CDK6
		CREB1
		CREB1
		CTNNB1
		HNF4A
		MET
		MYC
		MYCN
		TGFBR2
	hsa-miR-449c-5p	MYC
		MET
hsa_circ_0008274	hsa-miR-526b-5p	XRCC5
	hsa-miR-499a-3p	MEF2C
	hsa-miR-363-3p	ADAM15
		BCL2L11
		CASP3
		CDKN1A
		CREB1
		FBXW7
		GAP43
		HIVEP1
		MYO1B
		NOTCH1
		PDPN
		REG4
		S1PR1
		SOX4
		USP28
hsa_circ_0001955	hsa-miR-644a	GAPDH
		ACTB
		CTBP1
	hsa-miR-148a-5p	MYC
		ABCA1
		AKT2
		CDKN1B
		CENPF
		GAS1
		PLIN2
		TGIF2
	hsa-miR-485-5p	APOA5
		FLOT1
		FZD7
		HIF3A
		HMGA2
		PPARGC1A
		STC2
		TP53
	hsa-miR-329-5p	RAB10
hsa_circ_0000673	hsa-miR-25-5p	CCNE1
		MYC
		PRKCZ
	hsa-miR-33a-3p	ABCA1
		ABCB11
		ACTB
		ADAM9
	hsa-miR-203a-3p	ABCE1
		ABL1
		AKT2
		ALOX15
		ASAP1
		ATM
		BANF1
		BCL2L2
		BIRC5
		BMI1
		CASK
		CAV1
		CBLL1
		CDH1
		CDK6
		CREB1
		CXCL8
		DLX5
		DLX5
		E2F1
		E2F3
		EDNRA
		EYA4
		FGF2
		FZD2
		GDAP1
		HOXD3
		IFIT1
		IL24
		IL6
		JUN
		KHDRBS1
		KIF2A
		KIF5B
		LASP1
		LASP1
		LIFR
		LIN28B
		MMP1
		MMP10
		MYD88
		NR2C2
		PIK3CA
		PLD2
		PLD2
		PPM1D
		PRKCA
		RAB22A
		RAN
		RAP1A
		RAPH1
		RUNX2
		SMAD4
		SNAI1
		SOCS3
		SOCS6
		SRC
		STAT1
		TBK1
		TCF4
		TJP2
		TNF
		TP63
		TYMS
		UVRAG
		VEGFA
		WIF1
		ZEB2
		ZNF148
hsa_circ_0008616	hsa-miR-146a-3p	PTTG1
		CXCR4
	hsa-miR-455-3p	EI24
		EIF4E
		FUT8
		HDAC2
		HDAC8
		MUC1
		MYC
		ZEB1
hsa_circ_0005699	hsa-miR-105-5p	AKT1
		CDK6
		IRS1
		MYB
		NCOA1
		PDK1
		SOX9
		TJP1
		TLR2
	hsa-miR-512-5p	MCL1
		TERT
		CDKN1A
		TEAD4
	hsa-miR-489-3p	GSE1
		MMP7
		PAX3
		PROX1
		PTPN11
		SNAI2
		SPIN1
hsa_circ_0003645	hsa-miR-422a	CYP8B1
		CYP7A1
		FOXG1
		TGFB1
		FOXQ1
		FOXE1
		PIK3CA
		TERT
		NT5E
	hsa-miR-378a-3p	CDK6
		CYP19A1
		GALNT7
		GLI3
		GOLT1A
		GRB2
		Gzmb
		IGF1R
		KSR1
		MAPK1
		MAPK1
		MSC
		MYC
		NPNT
		PGR
		RUNX1
		SUFU
		TGFB2
		TOB2
		TUSC2
		VEGFA
		VIM
		WNT10A
hsa_circ_0038718	hsa-miR-214-3p	ABLIM3
		ALPK2
		ARHGAP10
		ARL2
		ASF1B
		ATF4
		BAX
		BCL2L11
		BCL2L2
		BIRC5
		CADM1
		CAPN5
		CCL5
		CD274
		CDK6
		CPD
		CPEB4
		CTNNB1
		DAPK1
		DOCK9
		EZH2
		FGFR1
		GALNT7
		GSR
		HDGF
		ING4
		JAG1
		KIF1B
		LTF
		LZTS1
		MAP2K3
		MAPK1
		MAPK14
		MAPK8
		MEF2C
		NRAS
		PAPPA
		PIM1
		PLXNB1
		POR
		POU4F2
		PSMD10
		PTEN
		QKI
		RAB15
		RAB5B
		SEMA4D
		SRGAP1
		SRGAP2
		SUFU
		TP53
		TRPS1
		TWF1
		TWIST1
		UBE2I
		XBP1
	hsa-miR-744-5p	ARHGAP5
		EEF1A2
		GSK3B
		MYC
		NKD1
		SFRP1
		TLE3
	hsa-miR-25-5p	CCNE1
		MYC
		PRKCZ
	hsa-miR-205-5p	ACSL1
		ACSL4
		AR
		BCL2
		BCL6
		CCNJ
		CENPF
		CTGF
		CYR61
		DDX5
		E2F1
		E2F5
		EGLN2
		ERBB2
		ERBB3
		ESRRG
		EZR
		HMGB1
		HMGB3
		IL24
		IL32
		INPPL1
		ITGA5
		KCNJ10
		LAMC1
		LMNA
		LRP1
		LRRK2
		MED1
		PHLPP2
		PRDX2
		PRKCE
		PTEN
		PTPRM
		RUNX2
		SATB2
		SIGMAR1
		SMAD1
		SMAD2
		SMAD4
		SRC
		TP73
		UVRAG
		VEGFA
		VEGFA
		YES1
		YY1
		ZEB1
hsa_circ_0004315	hsa-miR-632	PRDX6
	hsa-miR-380-5p	CD274
	hsa-miR-214-5p	CDK3
		CDK6
		E2F2
		IGF1R
		ITCH
		RASSF5
		TP53
	hsa-miR-483-3p	BBC3
		BRCA1
		CDK4
		CTGF
		DLC1
		EI24
		IGF1
		PARD3
		RASGRF1
		SMAD4
		SRF
hsa_circ_0041732	hsa-miR-412-3p	ACVR1C
	hsa-miR-18a-3p	KRAS
		CBX7
		ATM
	hsa-miR-661	CYC1
		MCL1
		MDM2
		MDM4
		MGMT
		MTA1
		MTA2
		NECTIN1
		STARD10
		VCL
hsa_circ_0003505	hsa-miR-141-5p	SPAG9
		ICAM1
		WNK1
		KEAP1
	hsa-miR-143-3p	AKT1
		AKT2
		BAG3
		BCL2
		BRAF
		CD44
		COL1A1
		COL3A1
		CTGF
		CYP2C9
		DDX6
		DNMT3A
		DTNB
		FAM83F
		FHIT
		FNDC3B
		FSCN1
		GABARAPL1
		HK2
		HNF4A
		HRAS
		IGF1R
		IL13RA1
		ITGB1
		ITGB4
		JAG1
		KLF5
[truncated: 3,516 more rows]
