# Supplementary material for: Cancer-Associated circRNA–miRNA–mRNA Regulatory Networks: A Meta-Analysis
Source: Front Mol Biosci. 2021 May 12;8:671309. doi: 10.3389/fmolb.2021.671309 (PMC8149909; doi:10.3389/fmolb.2021.671309)
Supplement: Supplementary file 4 [file Table_4.XLSX]

## Sheet: hnscc
Column A : The genes from the database DriverDb and their number.
Column B : The driver genes found in the triad, and their number.
Column C : The genes from the database TSGv2.0 and their number, also which are non driver genes.
Column D : The tumor suppressor genes found in the triad, and their number.
Driverdb (1953)	Common Drivers (14)	TSG (Non drivers)(1171)	Common TSGs (16)
TP53	ANLN	2001-12-01	CAV1
FGFR3	CASK	2004-09-01	CDK6
HRAS	DPH1	ABCG2	CHEK1
PIK3CA	FOXM1	ABI2	CLDN1
MYH9	HMGA2	ACHE	E2F3
NOTCH1	HOXD10	ACVR1C	IL24
EP300	IRS1	ACY1	KLF10
TGFBR2	ITGB1	ADAMTS18	RASSF8
PTEN	NID1	ADAMTS8	RECK
CASP8	PKM	ADAMTS9	RUNX2
TTN	RTKN	ADAMTS9-AS2	SOCS1
CYLD	SERPINE1	ADARB1	SOX11
RAC1	SETD2	ADPRH	STAT1
FBXW7	SFRP4	AFAP1L2	TFPI2
CTNND2		AGTR1	TP63
RBL1		AHCYL1	TUSC2
CREBBP		AHNAK
KIAA0100		AHRR
PCDHGA2		AIF1
RAD17		AIM2
GFRAL		AIMP1
MAPK1		AIMP2
KRT5		AIP
AJUBA		AJAP1
PIK3CG		AKAP12
HUWE1		AKR1B1
EPHA2		ALDH1A2
TEK		ALOX15
ALOX5		ALOX15B
GRIN2D		ALPL
TJP2		AMER1
EIF4G1		AMH
USP15		ANAPC1
RHOA		ANGPTL4
RPA1		ANP32A
GFPT2		ANXA1
ZFP36L2		ANXA7
RBBP6		APITD1
NCAPD3		ARF1
HOOK1		ARG1
WDR44		ARHGAP29
CLSPN		ARHGEF12
CAPRIN2		ARID1A
ARID5B		ARL11
ABHD16B		ARL6IP5
STAT3		ARMC10
MB21D2		ARMC5
SYNE1		ARNTL
ACACA		ASCL1
USH2A		ASS1
GABRA2		ASXL1
HIST1H3C		ATF3
HLA-B		ATMIN
ACTB		AXIN1
HLA-A		AXIN2
ZNF860		AZGP1
UPF2		BANP
EPHA1		BARD1
RB1		BASP1
OLFML2B		BATF2
DGKZ		BAX
GLUD2		BBC3
FLG		BCL10
EPHB3		BCL2L11
ADAMTS14		BCL6B
PCDHGA3		BCORL1
PCDHA12		BCR
PCDHA10		BECN1
EPPK1		BEX2
PCDHB11		BHLHE41
ERN2		BIK
MAGI3		BIN1
EPDR1		BLCAP
NRXN3		BLID
GABBR2		BLM
TTBK1		BLNK
ZNF536		BMF
MDGA2		BMP10
LRRC4C		BMP2
ZNF750		BMP4
ADGRF1		BMPR1A
NSD1		BNIP3L
MUC5AC		BRCA2
DNHD1		BRD7
NFE2L2		BRF1
KRT6A		BRINP1
MPPED1		BRMS1
APC		BRSK1
ITGB4		BTG2
MYH7		BTG3
ATRX		BTG4
ANXA1		BTK
RUFY3		C2orf40
ACTA1		CABLES1
COL6A6		CACNA2D3
FLNA		CADM1
TRPC3		CADM2
ANXA6		CADM3
MAST4		CADM4
ANKRD44		CAMK2N1
ATAD2B		CAMTA1
PLEKHA5		CAPG
GOLGB1		CASC1
NEB		CASC2
TLK2		CASP2
CLTC		CASP5
FMN2		CAV1
DHX9		CBFA2T3
EIF4G2		CBL
AHNAK		CBX5
COL4A2		CCAR2
HSPA4		CCDC136
LRP1		CCDC154
IRF4		CCDC67
PER1		CCNC
PSMC2		CCNDBP1
SOX2		CD4
XRCC4		CD44
BCAR3		CD82
PPFIA3		CDC73
NCOA1		CDCP1
BTAF1		CDH11
TRIP11		CDH13
EPHB1		CDH17
WTAP		CDH4
DOCK2		CDH5
EGFR		CDK2
HIP1		CDK2AP1
TOPORS		CDK6
PRKD3		CDKN1A
MAP1B		CDKN1C
PIK3CB		CDKN2B
PARP4		CDKN2C
LRBA		CDO1
ZNF184		CDX2
ATAD2		CEACAM1
DZIP3		CEBPA
BCLAF1		CEBPD
PTDSS1		CFTR
KIF14		CHD1
FNBP4		CHD5
VIRMA		CHEK1
LEF1		CHEK2
SHC3		CHFR
ZNF407		CHST10
ASPM		CHUK
ANK3		CIC
ATP13A3		CITED2
ATAD5		CIZ1
NUAK2		CLDN1
ITGB1		CLDN23
GNAS		CLU
ZNF585B		CMTM3
APAF1		CMTM5
PLEC		CNDP2
GNPTAB		CNN1
PPP4R4		CNOT3
NLRP12		CNTNAP2
NLRP5		COPS2
PCDHA9		CPNE7
DDX11		CREB3L1
NOS1		CREBBP
NLRP9		CREM
ITGAX		CRNN
ZNF44		CSF2
EEF1A1		CSMD1
COL11A1		CSNK1A1
PNPLA8		CSRNP1
AGTPBP1		CST5
ALOX15B		CST6
LRP5		CTCFL
GAL3ST4		CTDSPL
IFT140		CTGF
EDC4		CTNNA2
FAM71B		CTNNA3
NLRP1		CTNNBIP1
DRC7		CTNND1
PCDHA11		CUL2
NEK1		CUL5
HIST1H3I		CUX1
FSIP1		CXCL10
GRIK3		CXCL12
SCAF4		CXCL14
RETREG3		CXCR2
OPCML		CXXC4
TSPYL5		CXXC5
PLEKHG2		CYB561D2
QSER1		CYB5A
RALYL		CYB5R2
OR2L2		CYGB
CCDC191		DAB2
KPNA1		DAB2IP
GRK5		DACH1
AGO1		DACT1
ZNF471		DAPK1
TRIOBP		DAPK2
LAMC2		DAPK3
FAM53B		DCC
ASAP2		DCDC2
HERC3		DCLRE1A
KIDINS220		DCN
CSMD3		DCUN1D3
PIK3C2G		DDB2
KALRN		DDR2
FN1		DDX58
ITPR3		DEFB1
DMD		DENND2D
CACNA1C		DFFA
NBPF10		DFNA5
KMT2D		DIABLO
NRAP		DIDO1
PLXND1		DIRAS1
ADCY10		DIRAS3
LGR6		DKK1
CTCF		DKK3
KNTC1		DLC1
FAT1		DLEC1
PCDHGA7		DLEU1
PCDHGA6		DLEU2
PCDHGA12		DLG1
KRT75		DLK1
KCNV1		DMBT1
RASA1		DMD
JPH3		DMTF1
SORCS1		DNAJA3
PCDHA7		DNAJB1
MFN1		DNAJB4
WWP1		DNAJC11
ACSS3		DND1
LPA		DNMT1
PLG		DNMT3B
ADAMTSL4		DOK1
PCDHB7		DOK2
SPTAN1		DOK3
PCLO		DPH1
CLTCL1		DPP4
COL7A1		DSC3
PRB3		DSP
CLVS1		DUSP1
SLCO5A1		DUSP22
BRWD3		DUSP26
CORO2A		DUSP5
BMPR2		DUSP6
UNC80		DUSP9
PKHD1L1		E2F1
TAF1		E2F2
NTM		E2F3
GRM7		EAF1
RYR3		EAF2
LDLR		EBF3
USP31		ECT2
BMPER		EDA2R
MPL		EDNRB
CDK14		EED
ZAN		EEF1E1
KCNA6		EFNA5
KCNC1		EGLN1
ABCB4		EGLN3
WFIKKN2		EGR1
ZNF211		EGR2
DLG2		EHD3
KCNA3		EHF
TXK		EI24
ZBTB3		EIF3F
PIEZO2		EMP1
LRP1B		EMP2
CEP250		EPAS1
NRXN1		EPB41
FOLH1		EPB41L3
ADCY4		EPHA1
FAT3		EPHA3
LIMS2		EPHB2
PALLD		EPHB3
LIN28B		EPHB4
ZBTB14		EPHB6
SYT6		ERBB4
DAPK3		ERF
OSBPL1A		ERRFI1
ADAM20		ESR1
SSTR3		ESR2
HNRNPL		ESRP1
DCST1		ESRRB
TMEM200C		ETS2
MUC5B		ETV6
CDH4		EXT1
NBPF14		EXT2
FNIP1		EXTL1
CFAP54		EXTL2
COL5A3		EXTL3
MUC17		EYA4
NPAP1		EZH1
UBR5		FABP3
CFAP46		FADD
TRIM51		FAM172A
C2orf16		FAM188A
MUC3A		FANCG
MAGEL2		FAS
MYH15		FAT4
TNXB		FBLN1
SMARCA4		FBP1
IVD		FBXL13
DENND4B		FBXO25
CFAP65		FBXO31
TTC37		FBXO32
MEX3D		FER1L4
SORBS2		FH
POM121L12		FHIT
ANKS1B		FHL1
PIK3R5		FLCN
KIR3DL2		FLNA
ZBTB49		FOXA1
DCLK1		FOXA2
ZMYM6		FOXC1
CTTNBP2NL		FOXD3
DCAF12L2		FOXL2
CLOCK		FOXO1
DLGAP1		FOXO3
TRIM36		FOXO4
CMYA5		FOXO6
SYMPK		FOXP3
ZNF701		FRK
ARNT		FRS3
IRX1		FUS
PLEKHG4		FXN
RBM5		FZR1
POTEB3		G0S2
IQGAP1		GABARAP
SLC2A14		GADD45A
IL12RB2		GADD45B
CATSPER1		GADD45G
HIST1H4K		GADD45GIP1
DNAH6		GALR1
NLN		GANAB
ZSCAN1		GAS1
BCL11A		GAS5
PBRM1		GATA4
VEZT		GATA5
TMED8		GBP1
ZZZ3		GGNBP2
OR2T34		GJA1
DOPEY2		GJB2
SPOPL		GKN1
PTPN21		GKN2
PSMD1		GLI1
MASP1		GLIPR1
MICALCL		GLS2
BICD2		GLTSCR1
GGN		GLTSCR2
TONSL		GNAT1
C3orf30		GNB2L1
INPP4A		GNMT
BLM		GORAB
INSR		GPC3
LIG1		GPC5
NCF1		GPRC5A
PKLR		GPX3
UMPS		GREM1
RFX5		GRIN2A
TSC2		GSK3B
IFNAR1		GSN
KCNJ2		GSTP1
PTGER4		GSTT1
TAGLN		GTPBP4
MAD2L1BP		GUCY2C
SREBF1		H19
CHEK2		H2AFX
WASHC2A		HACD4
MAPKAP1		HACE1
ATN1		HBP1
CUL4A		HCAR2
HRNR		HDAC1
SLC6A17		HDAC3
TNK2		HECA
SLC3A2		HEPACAM
ABCF1		HIC1
ARFIP1		HIF1A
ARHGAP5		HINT1
TP53BP2		HIPK2
NCKAP5L		HIRA
TOP2A		HIVEP1
NFKB2		HIVEP3
ZAP70		HLTF
CCDC88C		HNF4A
UNK		HOMER2
TBX18		HOPX
TOM1L2		HOTS
WDR62		HOXB13
CTNND1		HPGD
PDS5A		HRASLS2
SUPT5H		HRG
LIMA1		HSP90B1
AP1B1		HSPB7
SHC1		HSPD1
MYB		HTATIP2
SSFA2		HTRA1
SPAG9		HTRA2
DNMT1		HTRA3
AHI1		ID4
PABPC4		IDH1
TNPO2		IER3
TP53BP1		IFI16
USP27X		IFT88
SIN3A		IGF1
SETDB1		IGF2R
TJAP1		IGFALS
ANK2		IGFBP3
ANXA4		IGFBP4
RGL3		IGFBP5
PDCD6IP		IGFBP7
MYO19		IGFBPL1
DHCR7		IKZF1
FLNB		IKZF2
AFF1		IKZF3
ABL2		IL17A
CUL7		IL17RD
CHD8		IL24
PPIE		ILK
DCAF6		ING1
GBF1		ING2
SEC14L1		ING3
CIT		ING4
CAMK2B		ING5
PDE7A		INPP4B
GFPT1		INTS6
ANKRD11		IQGAP2
FAM193A		IRF1
DNAAF3		IRF3
CIZ1		IRF4
LAYN		IRF5
HYDIN		IRF8
ZNF281		IRX1
WNK2		ISG15
PUM2		ITGA5
KIF20B		ITGA7
NOLC1		ITGAV
RICTOR		ITGB1
PHRF1		ITGB3
RBM26		JDP2
IQCE		JUP
ARMC5		KANK1
GMIP		KAT5
WASHC4		KCNRG
DCD		KDM3A
PTBP2		KDM3B
CIC		KDM5A
DHODH		KDM8
DYNC1H1		KIF1B
EIF4A1		KIF7
AKR1B1		KISS1
ATP6V1A		KL
CKB		KLF10
CRYBB1		KLF4
DSG1		KLF5
EEF1A2		KLK10
EHHADH		KLK6
ESD		KMT2C
FLII		KRIT1
FRK		KRT19
GYS1		L3MBTL4
HARS		LAT2
TNPO1		LATS1
MGMT		LATS2
MKI67		LEFTY1
MYH8		LEFTY2
NBN		LGALS7
OSBP		LHX4
PARN		LHX6
PFKL		LIFR
PPP1R10		LIMA1
PTBP1		LIMD1
PYGB		LIN9
SMARCA2		LINC-PINT
SP3		LITAF
SSRP1		LLGL1
GCFC2		LMNTD1
THOP1		LOC401317
TMOD1		LOX
TNR		LRIG1
TPR		LRIG3
VASP		LRMP
XPO1		LRP1B
YWHAZ		LRRC3B
USP7		LRRC4
HIST2H2AC		LSAMP
BLZF1		LTF
CDK13		LXN
EIF3A		LZTS1
B3GALNT1		MAD1L1
MYOM1		MADD
CDS2		MAL
NAPA		MAP2K4
HERC1		MAP3K4
MPZL1		MAP3K8
NFKB1		MAP4K1
HSPA9		MAPK10
FADS2		MAPK9
EEF1E1		MARCKS
BCL9		MARVELD1
BRAF		MAT2A
BUB1		MAX
EPHA7		MBD4
EPRS		MCC
ERBB2		MCM9
ARHGAP35		MCPH1
SNRPA		MDC1
COIL		MEG3
AXIN2		MFSD2A
MTA2		MIA
ARHGAP29		MIA2
DMWD		MIR100
NUP214		MIR101-1
THRAP3		MIR101-2
SART1		MIR106A
CBL		MIR107
HCLS1		MIR10A
NKTR		MIR1-1
FOSL1		MIR1-2
SMC3		MIR122
PARP2		MIR1226
IRS1		MIR124-1
RBL2		MIR124-2
SF3A1		MIR124-3
MYH1		MIR1247
TUBB4A		MIR125A
KRT1		MIR125B1
NFRKB		MIR125B2
NUMA1		MIR126
PRKCD		MIR127
RANBP2		MIR1291
STK4		MIR129-1
TLN1		MIR129-2
SMC1A		MIR1297
ARFGEF2		MIR130A
PRPF8		MIR132
SLC12A7		MIR133A1
NES		MIR133A2
HBS1L		MIR134
RUVBL2		MIR135A1
DDX18		MIR135A2
PRKDC		MIR136
SPTBN2		MIR137
NUDT21		MIR138-1
FAF1		MIR138-2
CLTB		MIR140
UTRN		MIR141
SUPT16H		MIR142
BRCA1		MIR143
ABL1		MIR145
NONO		MIR146A
CCT5		MIR147A
FBXO4		MIR148A
PRDM2		MIR148B
ACAP2		MIR149
MAPRE3		MIR150
MYO1F		MIR152
PFAS		MIR155
RPS6KC1		MIR15A
RBM15B		MIR16-1
IARS		MIR16-2
BAZ2A		MIR17
EWSR1		MIR181A1
MACROD1		MIR181A2
SRP68		MIR181B1
ZNF318		MIR181B2
SACS		MIR181C
CPNE7		MIR182
HTATSF1		MIR183
MDN1		MIR185
MARF1		MIR186
UBE3C		MIR187
USP34		MIR18A
ZFYVE16		MIR18B
BMS1		MIR192
PCNX2		MIR193A
CEP170		MIR193B
WASHC5		MIR194-1
SEC16A		MIR194-2
FOXJ3		MIR195
SPEN		MIR196A2
MON2		MIR196B
FRYL		MIR198
PIKFYVE		MIR199A1
WAPL		MIR200A
EXPH5		MIR200B
SIPA1L3		MIR200C
CDK12		MIR203A
RAP1GAP2		MIR204
SMG1		MIR205
MAST2		MIR206
BOP1		MIR20A
RPRD2		MIR210
ANKRD12		MIR211
MICAL3		MIR214
SMCHD1		MIR215
USP24		MIR217
LARP1		MIR218-1
SMG5		MIR218-2
SPECC1L		MIR219A1
CHD5		MIR22
CCZ1		MIR222
EPC2		MIR223
KIF26A		MIR23A
UTP11		MIR23B
MRPS23		MIR24-1
RLIM		MIR25
ANAPC7		MIR26A1
WBP11		MIR26A2
CENPF		MIR26B
DDX47		MIR27A
ERAP1		MIR27B
COPB1		MIR28
BCCIP		MIR296
CRK		MIR29A
MYH4		MIR29B1
INO80		MIR29C
ASAP3		MIR302B
TTC27		MIR30A
FAM208B		MIR30C1
TMCO3		MIR31
PHIP		MIR320A
NOL8		MIR326
WDR6		MIR329-1
SRBD1		MIR335
INTS10		MIR338
ATAD3A		MIR33A
ACER3		MIR340
HJURP		MIR34A
RRN3		MIR34B
CAND1		MIR34C
TMEM165		MIR367
ANLN		MIR370
DNAH7		MIR375
RBM27		MIR378A
NAV1		MIR383
CHAT		MIR409
KIAA1211		MIR410
ARID1B		MIR422A
SERINC1		MIR424
NUFIP2		MIR449A
FANCM		MIR449B
NCOA5		MIR451A
JUP		MIR483
PCIF1		MIR486-1
ZNF106		MIR487B
ANAPC1		MIR490
FAM129B		MIR493
EFHD2		MIR494
PLA2G4A		MIR495
SLC25A22		MIR497
DOCK5		MIR502
NAA25		MIR503
ARHGAP39		MIR504
HNRNPA1		MIR505
KIF18A		MIR508
TAF3		MIR509-3
SPRTN		MIR511
CEP192		MIR517A
ZNF394		MIR519D
PCNX3		MIR520B
ING5		MIR520C
SLX4		MIR551A
MYPN		MIR574
PAPOLA		MIR615
BUD13		MIR636
ZIC5		MIR708
PPP1R3F		MIR7-1
TANC1		MIR7-2
DAP3		MIR7-3
GADD45GIP1		MIR874
RCSD1		MIR888
CCND1		MIR9-1
RAD51C		MIR9-2
PRRC2A		MIR9-3
NSD2		MIR941-1
ANKS3		MIR98
ZNF483		MIR99A
AHNAK2		MIRLET7A1
CCDC138		MIRLET7A2
ZFC3H1		MIRLET7A3
PPIL2		MIRLET7B
CKAP2L		MIRLET7C
ZNF709		MIRLET7D
NFATC3		MIRLET7E
ATP2A1		MIRLET7F1
DDX51		MIRLET7F2
RAB3IP		MIRLET7G
PDE12		MIRLET7I
2003-03-01		MLH1
PSMF1		MLH3
ATF7IP		MME
ZNF804B		MNT
PKM		MOB1A
RGPD4		MOB1B
RBM39		MRVI1
ANKEF1		MSH2
PRCP		MSMB
HSPD1		MST1
FOXO3		MST1R
SMG7		MT1DP
SLC4A3		MT1F
GAB1		MT1G
ABCA2		MT1M
RIMS1		MT2A
CPAMD8		MTAP
SMG6		MTSS1
ABCA4		MTUS1
TECRL		MUS81
UFL1		MXI1
ZNF280A		MYBBP1A
FAM184A		MYO18B
OCA2		MYO1A
CNTN5		MZB1
OGDHL		NAPEPLD
MBD5		NBN
PDE3A		NCOA4
IBTK		NCOA5
RASGRF1		NDN
BRINP3		NDRG1
ITGA2		NDRG2
USP9X		NDRG4
ZNF724		NDST4
SPANXN2		NEDD4
HIST1H1B		NEURL1
EYA1		NF2
NEMF		NFATC2
KPNA2		NFKB1
CEP290		NGFR
STK31		NINJ1
TNIP1		NIT2
GAPDH		NKX2-8
B2M		NKX3-1
TIA1		NME1
SFN		NNAT
EGR1		NOL7
CD74		NOTCH3
MYLPF		NOV
DUSP1		NPAS2
ACTG1		NPM1
SNCA		NPRL2
GSTP1		NR0B2
PERP		NR1I2
COL1A1		NR2C2
JUNB		NR4A1
ACTN2		NR4A3
C3		NRBP1
SERPINE1		NRCAM
IGFBP3		NRF1
PABPC1		NRSN2
YWHAH		NTRK3
SNAI2		NUAK1
GNAT1		NUMB
FOS		NUP98
ASPSCR1		NUPR1
ADGRB2		OLFM4
PMS2		ONECUT1
AGO4		OPCML
CAPN15		OSCP1
SYBU		OSGIN1
NPEPPS		PACRG
CDH24		PAEP
OR4C11		PAFAH1B1
FAM83G		PAIP2
TTC16		PALB2
EMILIN2		PANO1
CTNNA1		PANX2
PPP1R21		PARK2
IGDCC4		PARK7
NPHP4		PARP1
DUSP16		PAWR
UBE3A		PAX4
ATP2B2		PAX6
IKZF2		PCDH10
TAF5		PCDH17
RTF1		PCDH8
TRIM27		PCDH9
ABCB6		PCDHGC3
USP32		PCGF2
ANKZF1		PDCD4
MC2R		PDCD5
TARDBP		PDGFRL
TMEM132A		PDLIM4
TFAP2A		PDS5B
DDX3X		PDSS2
DAGLA		PDX1
IRF2		PEA15
TAF2		PEBP1
PCDHGA11		PEG3
POLG		PER2
ZNF385D		PF4
ZNF10		PFN1
STAT4		PGR
ZBTB21		PGRMC2
CDH13		PHACTR4
TLR8		PHB
ANO3		PHC3
KDM2B		PHF6
RBMXL2		PHLDA2
KRT33A		PHLDA3
ZSCAN5B		PHLPP1
GPRASP2		PHLPP2
THAP12		PHOX2A
NLRC3		PIAS1
ADGRL1		PIN1
MARK1		PINX1
IGSF3		PIWIL2
RGL4		PKD1
KIAA1683		PKNOX1
GRIK5		PLA2G16
CCKAR		PLA2G2A
NRP2		PLA2G7
POLR3A		PLA2R1
USH1C		PLAGL1
SENP5		PLCB3
C1S		PLCD1
TMCC2		PLCE1
ARID4B		PLD1
C9orf131		PLEKHO1
CACNA1B		PLK1
DZIP1		PLK2
AMOTL1		PLK5
HIST1H4E		PLXNC1
SMARCAD1		PML
KIAA1755		PNN
ANO2		POU2F3
F9		POU6F2
POLD1		PPARA
JADE3		PPARG
SLC39A10		PPM1A
VPS53		PPM1L
KDM5C		PPP1CA
KLHL24		PPP1R1B
SSH2		PPP2CA
EPM2AIP1		PPP2CB
SALL3		PPP2R1B
CWF19L2		PPP2R2C
DPP9		PPP2R4
ENPP3		PPP3CC
VPS33B		PRDM1
PCDH19		PRDM11
ZNF562		PRDM2
EPHX2		PRDM4
SLC26A9		PRDM5
SYDE2		PRICKLE1
PPP6R3		PRKAA1
PTPRK		PRKAA2
NEURL4		PRKAR1A
ECE2		PRKCB
USP35		PRKCD
SSH1		PRKCDBP
HPS3		PRKCE
FAT2		PRODH
FSTL5		PROX1
DSEL		PRR5
PRKCA		PTCH1
PIK3C2B		PTCH2
COL1A2		PTCSC3
REV3L		PTEN
POLR2B		PTENP1
PIK3R1		PTGDR
POLR2F		PTPN1
HADH		PTPN11
GALNT13		PTPN12
TPH2		PTPN13
ITPR2		PTPN2
HGF		PTPN23
GRM1		PTPN6
CTNNB1		PTPRC
MAN1B1		PTPRD
RELN		PTPRJ
DGKD		PTPRK
HAL		PTPRT
MET		PWAR4
JAK1		PYCARD
TKT		PYHIN1
PIK3C2A		RAB25
SLIT2		RAB7A
PRKCG		RAD23B
OTC		RAD51C
ACO1		RANBP9
PFKM		RAP1A
GRIN2B		RAP1GAP
PGK1		RARB
ATP5L		RARRES3
ATP6AP1		RASAL1
HSP90AA1		RASAL2
NOS3		RASL10A
ME3		RASL10B
KDR		RASL11A
GAD2		RASSF1
G6PD		RASSF10
AMD1		RASSF2
MPST		RASSF3
KIT		RASSF4
TNFRSF1B		RASSF5
COL6A3		RASSF8
ANKLE2		RB1
STKLD1		RB1CC1
CACNA1H		RBBP7
TMTC3		RBBP8
DHX38		RBL1
ARHGAP21		RBL2
MMP27		RBM14
ZNF746		RBM38
NEBL		RBM4
RAPGEF3		RBM5
EHMT1		RBM6
RIPOR1		RBMS3
LRCH4		RBMX
SSPO		RBP1
SETD2		RCHY1
PDHA2		RECK
SLC8A2		RFWD2
ALCAM		RHOB
ERN1		RHOBTB2
VCPIP1		RINT1
LRP4		RITA1
SARDH		RNASEL
SPATC1		RNASET2
CHD4		RND3
DVL3		RNF111
DIAPH2		RNF144A
RNASEL		RNF180
DMBT1		RNF8
ESYT3		RNH1
COL2A1		ROBO1
TLL2		ROR2
USP40		RPA1
DNAH10		RPL10
COPB2		RPL11
PCDHGB5		RPL5
HEATR1		RPRM
PCDHGA8		RPS6KA2
PCDHGB1		RPS6KA6
PCDHGB4		RTN4
PCDHGB3		RTN4IP1
PCDHGC5		RUNX2
STON2		RUNX3
LRRC4		S100A11
ADAMTS20		S100A2
CR1		SAA1
SEL1L		SAFB
CDH5		SAFB2
COL6A5		SALL2
DTX1		SALL4
ADAMTSL1		SAMD9L
ADAR		SASH1
CSMD1		SCGB3A1
OBSCN		SCRIB
ITGA11		SCUBE2
XIRP2		SCYL1
TRIM71		SDHA
ZNF623		SDHB
NELL2		SDHD
TNKS2		SEC14L2
NOX5		SELENBP1
TMEM132E		SEMA3B
FCGR3A		SEMA3F
COL28A1		SERPINB5
EPB41L1		SERPINI2
AGAP1		SETD2
PLEKHH3		SFN
IDE		SFRP1
PCDHA13		SFRP2
USP19		SFRP4
PCDHA8		SFRP5
PCDHA6		SGMS1
KRT78		SH2B3
FEZF1		SH3GLB1
GFRA1		SHISA3
CDHR1		SHPRH
CNTN3		SHQ1
ZFP64		SIAH1
NOTCH3		SIK1
CACNG8		SIRT1
BRD4		SIRT2
MFHAS1		SIRT3
NID1		SIRT4
SELP		SIRT6
MRC1		SKIL
ULK1		SKP2
SCN11A		SLC39A1
SOX5		SLC39A4
ZNF629		SLC5A8
PCDHB8		SLC9A3R1
MAGI1		SLIT2
CNOT1		SLX4
MEX3B		SMAD4
SEL1L2		SMARCA2
STRN3		SMARCB1
LAMA4		SMARCC1
NOTCH2		SMCHD1
UBE4A		SMYD4
KMT2A		SNORD50A
MAP3K10		SOCS1
CD163		SOCS3
KLHL4		SOD2
MAMDC4		SOX1
HS3ST4		SOX11
CFH		SOX15
RBBP7		SOX7
MMP14		SP100
SVIL		SPARC
COPA		SPARCL1
FLT3		SPI1
ZNF33A		SPINK7
KRTAP10-4		SPINT2
ZNF37A		SPRY2
FREM1		SPRY4
TNS4		SPTBN1
CTTNBP2		SRGAP3
VWF		SRPX
RASGRP3		SSBP2
CEP170B		ST13
RP1		ST20
ASPH		ST5
ITGA4		ST7
TRRAP		STARD13
MYOM2		STAT1
EPHA6		STAT3
ZNF189		STAT5A
SV2A		STK10
KCND2		STK11
ADAMTS18		STRADA
TKTL1		STUB1
PLXNB1		SUFU
SEMA5B		SUZ12
SOCS5		SYK
SLC12A1		SYNM
PCCA		SYNPO2
CHST2		SYT13
IGF2R		TAGLN
ARHGEF19		TANK
TBX22		TAT
ERBB3		TBL2
APLP1		TBRG1
NPHS1		TBX5
DNAH9		TCEAL7
ABCC1		TCEB3
ZNF700		TCF3
STK36		TCF7L2
ZNF878		TCHP
FASN		TDGF1
ATP2B4		TDRG1
CNTN2		TES
JAG1		TET2
ZNF615		TFAP2A
ANKS6		TFPI2
LIG3		TGFB1
TMTC4		TGFBI
NADSYN1		TGFBR3
ATP2A3		TGM3
KMT2C		THBD
ABCC6		THBS1
PCDH7		THRA
NALCN		THRB
ZNF616		THSD1
PTPRZ1		THY1
CSMD2		TIMP3
ZNF12		TMEFF1
CACNA1D		TMEFF2
ANKRD50		TMEM127
UGT2A1		TMPRSS11A
SPTB		TMPRSS6
FRAS1		TNFAIP3
KANK4		TNFAIP8L2
NRDC		TNFRSF10A
SLC25A32		TNFRSF10B
FRY		TNFRSF12A
TNC		TNFRSF18
CNTNAP2		TNFSF12
BTNL3		TNFSF9
CDH11		TNK1
SH3PXD2A		TOM1L2
IGFN1		TOPORS
ANKRD30A		TP53BP1
PLCB2		TP53BP2
ZNF540		TP53COR1
CEACAM5		TP53INP1
HINFP		TP63
STAT5A		TP73
DIS3L2		TPTE2
PIK3CD		TREX2
CHST6		TRIM13
MYT1L		TRIM15
KIRREL3		TRIM24
ZNF569		TRIM3
DAPK1		TRIM31
BCAR1		TRIM32
RSPH10B		TRIM35
ZFP14		TRIM62
PRDM9		TRIT1
THAP4		TSC1
RADIL		TSC2
APLF		TSC22D1
NLRP2		TSG101
TAF6		TSLP
SPTBN1		TSPAN13
ZNF266		TSPAN32
SH3RF3		TSSC4
TLE1		TTC4
CDH10		TTF1
ADGRB1		TUSC1
COL6A2		TUSC2
GUCY2C		TUSC7
ST18		TWIST2
HSPG2		TXNIP
RIC1		UBE2QL1
KDM2A		UBE4B
SLC23A2		UBIAD1
VPS13D		UCHL1
ZKSCAN7		UFL1
PAK3		UHRF2
GLG1		UIMC1
PAK6		UNC5A
NMUR1		UNC5B
TGM5		UNC5C
BUB1B		UNC5D
IQCN		USP12
ASB10		USP33
CDH6		UVRAG
ZNF157		VDR
DNAH17		VEGFA
MYO7B		VEZT
CFP		VHL
ABCA13		VIL1
POLR3B		VIM
LPIN2		VPS53
PLEKHM1		VSNL1
DHX36		VTRNA2-1
PLA2R1		VWA5A
BRIP1		WDR11
ZXDA		WDR48
COL9A2		WFDC1
LNX2		WHSC1L1
PRKG1		WIF1
DOCK8		WISP3
ZNF551		WNK2
ZNF675		WNT11
LTBP4		WNT5A
SEC24B		WNT7A
THBS1		WT1
HK3		WWOX
ADGRF3		XAF1
CASK		XIST
CTNNA2		XPO5
L1CAM		XRCC5
ANKS4B		YAP1
ZNF99		YPEL3
ABCA9		ZBTB16
COL4A1		ZBTB18
TAF4		ZBTB4
SBF2		ZBTB48
BRD8		ZBTB7C
FGD5		ZC3H10
VWA8		ZDHHC2
GRM5		ZFAS1
MDC1		ZFHX3
CACNA1I		ZFP36
MNDA		ZFP36L2
LAMA3		ZFP82
AXIN1		ZHX2
FLNC		ZIC1
THSD7A		ZMYND10
PTPRF		ZMYND11
AFDN		ZNF185
EML3		ZNF292
COL4A3		ZNF366
CCDC88B		ZNF382
F13A1		ZNF668
SORL1		ZYX
KANK2
ZNF595
VWA3B
TRPM1
PABPC3
ZNF112
ADGRV1
ANKRD27
COL3A1
DYSF
EPHA10
LAMA5
ZNF202
WNK3
NR2F2
OTOF
KLHL34
FBLN2
ATP8B4
TENT4A
LRFN1
NIPBL
MRTFA
NPR3
ABCC8
MACF1
HAPLN3
ZNF761
JMJD7-PLA2G4B
SPTBN5
ADCY1
SLC8A3
LILRB5
ATM
ALK
SV2B
SUPT6H
COL18A1
LCT
NOTCH4
CSPG4
COL4A6
ZNF208
FAM47B
ZNRF4
SLIT3
ZNF324B
DSC2
SLC8A1
STK32B
SKI
MPP2
RASGRP2
ZNF257
LRRC74A
MAST1
FAM47C
COLEC11
ZNF543
COL4A5
PDE11A
DNAH5
ZNF548
STRIP2
ZNF98
LDB2
ADAM19
DNAH3
TRIO
TFAP2B
ZNF835
TCERG1
KRT33B
CAPN12
MUC16
STAG1
SLC9B2
NFXL1
NPY
CASQ2
UTP20
SAMSN1
APOB
UBR2
ABRA
JAK2
C10orf71
KLHDC7A
PDZRN4
SMARCC2
EPB41L3
PDE4A
ABCA1
COL27A1
CT47B1
C10orf88
MYO16
CFAP61
TET2
UBA6
GTF2I
CCDC146
SOS2
SRCIN1
LBP
POLR1A
GRIK4
HERC2
PDXDC1
CRX
DST
PHKA2
CCNB3
PFKFB1
ZNF491
ZSWIM2
CWH43
FBXO18
TPI1
G2E3
ZNF174
RNF213
DPPA4
PIGG
RGS17
EIF3B
PRG4
SYTL1
WNK1
MIA3
ANKRD52
COL22A1
AMOT
OFD1
HKDC1
LRIG2
PSPC1
PMFBP1
FSHR
ABI3BP
SCYL1
CD248
ACIN1
TPO
IFT80
SI
DCAF4L2
BEST3
ZFHX3
ASPA
CCDC170
NR0B1
ZFP91
OR2M7
EIF4B
MKRN3
FXR1
ZBED9
DNAH11
SUCO
ZNF583
TGM6
C20orf194
ARSK
C8orf34
PKD2L1
EHBP1L1
ZNF507
AP2A1
TTF2
HPS5
BTBD8
GDF10
VEZF1
SLC27A5
CHGB
CSRNP3
RSRC1
SOGA3
ENPP1
CEP41
NXPH1
SNPH
HOXD10
AK9
HPS6
C16orf78
PLXDC1
GBP3
MTMR3
RGPD2
MUC4
FAM171A1
SECISBP2L
SIN3B
COL4A4
TACC3
UGT2B17
AL669918.1
NELL1
PHLPP2
MYH13
NBEAL1
IRF1
PCDHA2
TENM2
GPR37
OR4C12
ZNF383
ZNRF3
SASH3
SMTNL1
PKD1
MSH2
ATP1B3
SLC9A6
KNSTRN
GTF3C1
DPH1
CASS4
RREB1
OR5AS1
GDPD5
STXBP5L
CLCN2
HERC6
DHX29
KIAA1210
CFAP47
C2CD3
UVRAG
IL1R1
C7orf57
GOLGA2
GRIPAP1
OR51I2
ACTL8
PRB1
TNRC18
FGF23
CDH19
MYO3B
MPRIP
GRB14
EXD1
ZSCAN18
ZNF329
DSPP
SNCAIP
ATP1A1
LRRC37A2
IL13RA2
ZNF684
ABCA3
BMP2K
ITGA8
TIE1
WDR72
WDR81
FERD3L
OR13C4
WDR19
STAG2
POU2F2
CCDC114
HEATR5B
DGKQ
ALAS2
OR52N1
NSUN7
SHANK2
FMN1
REL
RAD18
THEMIS
KCNQ4
NLRP13
ZNF217
SLC9A9
KIAA0232
CNNM1
OR5M11
ZNF841
CPT1B
CLDN16
TRIM56
VIPR2
THSD4
CACNG4
SPTLC3
MMP20
PRDM11
PARG
SLC6A15
IRF8
LAMB4
MROH7-TTC4
ACMSD
FCRLA
CNKSR1
EPB42
C19orf57
TPX2
GARNL3
BSX
RARB
WIPF3
SNX30
LDHAL6B
ABCD3
GMDS
ABCD2
YOD1
ATP10D
ZNF565
PHC3
HOXD12
TAS2R1
CWF19L1
KDM6B
MCM6
ZNF880
MKL1
NELFA
PARP8
PSMA1
CLASP1
RTP1
LUZP4
LHFPL3
SNX19
TBCE
SLC6A18
NF2
DOCK4
RBMXL1
ADCY3
LIN28A
GXYLT2
FAM46D
ALDH1L2
SYT10
RASA3
C7
ZNF728
HECTD2
RALGAPA2
LRRC66
ARMT1
SLC15A2
C11orf84
SERPINF1
KAT6B
TRPV4
DISC1
SATB2
CNGA1
HSP90B1
MMEL1
CLCN1
SESTD1
RNF130
HAP1
SUGP1
PIAS3
GFOD2
RHOBTB2
INPP5J
ZBTB24
CD44
ENPP6
GABBR1
GPR12
SLC18A3
TROAP
GP1BA
CACNA2D2
ARHGAP22
AMER2
TMEM72
STXBP2
IPO9
SDCCAG8
LPAR1
CFAP74
RPLP0
NSD3
KIZ
UBR3
RIOK3
ZNF816
FOXM1
SARM1
MTNR1A
RAP1B
FCGR1A
NRP1
ELK4
ITGB6
BTK
TIAM2
MAPKBP1
MAK
DNAH2
C12orf41
DBH
HMGA2
SPATS2L
UQCRHL
CSRNP2
DHX8
MND1
BRE
ZNF778
PUS7
SLC25A17
PEBP4
MTMR14
MAN1A2
GABRR1
BCAS3
YIPF4
KRT79
MTHFD2
SIRT2
GLYR1
UBE2L6
SHC4
PRSS27
KCNAB2
CCDC109B
TOP1MT
SLC22A1
PDE7B
MOCS1
L2HGDH
GALNTL4
RNGTT
ACTN1
SH3RF1
FAM18A
ABHD12
URM1
SFRP4
SRGAP1
C1orf130
ABI3
CREB3L3
FAM49B
PELI2
GYG1
PIGU
PGM2L1
C19orf21
POR
CYBA
PRR15L
CACNB2
PAX5
AMMECR1
NUBPL
PPP1R9A
CDH1
SLC20A2
TFCP2
SLC4A4
MANBAL
SCN8A
TEX101
C15orf52
TRAP1
KIAA1217
SLC25A19
CKAP2
DTD1
TRAPPC2
CGB7
C2orf43
GTF2F2
CBX1
TESC
STRADA
PSMA8
FFAR1
TMEM90A
PPFIBP1
NCF2
SLC25A43
RXFP2
PAIP2B
PDSS1
SMOC1
TAB2
TK2
PLEKHH2
TMEM125
LIN7A
PTPN14
VAV1
TSPAN5
RIMKLB
UBQLN1
CDK17
PVRL2
LDHC
SGCE
MOS
AGER
CPPED1
OR11L1
KRTAP5-3
AGAP4
MYC
BMP3
NUP58
GAS2L1
DUSP6
FAM19A2
IDS
WASHC2C
VRTN
CCDC110
AZIN1
AMPD1
IFNGR1
FAM133A
ABHD8
TRIM45
BCL2L2-PABPN1
HIST1H2AB
DBX2
SEMG2
SLC38A9
AKAP5
OR2D3
PHF21B
CYP26B1
SMPDL3A
CRYGS
JMY
SP140L
MTR
GSE1
CXorf67
LRP8
ZNF512
PPEF2
HIST2H2BE
SLC41A2
KIAA0319L
PHF12
RHBDF1
ARNT2
ECEL1
PNLDC1
SGTA
NAT8
TUBGCP4
CPSF7
GABPA
PRCC
TRAF3IP3
VSTM4
DNAAF2
STOX1
MCHR2
OR4P4
MPP5
UHRF1BP1
MAEL
TRHR
COL9A3
OR7A5
MBOAT7
PON3
NCOR1
OR2T3
FCAR
MYLK
DUOXA1
ZC3H13
IRX4
KCNF1
MUC7
GGCX
ARAP1
DCAF1
ZP2
COG5
BMP6
PSG4
MLH3
DTNB
MAP3K7
FGFR4
HELQ
C5orf38
RINT1
HIST1H2BK
RIC3
CCSER2
SAMHD1
AURKC
HHIPL2
ZNF530
CSNK1E
PNLIPRP1
PLK4
PRR14
TAF15
RPTOR
TRIM23
TRIM68
SLK
ZNF384
PCDHB9
MAP4K3
NOX3
HCRTR2
OR5D18
PEX5L
RP1L1
SFI1
TMEM132B
OR11H12
OR8I2
ELF4
ART1
THAP5
MRGPRX2
XPO7
C9orf135
SLC30A8
CCNL2
ANGPT1
SAMD9
TRMU
PNPLA7
GTF2E1
GPR50
HCFC1
SNRPN
OR2W3
ZNF510
NPR2
CNGA3
RIPOR2
SLC45A2
MTMR11
LMTK3
TSPOAP1
OR51B6
SLC4A7
RXRG
MAGEB3
SLC35G3
OR6N1
UGT1A4
DISP1
GDPD3
DCHS1
KDM6A
OR4K1
OR2T33
ZNF45
KRI1
RUFY2
RTKN
OR52N4
ITGAM
COL6A1
DENND3
EMILIN1
KIAA0319
ALPK1
GUCY2D
CTTN
SFSWAP
GRIK1
SERPINA5
SMTN
ADGRA3
ZNF415
PIWIL2
WDR11
ATP7B
MMP16
FRG2C
OR4C15
ZNF582
KPRP
SLC24A4
TGM4
SLCO1C1
DGKB
ZNF687
NLRC5
DHX37
BIVM-ERCC5
HAO1
OR8J1
PCDHA4
ZNF836
SLC26A7
FYB1
PRLR
RSPO2
MAPT
XRN2
DENND5B
OR5M8
OR6F1
LRP12
ZMYM3
ADAMTS19
OTOGL
NACA
FBXL13
WDR70
CELSR3
DDR2
MTBP
UBR1
PRDM16
ABCC5
PCDH18
TRANK1
ZNF546
NRCAM
MCF2L2
NFKBIZ
DGKI
OR5H14
KIF27
KCNA4
SLC5A7
ZNF473
MYT1
ZNF440
GLIS3
TMEM132D
MUC6
LRRIQ3
FARP1
MYO5B
DPP4
BCAN
CDH12
PCSK5
ZBTB22
CCDC85A
OR2M2
ASXL1
LINGO2
TMTC2
MAP9
LRRN3
IL1RAPL2
CRB1
TRPA1
PABPC5
OR2T12
KSR2
CFHR4
DLG5
PCDHB5
MAP3K4
SAFB
KCTD8
SLITRK6
CNTN4
USP33
SIPA1L2
PDZD2
DPP10
NPFFR2
CUL3
AK5
KIF6
GPR158
TRPM6
PLPPR4
PCDH9

## Sheet: gastric
Column A : The genes from the database DriverDb and their number.
Column B : The driver genes found in the triad, and their number.
Column C : The genes from the database TSGv2.0 and their number, also which are non driver genes.
Column D : The tumor suppressor genes found in the triad, and their number.
Driverdb (3779)	Common Drivers (28)	TSG (Non drivers)(1171)	Common TSGs (10)
TP53	ABCC4	2001-12-01	CD44
CDH1	AKAP12	2004-09-01	DUSP6
PIK3CA	CDH5	ABCG2	E2F3
ATM	DPYSL3	ABI2	FUS
ARID1A	E2F2	ACHE	PRDM1
KRAS	ERG	ACVR1C	SFRP4
RHOA	ETS1	ACY1	SOCS3
CTNNB1	EZH2	ADAMTS18	TNFAIP3
GNG12	FGFR1	ADAMTS8	TP53INP1
ERBB3	FOS	ADAMTS9	VEGFA
ACVR2A	FOXM1	ADAMTS9-AS2
APC	FZD2	ADARB1
PTEN	GJA1	ADPRH
RPL22	HIF1A	AFAP1L2
EPC2	IL18	AGTR1
KCTD3	JAG1	AHCYL1
KLF3	KIF21A	AHNAK
DAZAP1	KLF13	AHRR
CHST3	KRT7	AIF1
SMAD4	MCM2	AIM2
FBXW7	MMP9	AIMP1
RECK	PIK3CD	AIMP2
TICAM1	RAPH1	AIP
NOS3	SERPINE1	AJAP1
CYP51A1	SLC7A1	AKAP12
PCDH17	SRGAP1	AKR1B1
ZNF540	THEMIS2	ALDH1A2
INPPL1	TWIST1	ALOX15
AP3B1		ALOX15B
PCDHGA12		ALPL
BRAF		AMER1
ZMYM4		AMH
FOXG1		ANAPC1
GLI1		ANGPTL4
MAGEA12		ANP32A
NOP56		ANXA1
TBC1D22B		ANXA7
TNXB		APITD1
SCAF4		ARF1
MAP7D3		ARG1
PABPC3		ARHGAP29
HMCN1		ARHGEF12
MFSD14A		ARID1A
E2F7		ARL11
MAGEB3		ARL6IP5
TRIT1		ARMC10
MMP3		ARMC5
CCDC169-SOHLH2		ARNTL
SGK3		ASCL1
NSRP1		ASS1
PCDHGB1		ASXL1
ST8SIA6		ATF3
LHCGR		ATMIN
CDH24		AXIN1
PCDHB9		AXIN2
TLR10		AZGP1
HCFC2		BANP
SIGLEC10		BARD1
PODN		BASP1
SLC27A3		BATF2
MVK		BAX
PKLR		BBC3
FZD3		BCL10
CD1E		BCL2L11
DDIT4L		BCL6B
XYLT2		BCORL1
EPB41L5		BCR
DLAT		BECN1
LARP4B		BEX2
CTSC		BHLHE41
HLA-B		BIK
CENPC		BIN1
PPP2R3B		BLCAP
GUF1		BLID
KCNA4		BLM
OSBPL1A		BLNK
CLCN3		BMF
PRSS36		BMP10
MAPK15		BMP2
GLI3		BMP4
TWISTNB		BMPR1A
ENAH		BNIP3L
SMC2		BRCA2
TOP2A		BRD7
TUBB2A		BRF1
CPS1		BRINP1
AHI1		BRMS1
ETS1		BRSK1
GRM5		BTG2
SENP1		BTG3
FARP1		BTG4
CTNND2		BTK
AHNAK		C2orf40
BSG		CABLES1
FLG		CACNA2D3
NASP		CADM1
NOVA1		CADM2
PRKCI		CADM3
MAP2K1		CADM4
EIF3I		CAMK2N1
CDS2		CAMTA1
DMD		CAPG
CREBBP		CASC1
PRKN		CASC2
DOCK2		CASP2
EGFR		CASP5
MAGEC1		CAV1
MCM4		CBFA2T3
TRIM22		CBL
PRKAB1		CBX5
RP1		CCAR2
ARFGEF2		CCDC136
ZNF460		CCDC154
PRKDC		CCDC67
CBX3		CCNC
ABL1		CCNDBP1
HSPB8		CD4
MDN1		CD44
SAFB2		CD82
NCAPH		CDC73
NOP58		CDCP1
RBMX2		CDH11
GOLT1B		CDH13
AGGF1		CDH17
TMEM57		CDH4
PRR11		CDH5
ETNK1		CDK2
PCDHGB3		CDK2AP1
FEM1C		CDK6
EIF5A2		CDKN1A
STRIP2		CDKN1C
ANK3		CDKN2B
2007-03-01		CDKN2C
ACSL4		CDO1
FIP1L1		CDX2
ALPK2		CEACAM1
NIPBL		CEBPA
MTG1		CEBPD
ZFC3H1		CFTR
MAP2K3		CHD1
ZNF441		CHD5
FAM161B		CHEK1
RGPD4		CHEK2
FAM83H		CHFR
PLEC		CHST10
LIMS2		CHUK
ITPR2		CIC
PRKCG		CITED2
PRKCA		CIZ1
GRM1		CLDN1
COL4A1		CLDN23
ATP6V1C2		CLU
ALG10B		CMTM3
SHMT2		CMTM5
USH2A		CNDP2
ZNF268		CNN1
ARRDC1		CNOT3
FCGR3B		CNTNAP2
CACNA1E		COPS2
CLCN2		CPNE7
PRRX1		CREB3L1
RUNX1T1		CREBBP
WDR5		CREM
CDH23		CRNN
MASP1		CSF2
SELE		CSMD1
DTX1		CSNK1A1
NHLRC2		CSRNP1
PCDHA13		CST5
PCDHA12		CST6
PCDHA10		CTCFL
PCDHA3		CTDSPL
TLR4		CTGF
LRP1		CTNNA2
CACNG8		CTNNA3
NAPEPLD		CTNNBIP1
LPA		CTNND1
DPYD		CUL2
ROR2		CUL5
KLHL8		CUX1
PCDHB8		CXCL10
CYP7B1		CXCL12
DDX51		CXCL14
PTPN11		CXCR2
NFASC		CXXC4
TRPC3		CXXC5
LRP12		CYB561D2
TRMT6		CYB5A
EPHA2		CYB5R2
LGI3		CYGB
CHST2		DAB2
BBS12		DAB2IP
ABCB5		DACH1
TAF1L		DACT1
CES5A		DAPK1
POTEE		DAPK2
CUBN		DAPK3
BTNL3		DCC
FOXL1		DCDC2
RSPH10B2		DCLRE1A
KCNB2		DCN
SIM1		DCUN1D3
CAMSAP2		DDB2
CNTN6		DDR2
NEFM		DDX58
PTGS1		DEFB1
CD7		DENND2D
LY75		DFFA
APBA2		DFNA5
HAND2		DIABLO
GFOD1		DIDO1
PKN2		DIRAS1
SCTR		DIRAS3
BEND3		DKK1
C6		DKK3
GATB		DLC1
TCERG1		DLEC1
P4HB		DLEU1
HOXA4		DLEU2
SYNE1		DLG1
TRIP6		DLK1
NRXN1		DMBT1
PIWIL2		DMD
MACF1		DMTF1
NEB		DNAJA3
POU3F1		DNAJB1
DNAH5		DNAJB4
GAB4		DNAJC11
IL6ST		DND1
MATN4		DNMT1
TRIO		DNMT3B
TRIM49C		DOK1
CDH11		DOK2
KANSL1L		DOK3
LRFN2		DPH1
FBXO34		DPP4
NLK		DSC3
ERICH1		DSP
COIL		DUSP1
ELOA		DUSP22
ZNF48		DUSP26
ZFP36L2		DUSP5
EXOC1		DUSP6
KDM7A		DUSP9
OR4K5		E2F1
RAPGEF5		E2F2
EDNRB		E2F3
DPYS		EAF1
MAGEE2		EAF2
LARGE2		EBF3
USP21		ECT2
AXIN2		EDA2R
CASD1		EDNRB
OR4P4		EED
OR5M3		EEF1E1
ISM1		EFNA5
C2orf42		EGLN1
OR7E24		EGLN3
IWS1		EGR1
MCPH1		EGR2
AKAP17A		EHD3
TRAF3IP3		EHF
PPP1R12C		EI24
PPIG		EIF3F
MTMR9		EMP1
FAM46D		EMP2
CASC3		EPAS1
DDC		EPB41
AGAP4		EPB41L3
RNF6		EPHA1
HCRTR2		EPHA3
PTPN4		EPHB2
SPEM2		EPHB3
B3GNT5		EPHB4
GPC4		EPHB6
RNF43		ERBB4
PLAGL2		ERF
TTF1		ERRFI1
BARD1		ESR1
CCT8L2		ESR2
ALX4		ESRP1
KAT8		ESRRB
ZBTB7C		ETS2
ZNF506		ETV6
PPP3CA		EXT1
ZNF701		EXT2
SCARF1		EXTL1
SLC17A5		EXTL2
PAX1		EXTL3
DDX10		EYA4
CWF19L2		EZH1
MFSD9		FABP3
TRAM1L1		FADD
NPR3		FAM172A
CNBD1		FAM188A
CCDC38		FANCG
HOXD8		FAS
HTR1F		FAT4
RAB14		FBLN1
SYT4		FBP1
EIF3J		FBXL13
LHX1		FBXO25
MYCT1		FBXO31
SOX7		FBXO32
ACVR1B		FER1L4
OTX2		FH
ARSJ		FHIT
C7orf50		FHL1
PPM1D		FLCN
WNT1		FLNA
OR5J2		FOXA1
TRIP4		FOXA2
ABCE1		FOXC1
ERBB4		FOXD3
RELN		FOXL2
PTN		FOXO1
CNTLN		FOXO3
DOCK3		FOXO4
ULK2		FOXO6
OCIAD1		FOXP3
GXYLT1		FRK
PI4KB		FRS3
FGF22		FUS
SCN10A		FXN
BLM		FZR1
ERCC6		G0S2
KIT		GABARAP
ATRX		GADD45A
ALDH9A1		GADD45B
ANXA1		GADD45G
ATP1A1		GADD45GIP1
AVPR1A		GALR1
ITGB7		GANAB
PAM		GAS1
HSP90AA1		GAS5
KALRN		GATA4
APLP1		GATA5
QSER1		GBP1
NFKB2		GGNBP2
ACLY		GJA1
SMARCD2		GJB2
USP5		GKN1
PHACTR2		GKN2
ACTN2		GLI1
FLNA		GLIPR1
ZNF385A		GLS2
GRIN2A		GLTSCR1
PHLDB2		GLTSCR2
TP53BP1		GNAT1
DENND4A		GNB2L1
ANK2		GNMT
FLNB		GORAB
RASSF8		GPC3
EPB41		GPC5
TTK		GPRC5A
PTPN22		GPX3
RFC1		GREM1
SAMSN1		GRIN2A
TTN		GSK3B
CHD1		GSN
CHD2		GSTP1
NUP153		GSTT1
RNF19A		GTPBP4
UBB		GUCY2C
ADNP		H19
R3HDM1		H2AFX
C2CD3		HACD4
MVP		HACE1
CIC		HBP1
DNAH14		HCAR2
DYNC1H1		HDAC1
DPH1		HDAC3
EN2		HECA
EP300		HEPACAM
ATP5B		HIC1
EEF2		HIF1A
GAPDH		HINT1
HIVEP1		HIPK2
HSPA4		HIRA
MKI67		HIVEP1
MAP3K10		HIVEP3
NBN		HLTF
NPAT		HNF4A
PDGFRB		HOMER2
PIK3C2A		HOPX
PPL		HOTS
SELP		HOXB13
UGDH		HPGD
ZNF91		HRASLS2
BSN		HRG
DEK		HSP90B1
NRIP1		HSPB7
BCAR3		HSPD1
NCOA1		HTATIP2
IRS2		HTRA1
CTNNAL1		HTRA2
EFTUD2		HTRA3
CHD1L		ID4
DVL2		IDH1
EPHB6		IER3
LRP2		IFI16
MLLT3		IFT88
FXR1		IGF1
DIAPH1		IGF2R
SH2B3		IGFALS
HCN4		IGFBP3
UBA2		IGFBP4
TCF20		IGFBP5
SORBS3		IGFBP7
STAM2		IGFBPL1
ABCC4		IKZF1
MAP1B		IKZF2
CDC42BPB		IKZF3
TYRO3		IL17A
NCOR1		IL17RD
NCOR2		IL24
SYNCRIP		ILK
NCOA2		ING1
MAP4K1		ING2
GLUD2		ING3
TTLL1		ING4
TRPS1		ING5
SETD2		INPP4B
TNRC6A		INTS6
UBE2S		IQGAP2
FAM120A		IRF1
ACIN1		IRF3
SPEN		IRF4
RPRD2		IRF5
CLUH		IRF8
CLASP1		IRX1
WDR7		ISG15
ANGEL1		ITGA5
CHD5		ITGA7
UTP18		ITGAV
MMP17		ITGB1
CENPF		ITGB3
ISYNA1		JDP2
RSF1		JUP
PARP14		KANK1
NLRP2		KAT5
PHIP		KCNRG
ABCF3		KDM3A
BDP1		KDM3B
DOK5		KDM5A
ANLN		KDM8
PCDHGA2		KIF1B
WDR44		KIF7
RAD18		KISS1
PRDM10		KL
GATAD2B		KLF10
CRAMP1		KLF4
JCAD		KLF5
ZNF462		KLK10
TNS3		KLK6
DEPTOR		KMT2C
PHACTR4		KRIT1
MMP28		KRT19
PALB2		L3MBTL4
BAIAP2L2		LAT2
ASXL3		LATS1
CLPTM1L		LATS2
MED25		LEFTY1
TEX15		LEFTY2
CPVL		LGALS7
SPRTN		LHX4
ARID5B		LHX6
ASCC2		LIFR
MSANTD4		LIMA1
USP32		LIMD1
TMTC4		LIN9
BAD		LINC-PINT
SYDE1		LITAF
ADRA1A		LLGL1
DMKN		LMNTD1
RBM33		LOC401317
TMC2		LOX
WARS		LRIG1
PATJ		LRIG3
PPM1G		LRMP
ZNF680		LRP1B
GCC2		LRRC3B
GNPNAT1		LRRC4
RSBN1L		LSAMP
AFTPH		LTF
RNF214		LXN
JAK3		LZTS1
WDR26		MAD1L1
HPX		MADD
ZNF841		MAL
SLC16A9		MAP2K4
TCF12		MAP3K4
EYA2		MAP3K8
CYSLTR1		MAP4K1
SET		MAPK10
RBBP7		MAPK9
TEX35		MARCKS
MCM5		MARVELD1
MCM3		MAT2A
SAFB		MAX
ETS2		MBD4
BPNT1		MCC
LAMB4		MCM9
ZNF274		MCPH1
TMEM52B		MDC1
FPR3		MEG3
REV3L		MFSD2A
TUSC3		MIA
CACNA1C		MIA2
THBS1		MIR100
FGF6		MIR101-1
CACNA1B		MIR101-2
PLCZ1		MIR106A
CACNA1H		MIR107
ATP6V0D1		MIR10A
PCSK6		MIR1-1
KMT2D		MIR1-2
MUC4		MIR122
NBEA		MIR1226
LRRC45		MIR124-1
PCYT1A		MIR124-2
NRAP		MIR124-3
SYT14		MIR1247
SSPO		MIR125A
MAZ		MIR125B1
SPATA31A3		MIR125B2
DCLK1		MIR126
ADAMTSL2		MIR127
INHBC		MIR1291
MARS		MIR129-1
CNGB1		MIR129-2
RCOR3		MIR1297
HHIPL1		MIR130A
CRADD		MIR132
RPA4		MIR133A1
HTRA1		MIR133A2
KNTC1		MIR134
HIP1R		MIR135A1
PCDHGA1		MIR135A2
XXYLT1		MIR136
PCDHGB4		MIR137
LAMB3		MIR138-1
ZNF490		MIR138-2
ADAMTS20		MIR140
CR1		MIR141
COL6A5		MIR142
KCNJ6		MIR143
OBSCN		MIR145
RANBP10		MIR146A
ANK1		MIR147A
PCDHA9		MIR148A
PCDHA4		MIR148B
PCDHA8		MIR149
PCDHA7		MIR150
SLC9C2		MIR152
ABCA2		MIR155
FUBP3		MIR15A
DDX21		MIR16-1
TMPRSS15		MIR16-2
TET1		MIR17
MAP2K7		MIR181A1
TMEM38A		MIR181A2
ADAM8		MIR181B1
PTPN3		MIR181B2
LIN7A		MIR181C
SPATA31A6		MIR182
C12orf42		MIR183
ZNF629		MIR185
EPPK1		MIR186
PCDHB3		MIR187
PCDHB11		MIR18A
CNOT1		MIR18B
SPTAN1		MIR192
LTBP3		MIR193A
MEPCE		MIR193B
PCLO		MIR194-1
IL17RD		MIR194-2
CD163L1		MIR195
ABCB10		MIR196A2
SFMBT2		MIR196B
RBBP4		MIR198
PRB3		MIR199A1
KARS		MIR200A
ZNF114		MIR200B
ZNF37A		MIR200C
GPCPD1		MIR203A
PTGFRN		MIR204
ZBTB41		MIR205
GTF3C4		MIR206
ITGAE		MIR20A
FMN1		MIR210
ZNF175		MIR211
CRYBG3		MIR214
ITIH1		MIR215
ATAD3A		MIR217
GRK1		MIR218-1
DEPDC1B		MIR218-2
ZNF628		MIR219A1
MIB1		MIR22
EBF3		MIR222
DPP9		MIR223
DST		MIR23A
EFHD1		MIR23B
MTMR11		MIR24-1
LBR		MIR25
TCEAL5		MIR26A1
RSPO2		MIR26A2
TRAPPC9		MIR26B
FGD4		MIR27A
DNAH9		MIR27B
AHDC1		MIR28
NME8		MIR296
LANCL2		MIR29A
FOXP2		MIR29B1
CAPN1		MIR29C
MSH2		MIR302B
ACVRL1		MIR30A
RUSC1		MIR30C1
SLCO6A1		MIR31
NAGLU		MIR320A
KLHL17		MIR326
UNC80		MIR329-1
SH2B2		MIR335
HERC2		MIR338
AMOT		MIR33A
FAT4		MIR340
WHRN		MIR34A
SRGAP1		MIR34B
FBXO11		MIR34C
DPP6		MIR367
PTGDR		MIR370
IGFN1		MIR375
POGZ		MIR378A
ANOS1		MIR383
CAPN2		MIR409
ARHGEF11		MIR410
ZFP30		MIR422A
KCNA5		MIR424
OXSM		MIR449A
SYNE2		MIR449B
HS3ST6		MIR451A
PSAPL1		MIR483
FZD1		MIR486-1
CCDC185		MIR487B
MSH5-SAPCD1		MIR490
GJD4		MIR493
TGM4		MIR494
SSH3		MIR495
MCTP1		MIR497
SLC25A30		MIR502
EZR		MIR503
ISLR2		MIR504
PHLPP1		MIR505
EHBP1L1		MIR508
PXDN		MIR509-3
NFIX		MIR511
RGS11		MIR517A
CPNE1		MIR519D
NDC80		MIR520B
PXDNL		MIR520C
MFSD6		MIR551A
ZNF775		MIR574
TAF7L		MIR615
NAB1		MIR636
ST18		MIR708
TBX2		MIR7-1
SUV39H1		MIR7-2
ITCH		MIR7-3
CSE1L		MIR874
WBP11		MIR888
SPERT		MIR9-1
FAM135A		MIR9-2
LPIN2		MIR9-3
GZF1		MIR941-1
B4GALT7		MIR98
IGFBP7		MIR99A
ZNF117		MIRLET7A1
DHX36		MIRLET7A2
DEAF1		MIRLET7A3
RYR1		MIRLET7B
FGFRL1		MIRLET7C
COPB1		MIRLET7D
ORC3		MIRLET7E
FRZB		MIRLET7F1
SP110		MIRLET7F2
MLIP		MIRLET7G
CPNE6		MIRLET7I
ZKSCAN3		MLH1
SLC12A7		MLH3
HK3		MME
CARNMT1		MNT
C1QL1		MOB1A
MYO5A		MOB1B
AVP		MRVI1
CLIC5		MSH2
LAMA2		MSMB
NPAP1		MST1
PIEZO2		MST1R
LRP1B		MT1DP
DLG3		MT1F
HOXA6		MT1G
VPS41		MT1M
ANO1		MT2A
TFEC		MTAP
ZNF468		MTSS1
MYBPC2		MTUS1
HS3ST3A1		MUS81
CDH20		MXI1
CNGA4		MYBBP1A
RPS6KB2		MYO18B
PLXNB3		MYO1A
SORL1		MZB1
LRIT3		NAPEPLD
PEG3		NBN
SMARCA4		NCOA4
ZNF71		NCOA5
BHLHE23		NDN
TYMP		NDRG1
GRIN2C		NDRG2
GRIN2D		NDRG4
TUBB1		NDST4
FPGT-TNNI3K		NEDD4
FOXO1		NEURL1
ZNF229		NF2
TUBA3E		NFATC2
DNAJC17		NFKB1
SMARCA1		NGFR
ZNF544		NINJ1
NRXN2		NIT2
BTBD2		NKX2-8
KLHDC7B		NKX3-1
TTC6		NME1
XPNPEP2		NNAT
VPS53		NOL7
MATN3		NOTCH3
MMP9		NOV
RIN2		NPAS2
SMO		NPM1
ENOSF1		NPRL2
GRM8		NR0B2
SPTBN4		NR1I2
RLBP1		NR2C2
KBTBD6		NR4A1
UBASH3A		NR4A3
SOX1		NRBP1
ZNF324B		NRCAM
DNAH2		NRF1
N4BP2		NRSN2
TRIM10		NTRK3
TMEM200C		NUAK1
ZNF805		NUMB
PHF3		NUP98
CABP2		NUPR1
TRIM26		OLFM4
MUC5AC		ONECUT1
GRIP2		OPCML
ETV1		OSCP1
MUC5B		OSGIN1
DNHD1		PACRG
BCORL1		PAEP
CRTAM		PAFAH1B1
ADAM19		PAIP2
RAG1		PALB2
KLHL28		PANO1
C4orf50		PANX2
TCERG1L		PARK2
SPART		PARK7
CHSY3		PARP1
PLOD3		PAWR
TSPYL5		PAX4
EFNB3		PAX6
CD93		PCDH10
AGXT2		PCDH17
ALOX12B		PCDH8
GPR45		PCDH9
CHPF2		PCDHGC3
UVRAG		PCGF2
KCNJ4		PDCD4
CDC5L		PDCD5
OSGIN2		PDGFRL
ACOX3		PDLIM4
EYA4		PDS5B
GDF6		PDSS2
ATP6V1B1		PDX1
HECA		PEA15
EPB41L4B		PEBP1
MEX3B		PEG3
DRC7		PER2
ABCB6		PF4
MAP9		PFN1
TRIM46		PGR
PCED1B		PGRMC2
GPR135		PHACTR4
SOBP		PHB
PCDHA1		PHC3
SLC13A5		PHF6
ALDH1L1		PHLDA2
CDH16		PHLDA3
PCCA		PHLPP1
ZNF574		PHLPP2
CSTF3		PHOX2A
PIBF1		PIAS1
PCDHGB5		PIN1
ZHX2		PINX1
OR4A5		PIWIL2
FBXO43		PKD1
ZFP64		PKNOX1
GABRA6		PLA2G16
VRTN		PLA2G2A
ZNF425		PLA2G7
PTCHD3		PLA2R1
DYRK1B		PLAGL1
ZNF606		PLCB3
FGFR2		PLCD1
KCNC1		PLCE1
ZNF492		PLD1
SPATC1		PLEKHO1
GAS6		PLK1
ALDH3A1		PLK2
POU3F3		PLK5
GABRD		PLXNC1
GAL3ST1		PML
NHLRC1		PNN
FKBP10		POU2F3
MAGEB6P1		POU6F2
PEX16		PPARA
SCLT1		PPARG
FIGNL1		PPM1A
WARS2		PPM1L
VPS35		PPP1CA
CCDC62		PPP1R1B
VIM		PPP2CA
LAMA1		PPP2CB
CAVIN2		PPP2R1B
CELSR3		PPP2R2C
SLC16A1		PPP2R4
OR51B5		PPP3CC
MYH6		PRDM1
BORCS8-MEF2B		PRDM11
LDAH		PRDM2
KNG1		PRDM4
PCDHGB6		PRDM5
RASA1		PRICKLE1
KIF21A		PRKAA1
TBR1		PRKAA2
CRYGA		PRKAR1A
ARFGAP3		PRKCB
CCDC73		PRKCD
CYP27B1		PRKCDBP
TMEM255B		PRKCE
SACS		PRODH
NLRC5		PROX1
GPR1		PRR5
DDX60L		PTCH1
ITGB8		PTCH2
TOX4		PTCSC3
ERBB2		PTEN
SDC4		PTENP1
NPHP1		PTGDR
PDZD2		PTPN1
IDE		PTPN11
EPSTI1		PTPN12
FBN1		PTPN13
ZDBF2		PTPN2
ZNF142		PTPN23
RBM6		PTPN6
SULF1		PTPRC
FOCAD		PTPRD
MBD6		PTPRJ
RNASE2		PTPRK
TRMT5		PTPRT
KMT2B		PWAR4
RAD51AP2		PYCARD
OR14J1		PYHIN1
CCDC97		RAB25
BICRAL		RAB7A
ZNF800		RAD23B
RUSC2		RAD51C
ZCCHC18		RANBP9
CAPS2		RAP1A
MYCN		RAP1GAP
FAM49A		RARB
KRCC1		RARRES3
C5orf42		RASAL1
ADAMDEC1		RASAL2
PSD		RASL10A
ZC3H10		RASL10B
PSMA7		RASL11A
SYNJ2		RASSF1
HTR1E		RASSF10
CREM		RASSF2
ZNF248		RASSF3
UBXN1		RASSF4
CLEC14A		RASSF5
KCNK13		RASSF8
MED15		RB1
ADCK5		RB1CC1
SPATA5L1		RBBP7
HOOK1		RBBP8
RIT2		RBL1
SPACA1		RBL2
TAS2R42		RBM14
SMAD7		RBM38
CHST4		RBM4
KLK8		RBM5
VAX1		RBM6
ACACB		RBMS3
TERF2IP		RBMX
RPTOR		RBP1
TTI1		RCHY1
ZBP1		RECK
INTS12		RFWD2
CNOT6		RHOB
AADACL3		RHOBTB2
CDCA4		RINT1
ZFP36L1		RITA1
TIMM44		RNASEL
BDH1		RNASET2
EIF4E1B		RND3
ZNF106		RNF111
JAK1		RNF144A
RIF1		RNF180
PIK3AP1		RNF8
MEDAG		RNH1
FETUB		ROBO1
C3		ROR2
OR6C70		RPA1
ZNF823		RPL10
KLK15		RPL11
INSIG2		RPL5
HESX1		RPRM
RBM27		RPS6KA2
RARS2		RPS6KA6
PMEL		RTN4
OR5H1		RTN4IP1
ARHGAP5		RUNX2
ZRANB3		RUNX3
SAMD9L		S100A11
SGO2		S100A2
KCNMB2		SAA1
CCDC25		SAFB
NOBOX		SAFB2
EFCAB6		SALL2
TPRN		SALL4
VEGFD		SAMD9L
DMRTA2		SASH1
CPA4		SCGB3A1
AJAP1		SCRIB
OR8D4		SCUBE2
FJX1		SCYL1
TGFB2		SDHA
RPS6KL1		SDHB
TRIP11		SDHD
TNFSF10		SEC14L2
IFNA17		SELENBP1
ASCL4		SEMA3B
PRSS22		SEMA3F
WDR60		SERPINB5
DMTN		SERPINI2
ART1		SETD2
PSEN1		SFN
RAB11B		SFRP1
ZSCAN9		SFRP2
IFRD1		SFRP4
PHF2		SFRP5
ACSM5		SGMS1
RMDN2		SH2B3
BTRC		SH3GLB1
KCNQ1		SHISA3
STK33		SHPRH
TMEM53		SHQ1
NIPA2		SIAH1
CUEDC1		SIK1
ADNP2		SIRT1
ELOVL2		SIRT2
MRI1		SIRT3
C2orf69		SIRT4
MSL3		SIRT6
SCYL1		SKIL
RB1CC1		SKP2
ERGIC2		SLC39A1
SPECC1		SLC39A4
NT5DC1		SLC5A8
PLA2G7		SLC9A3R1
ERV3-1		SLIT2
CEP290		SLX4
PPARGC1B		SMAD4
SNX30		SMARCA2
DUSP9		SMARCB1
CREBRF		SMARCC1
MAPT		SMCHD1
MCC		SMYD4
PRCC		SNORD50A
RDH8		SOCS1
PAX7		SOCS3
SDR9C7		SOD2
SCG3		SOX1
ZNF7		SOX11
NR5A1		SOX15
FBXO33		SOX7
RAB3B		SP100
SGCZ		SPARC
KATNBL1		SPARCL1
PELI2		SPI1
PIP4P2		SPINK7
SLC5A9		SPINT2
UGT2A3		SPRY2
SELENON		SPRY4
CYP4X1		SPTBN1
HCFC1R1		SRGAP3
TMEM121B		SRPX
E2F2		SSBP2
SDAD1		ST13
CYC1		ST20
IFIT1		ST5
KCTD21		ST7
CHMP7		STARD13
OR6C75		STAT1
FOXD3		STAT3
HIF3A		STAT5A
PI4K2B		STK10
ZNF90		STK11
SIAH2		STRADA
USP15		STUB1
PRR14L		SUFU
ZCCHC11		SUZ12
CDC14B		SYK
GIMAP1		SYNM
POU5F1B		SYNPO2
FAM92B		SYT13
YBX2		TAGLN
SNAPC1		TANK
DLG4		TAT
NUTM2G		TBL2
OR51E2		TBRG1
C11orf70		TBX5
ZNF776		TCEAL7
SLC6A13		TCEB3
RASSF2		TCF3
AMHR2		TCF7L2
CA2		TCHP
CABP5		TDGF1
NAT2		TDRG1
XPO5		TES
CTAGE5		TET2
ING1		TFAP2A
ATOH1		TFPI2
KRR1		TGFB1
PRR35		TGFBI
FA2H		TGFBR3
PLGRKT		TGM3
LMAN1		THBD
SC5D		THBS1
TMEM64		THRA
ARL14EP		THRB
SERPINI1		THSD1
ZNF330		THY1
RAB42		TIMP3
C1RL		TMEFF1
CATSPER3		TMEFF2
SCAMP2		TMEM127
PBRM1		TMPRSS11A
AGT		TMPRSS6
FOXO3		TNFAIP3
IL7R		TNFAIP8L2
C9orf131		TNFRSF10A
ATXN10		TNFRSF10B
CTCF		TNFRSF12A
IFITM1		TNFRSF18
JARID2		TNFSF12
CBX1		TNFSF9
PRPF4B		TNK1
ACP1		TOM1L2
ERCC5		TOPORS
FANCA		TP53BP1
MSH6		TP53BP2
IL2RG		TP53COR1
INSR		TP53INP1
MYH7		TP63
PEX7		TP73
PGK1		TPTE2
PKD2		TREX2
KRT14		TRIM13
TSC2		TRIM15
WRN		TRIM24
ALDH3B1		TRIM3
CYP2C19		TRIM31
LTA4H		TRIM32
PDHB		TRIM35
ATP5A1		TRIM62
CAPRIN2		TRIT1
GPATCH8		TSC1
RREB1		TSC2
SREBF1		TSC22D1
TFIP11		TSG101
FAM102B		TSLP
CRMP1		TSPAN13
RTKN		TSPAN32
ZHX1		TSSC4
WASF1		TTC4
BRMS1		TTF1
USP9X		TUSC1
CD79B		TUSC2
NF1		TUSC7
FGR		TWIST2
SLC12A2		TXNIP
BCLAF1		UBE2QL1
CAMSAP3		UBE4B
EPHA6		UBIAD1
ARRDC5		UCHL1
TOM1L2		UFL1
STRN3		UHRF2
GIT1		UIMC1
DDX17		UNC5A
CCNK		UNC5B
CORO1C		UNC5C
THEMIS2		UNC5D
FANCI		USP12
LIMA1		USP33
LSM14A		UVRAG
PPP4R3B		VDR
BCOR		VEGFA
MET		VEZT
BCL6		VHL
PLCD1		VIL1
SLC39A8		VIM
LRRFIP1		VPS53
PRRG1		VSNL1
DKC1		VTRNA2-1
MYH14		VWA5A
WFS1		WDR11
TDRD3		WDR48
GRAMD2B		WFDC1
KDM5D		WHSC1L1
MTHFSD		WIF1
ZC3H14		WISP3
TNIK		WNK2
TSC1		WNT11
TNRC6B		WNT5A
SLC26A11		WNT7A
AFF1		WT1
LEMD3		WWOX
PACSIN2		XAF1
ZCCHC6		XIST
CHRNA7		XPO5
RNF138		XRCC5
GABPA		YAP1
USP19		YPEL3
TBC1D23		ZBTB16
SUN2		ZBTB18
NR4A1		ZBTB4
ANO6		ZBTB48
KLF9		ZBTB7C
SMTN		ZC3H10
ATAD2B		ZDHHC2
HIF1A		ZFAS1
STARD13		ZFHX3
NAV2		ZFP36
KIF21B		ZFP36L2
MYH10		ZFP82
ARAF		ZHX2
GOLGB1		ZIC1
SORBS2		ZMYND10
SERPINB6		ZMYND11
CDK5RAP3		ZNF185
ZFAND5		ZNF292
STT3A		ZNF366
AMOTL2		ZNF382
HARS2		ZNF668
PPP2R5E		ZYX
UBR5
USP25
SIPA1L1
TLK2
GRAMD1B
SLC45A4
BORA
KYAT1
ZNF280D
EPHA7
CLTC
TTC7A
TRIP10
GMIP
ESR1
ZC3H18
UPF1
CD3EAP
ARNTL
AP1M2
TJP1
PKP3
PGD
DHX9
EIF4A1
GTF3C1
SHROOM2
BMP8B
CD63
GARS
GOT1
HMOX1
HNRNPA1
KPNA5
LAMC1
LCP1
ME2
MAP3K11
MYH3
MYH9
NDUFB6
PLCG1
MAPK9
PRPSAP1
PSMC1
PSMD1
PTPRF
RFC4
SALL1
SLC18A2
SMARCA2
STAT3
SEC62
TNR
TPR
HSP90B1
UBA1
CLIP2
USP7
ULK1
CUL3
YARS
MADD
CDK13
TNKS
RIPK2
NAPA
PEX11B
AKAP4
SQSTM1
USP13
AMPD2
BYSL
DLG1
RBP2
PTTG1
BCL9
BCR
CAD
DSP
EPS8
BPTF
ARHGAP35
KCNQ3
TRA2B
SNRPA
TRPC6
DDX39B
USP11
MTMR4
RABEP1
MED1
SYMPK
RAC3
RAD23A
TRIM25
THRAP3
NR2F6
HIST1H1E
LIPE
AKT3
IRS1
LMNB1
PYGM
SRSF4
REEP5
ACTR3
ARIH1
PRMT3
MPHOSPH10
SF3A1
MCM7
MAP3K4
FOXO4
SLC25A1
PCNT
TUBA1B
SCML2
KRT1
NCK1
NFE2L2
NUMA1
PCBP1
RANBP2
STK4
NXF1
POLH
NES
SPIN1
CD6
KAT6A
OS9
CKAP4
ASCC3
GCN1
KIF2C
RBBP6
NUDT21
TPPP
KAT7
CLTCL1
VCP
SUPT16H
DDX20
BRCA1
OGFR
ATF6
CBX5
AATF
EPB41L1
MGEA5
HBP1
FBXW11
KIF4A
LETM1
NUFIP1
SF3B3
PSD4
ATP6V0A2
FHOD1
MAT2B
SNX15
SNX10
RAB3IL1
BAZ1A
EWSR1
VCL
BZW2
AP2A1
RAPGEF2
HSPA4L
EXOSC2
AKAP8L
LATS2
MDC1
CEP170
ZBTB40
KIF14
PUM3
FOXJ3
EPN2
WAPL
RRP1B
CUL9
ZZEF1
ANKLE2
ALMS1
FRMD4B
NUP205
RTF1
NBEAL2
SIK2
BOP1
ANKS1A
EHBP1
DNAJC13
SMCHD1
USP24
RRP8
CCZ1
NOC2L
PPIL1
MAN1B1
TRAP1
HSPA14
CMPK1
SRRM2
EVL
TLR8
CDC42BPG
MYH2
TRPM4
TMEM104
LRRC40
CHD7
OSBPL10
PRPF39
YEATS2
GPATCH1
MAP7D1
ARHGEF40
RFWD3
SMG8
MAP1S
SBNO1
TMLHE
SMU1
NUP133
CAND1
CENPJ
CBWD1
DDX49
DUS3L
SLC39A10
NAV1
TUBGCP6
ADCY2
USP31
INTS2
TAOK1
VPS13C
ARHGAP21
WDR48
KIAA1456
SLAIN2
SH3RF1
ZFP14
SNTB1
RTN1
XRCC5
SCAF1
FANCE
RIC8A
CLSPN
RBKS
AZI2
TNS1
ANAPC1
NARS2
SPEF2
PLEKHH3
DOCK5
NYNRIN
SPG11
SLC25A32
ZNF93
HNRNPD
KLF16
WDR75
HSDL2
MRPL45
SPANXD
L3MBTL3
SLX4
INA
LMNB2
JMJD1C
GTF2I
TANC1
TNKS1BP1
FMNL2
BRD4
SLC46A1
PRRC2A
AMOTL1
DTX3L
MTSS1L
MVB12A
AHNAK2
MB21D1
PWWP2B
SON
ADAMTS16
PPIL4
BRD8
ORMDL3
YME1L1
TBC1D2B
NEXN
LRGUK
FAM76B
SKA3
APOBEC3D
TIPRL
SNX14
RASAL2
CBWD2
SUGP1
NFATC2
DZIP1L
RETREG3
SLCO4C1
ELMSAN1
TBC1D9B
BMP2K
FOXM1
NCKAP1
GAB1
LCTL
LYSMD1
ST5
ABCF2
CEP112
ALAS1
TFF1
ACTB
DUSP1
APOA1
B2M
TIMP2
CD74
EEF1A1
HBB
SDC1
MYL9
ACTG1
CD79A
JUNB
FABP1
JUN
FOSB
FOS
HLA-A
HSPB1
MCM2
EGR1
LTBR
BUB1B
PF4
RNF148
CCDC47
LILRA2
ZNF486
OR2L13
IL13RA2
RFWD2
DNAJB1
ST3GAL1
TUBE1
SAMD7
OR52N4
TP53TG5
PTER
KLK1
FOLR2
SLC7A6
NPTX1
JSRP1
MOSPD2
SERPINE1
PARP9
FAM166A
SLFN12L
TOR1A
IVD
TULP1
FAM126B
REPS2
SLC11A1
DPY19L1
BCAT1
CD1D
OR13C4
NUFIP2
TIMP3
SPDL1
C7orf55-LUC7L2
OR5V1
B3GAT2
AGR3
CCDC110
MAPK8IP1
LMTK2
ATP6V0A1
BCLAF3
RABGAP1L
ZNF283
TMEM79
HTR5A
MPPED1
GP6
ABHD8
ZBTB43
MAGEA10
DLX1
CEACAM3
BEST3
MCCC1
TTC26
AKAP12
PIK3CD
PIK3C2B
NDST3
GNAS
GAD2
POLR2B
UGT2B28
AHCYL1
COL1A2
PIK3R1
BRCA2
PIGA
PTK2B
A2M
MAOA
TNC
MDM2
CTNNA3
ALAS2
TAOK3
HYAL1
PDLIM5
KBTBD8
ADAMTS13
ZBTB11
GRM3
ZNF84
ZNF10
TOPBP1
KDM2B
MTBP
XIRP1
RAPGEF3
IRF6
POLQ
TRIM67
PLXND1
TMCC1
SLMAP
BRMS1L
MMP10
MGRN1
SNED1
KLHL18
MYRIP
SLC8A2
ZNF862
DCN
SASH1
CKAP5
EEA1
NPR2
TYSND1
CHRD
LRP4
SARDH
UST
ECE2
PRF1
ADAMTS14
PZP
APBB1IP
ARFGAP2
CHD4
MATN2
DIAPH2
ASH2L
CLIP1
FCN1
ALDH18A1
HGH1
COL27A1
MMP15
DMBT1
PCDH19
RGS4
ESYT3
COL2A1
EHHADH
SLIT1
FAT1
EXD3
GALNT2
PCDHGA3
PCDHGA7
PCDHGA4
PCDHGB2
PCDHGB7
PCDHGC3
IGSF10
PCDHGA10
COL14A1
MED12L
P2RX2
LRIG1
APPL2
ZNF564
ZNF791
GAL3ST4
SOGA1
SND1
ANXA4
CHRNA2
PAPPA
CDH5
COL4A4
ADAMTSL1
CSMD1
PLXNA3
RASAL1
ERBIN
C1S
ASB7
PLXNA1
ADRB1
SVEP1
SKOR1
TDRD1
KRT2
AOC3
TJAP1
CSMD3
TP63
ZNF480
ZNF16
COL8A1
ATG2B
PCDHA11
PCDHA6
PCDHA5
DNA2
HNRNPF
PCDH10
MAGEB6B
CHERP
KCNG4
MPHOSPH8
DMXL1
OTOGL
TBC1D8B
FBXO44
KLF5
GFM2
PNPLA5
IGDCC4
ITGA5
FTSJ3
PAPOLA
KL
NLE1
ZNF768
ANKRD52
POGK
PRICKLE2
LYST
PEX5L
ZNF534
PTGES3L-AARSD1
ZNF652
FAM189A2
FCGBP
ADAMTSL4
CP
SLC30A8
RALGDS
EXT1
CPAMD8
SETD6
PCDHB14
PCDHB4
PCDHB7
ADAM9
TTC21A
ALS2CL
WDR34
COCH
SURF6
WASHC2C
NUDT12
SEZ6L
TNN
HDLBP
CPN1
HELLS
CD163
XPOT
TXNDC16
KATNB1
HOXC6
HOXC5
KBTBD4
FRG2
HOXC13
DMRTC2
ATP12A
EEF1D
GTF2IRD1
GSX1
LTBP1
CRTC1
CORO1A
TCF3
ZSCAN32
APAF1
CFHR1
IGSF3
IRF2
LRIG2
CNTNAP5
CTIF
PPARA
HEPHL1
TRPC7
ABHD16B
ASPM
TTF2
WDR38
FLT1
ATP2A1
COMP
CCDC88C
CHAT
GOLGA1
MAGI3
ENPP7
ODC1
PAX8
SH3BP5L
CLCNKB
KLHL36
TGM1
ZNF678
PAQR9
JAG2
SLC25A37
ZNF577
PTPRN
SEMA5B
CENPB
CRIM1
FN1
FCSK
ZNF573
TMTC1
COL22A1
DENND1B
PPM1N
KLHL2
KCNK9
SNAPC4
ALS2
SCN8A
NPHS1
CAPN7
CDC25B
PRKD1
TPBG
EZH1
CELSR1
NRXN3
MYBPC3
NKX6-2
FASN
INPP5E
CNTN2
PDIA6
FRMD6
PIWIL4
PAPLN
JAG1
TKT
ZNF614
KMT2C
TNFRSF1A
FAM124B
ZNF367
STAB1
KLHL25
VEGFC
ANTXR1
HRC
ZNF432
CTSH
GSTCD
AGO2
ZSWIM2
NLRP1
RNPEPL1
TRPC5
STRN
EEF1G
HEG1
ZNF555
CSMD2
ZNF12
CNNM2
TTC37
TGFBR1
ZNF57
KDM4E
SLC22A3
ARHGEF18
MYOCD
ARVCF
SPTB
NOMO3
FGFR1
FRAS1
BMP1
ATP7B
SLC2A10
MECOM
ANKRD44
RYR3
LRRN1
TRMT2A
KRT7
RAPGEF4
UTRN
PTPN6
PPP2R1A
MYNN
HTR4
ZNF789
ZNF253
TERF2
SERPING1
AEBP1
PCDH1
TTLL8
TOX
MMP21
TRPM2
SEMA7A
CCN4
PDE3B
SEMA6B
RBM39
CTBP1
MAFB
CHST5
LTBP2
KRT16
ETV3L
SCP2
ZNF25
ZYX
KIRREL3
MYO6
ZNF570
CBFA2T2
WNK1
MAGEA8
PLAA
ANGPTL6
NBPF9
RAX
KRT13
FZD8
CDK12
HCFC1
ZFP69B
THBS4
COL1A1
ZNF417
ZNF567
SYT5
PLCD3
NLRP7
SNX18
LRFN4
ZNF449
OXCT1
EPS8L1
ADAMTS10
ZFYVE21
RSPH3
ZNF727
MLLT6
GRIN2B
ZNF829
AHCY
JPH2
KCNQ2
NEIL3
SLC37A2
NUMBL
KIF1B
SCML4
DPYSL3
LRBA
AGRN
SLC4A11
FOSL2
SEC22C
NOX4
ELAVL4
DRP2
IGLON5
ADGRB1
ARSE
WWP2
LDLR
SLIT2
ZNF585A
LMCD1
HSPG2
SLC47A2
LIMCH1
KRT28
SLC23A2
BRD1
COL9A1
NRCAM
TNRC18
[truncated: 1,784 more rows]

## Sheet: liver
Column A : The genes from the database DriverDb and their number.
Column B : The driver genes found in the triad, and their number.
Column C : The genes from the database TSGv2.0 and their number, also which are non driver genes.
Column D : The tumor suppressor genes found in the triad, and their number.
Driverdb(1135)	Common Drivers (8)	TSG (Non drivers) (1171)	Common TSGs (13)
CTNNB1	AXIN2	2001-12-01	BMP4
TP53	CDH1	2004-09-01	BTG3
AXIN1	CTNNB1	ABCG2	CDK6
PIK3CA	DMD	ABI2	CPNE7
ALB	FASN	ACHE	DKK1
IDH1	KEAP1	ACVR1C	EZH2
PPP2R5D	NOTCH3	ACY1	FOXO1
PLXND1	NRAS	ADAMTS18	NEDD4L
TMEM247		ADAMTS8	NTRK3
MUC4		ADAMTS9	STAT3
NOS3		ADAMTS9-AS2	TGFBR2
DNAH9		ADARB1	TRIM24
JAK1		ADPRH	VEGFA
APC		AFAP1L2
HMGCR		AGTR1
STRADA		AHCYL1
RBMXL3		AHNAK
MAST4		AHRR
TTN		AIF1
SIPA1L1		AIM2
CTNND2		AIMP1
EP300		AIMP2
HERC2		AIP
EGFR		AJAP1
RANBP2		AKAP12
SRCAP		AKR1B1
MMRN1		ALDH1A2
SF3B1		ALOX15
AQR		ALOX15B
HECW1		ALPL
QRICH1		AMER1
DGKD		AMH
PLCG2		ANAPC1
CUBN		ANGPTL4
ARID1A		ANP32A
HECW2		ANXA1
BAP1		ANXA7
EIF2AK4		APITD1
OR2B11		ARF1
COL19A1		ARG1
FLG2		ARHGAP29
RB1		ARHGEF12
KEAP1		ARID1A
KRAS		ARL11
GNAS		ARL6IP5
FN1		ARMC10
NSD2		ARMC5
PTPRQ		ARNTL
CRIP3		ASCL1
CEACAM5		ASS1
ZNF527		ASXL1
CNTN6		ATF3
ABCA13		ATMIN
B4GALNT3		AXIN1
HIPK3		AXIN2
SMARCA4		AZGP1
FLG		BANP
NFE2L2		BARD1
BRPF1		BASP1
AP1G1		BATF2
CPS1		BAX
FAM124B		BBC3
TFRC		BCL10
TTC28		BCL2L11
NFIC		BCL6B
FHOD3		BCORL1
CLTC		BCR
ZNF687		BECN1
FLNC		BEX2
NRAS		BHLHE41
SMARCA2		BIK
MCM2		BIN1
ARHGEF5		BLCAP
TUSC3		BLID
PRKDC		BLM
STAT1		BLNK
ELL2		BMF
ATAD2		BMP10
DZIP3		BMP2
WAPL		BMP4
SIK2		BMPR1A
ZFYVE26		BNIP3L
MYH2		BRCA2
NUP133		BRD7
FGD6		BRF1
NAV1		BRINP1
MYH7B		BRMS1
UBC		BRSK1
CTTNBP2		BTG2
AHNAK2		BTG3
BCL11B		BTG4
ZFC3H1		BTK
SRRM4		C2orf40
ADAMTS2		CABLES1
SLC44A3		CACNA2D3
SI		CADM1
NLGN1		CADM2
ZNF716		CADM3
ARMCX3		CADM4
TENM1		CAMK2N1
BRD7		CAMTA1
PLA2G3		CAPG
CABIN1		CASC1
COL4A1		CASC2
MCTP2		CASP2
BEND4		CASP5
ZEB2		CAV1
VPS13B		CBFA2T3
CNTLN		CBL
LRP1		CBX5
MGAT5B		CCAR2
POM121L2		CCDC136
PHTF2		CCDC154
PSAP		CCDC67
ANKRD30B		CCNC
IL16		CCNDBP1
OTOGL		CD4
DENND5A		CD44
SDK1		CD82
KIAA1549		CDC73
FGA		CDCP1
FBN2		CDH11
NCOR1		CDH13
TRDN		CDH17
BRCA2		CDH4
BNC2		CDH5
GRIA3		CDK2
GRM7		CDK2AP1
PELP1		CDK6
MAML2		CDKN1A
SCN9A		CDKN1C
LAMB3		CDKN2B
ITGA1		CDKN2C
MED13		CDO1
TRPA1		CDX2
KCNU1		CEACAM1
CACNA1D		CEBPA
ATP9A		CEBPD
C5		CFTR
CHRNA4		CHD1
APOB		CHD5
CSMD3		CHEK1
IL6ST		CHEK2
TSC2		CHFR
RPS6KA3		CHST10
REV3L		CHUK
KIT		CIC
CACNA1B		CITED2
PDGFRA		CIZ1
DMD		CLDN1
ERBB3		CLDN23
FURIN		CLU
CDKN1A		CMTM3
GALNT8		CMTM5
KALRN		CNDP2
PTEN		CNN1
COL6A3		CNOT3
DHX9		CNTNAP2
PCDHGB7		COPS2
PAPPA		CPNE7
ARHGEF12		CREB3L1
PCDHA10		CREBBP
TRPC6		CREM
EPPK1		CRNN
HNF1A		CSF2
SEZ6L		CSMD1
ATP12A		CSNK1A1
EPHA6		CSRNP1
DNAH14		CST5
COL22A1		CST6
ADGRL3		CTCFL
TAF1L		CTDSPL
PBRM1		CTGF
CNTNAP2		CTNNA2
AEBP1		CTNNA3
CLSTN2		CTNNBIP1
TRIM49C		CTNND1
PIKFYVE		CUL2
LTK		CUL5
SLIT2		CUX1
KIAA0355		CXCL10
ITPR1		CXCL12
MAP3K15		CXCL14
LRP1B		CXCR2
ITGB4		CXXC4
NEB		CXXC5
DNAH2		CYB561D2
DSP		CYB5A
ABCA7		CYB5R2
ABCC3		CYGB
ZNF536		DAB2
LTBP2		DAB2IP
KCNB2		DACH1
RFWD2		DACT1
FREM2		DAPK1
TJP1		DAPK2
KIF26A		DAPK3
EEF1A1		DCC
ZNF827		DCDC2
AGBL3		DCLRE1A
KDM3B		DCN
ASXL3		DCUN1D3
PTPA		DDB2
TMEM132E		DDR2
ZNF451		DDX58
NLRP6		DEFB1
HIST1H1E		DENND2D
KCTD8		DFFA
NBPF15		DFNA5
QRICH2		DIABLO
GOLGA6L6		DIDO1
GNB5		DIRAS1
NUTM1		DIRAS3
SOCS6		DKK1
CDH11		DKK3
CCDC136		DLC1
CLEC18C		DLEC1
LCP2		DLEU1
BLM		DLEU2
HMGCL		DLG1
INSR		DLK1
MYH7		DMBT1
UMPS		DMD
XDH		DMTF1
AMPD3		DNAJA3
POLR2B		DNAJB1
SREBF1		DNAJB4
LRSAM1		DNAJC11
RPS6KA1		DND1
FAM171A1		DNMT1
IRAK1		DNMT3B
DDX59		DOK1
EIF3B		DOK2
ABCE1		DOK3
TF		DPH1
ATG9A		DPP4
HNRNPUL2		DSC3
KIAA0368		DSP
CTNND1		DUSP1
SMARCD2		DUSP22
RNF169		DUSP26
ZNF578		DUSP5
FLNA		DUSP6
2009-09-01		DUSP9
BCKDK		E2F1
SPAG9		E2F2
CDC7		E2F3
NEDD1		EAF1
TCOF1		EAF2
TMEM2		EBF3
NIF3L1		ECT2
KIAA1671		EDA2R
ANK2		EDNRB
ANXA6		EED
PDCD6IP		EEF1E1
L1TD1		EFNA5
LPP		EGLN1
CDC45		EGLN3
PCYT2		EGR1
ZCCHC6		EGR2
SECISBP2L		EHD3
ABCC10		EHF
CIT		EI24
TNIP1		EIF3F
CDC5L		EMP1
CIZ1		EMP2
RCN2		EPAS1
NUP153		EPB41
PDIA6		EPB41L3
KIF20B		EPHA1
PHRF1		EPHA3
DDX46		EPHB2
CNN2		EPHB3
CIC		EPHB4
EPB41L2		EPHB6
FOXC1		ERBB4
AHNAK		ERF
CPE		ERRFI1
GABRR2		ESR1
GYS1		ESR2
LCP1		ESRP1
LYN		ESRRB
ME1		ETS2
MKI67		ETV6
MAP3K11		EXT1
PPP1R12B		EXT2
PSMC5		EXTL1
PTPN11		EXTL2
REL		EXTL3
SULT2A1		EYA4
TIAM1		EZH1
UBA1		FABP3
WEE1		FADD
XRCC4		FAM172A
ZNF267		FAM188A
DEK		FANCG
LGR5		FAS
KHSRP		FAT4
CDK13		FBLN1
NCOA1		FBP1
AKAP4		FBXL13
CHI3L2		FBXO25
ANXA7		FBXO31
DCTN1		FBXO32
IREB2		FER1L4
BCL9		FH
ARHGAP35		FHIT
DDX3Y		FHL1
MTA1		FLCN
DHRS3		FLNA
PDIA4		FOXA1
RAD23A		FOXA2
SFPQ		FOXC1
NUP214		FOXD3
EPHA3		FOXL2
ERCC4		FOXO1
FOXC2		FOXO3
HIST1H1B		FOXO4
ITK		FOXO6
TCF20		FOXP3
TAF1C		FRK
CEBPZ		FRS3
SF3A1		FUS
MYH1		FXN
TUBA3C		FZR1
PCNT		G0S2
IK		GABARAP
SPON1		GADD45A
NKX3-1		GADD45B
NUMA1		GADD45G
PCM1		GADD45GIP1
SRSF6		GALR1
TLN1		GANAB
NCOR2		GAS1
BASP1		GAS5
PRPF8		GATA4
NES		GATA5
MCM5		GBP1
HNRNPUL1		GGNBP2
VCP		GJA1
PICALM		GJB2
BACE1		GKN1
AATF		GKN2
EPB41L1		GLI1
SNRNP200		GLIPR1
PPP2R1A		GLS2
SND1		GLTSCR1
TNRC6A		GLTSCR2
PIK3R4		GNAT1
MDN1		GNB2L1
FAM120A		GNMT
PSME4		GORAB
UBE3C		GPC3
KIAA0100		GPC5
CEP170		GPRC5A
PDCD11		GPX3
ACIN1		GREM1
WDFY3		GRIN2A
GGA2		GSK3B
SETX		GSN
SIPA1L3		GSTP1
CEP68		GSTT1
RCOR1		GTPBP4
RPRD2		GUCY2C
PRUNE2		H19
MICAL3		H2AFX
NCAPD3		HACD4
ATL3		HACE1
GAPVD1		HBP1
BIRC6		HCAR2
SRRM2		HDAC1
ZNF219		HDAC3
PHF20		HECA
MYH4		HEPACAM
TRPM7		HIC1
ESRP1		HIF1A
PHIP		HINT1
PRPF38B		HIPK2
LARP1B		HIRA
RFWD3		HIVEP1
ASPM		HIVEP3
PCDHGA2		HLTF
BRWD1		HNF4A
GDAP1		HOMER2
HEATR5B		HOPX
FEM1C		HOTS
KIF15		HOXB13
RALGAPA2		HPGD
ATP13A1		HRASLS2
TUBGCP6		HRG
SCAF4		HSP90B1
ARID1B		HSPB7
CASKIN2		HSPD1
DOCK6		HTATIP2
TNS1		HTRA1
RANBP17		HTRA2
INTS3		HTRA3
FOXL2		ID4
PPP1R3B		IDH1
CEP135		IER3
MRPS15		IFI16
HUWE1		IFT88
TRAPPC9		IGF1
NBR1		IGF2R
HASPIN		IGFALS
MYPN		IGFBP3
SERAC1		IGFBP4
CAPZA3		IGFBP5
TNKS1BP1		IGFBP7
RCSD1		IGFBPL1
ELFN2		IKZF1
ZFP91		IKZF2
RBM33		IKZF3
MYO18A		IL17A
STK35		IL17RD
MB21D1		IL24
BIN1		ILK
ZNF420		ING1
ATP1A4		ING2
CSNK1A1L		ING3
BOD1L1		ING4
CPT1B		ING5
CTPS2		INPP4B
SLCO4C1		INTS6
GCC2		IQGAP2
RGPD4		IRF1
SRPK2		IRF3
DDX53		IRF4
FLT4		IRF5
FAM83H		IRF8
LRRK2		IRX1
BMP2K		ISG15
TOGARAM2		ITGA5
PLEC		ITGA7
CHD5		ITGAV
C2orf71		ITGB1
ATP1A3		ITGB3
ALMS1		JDP2
SMG1		JUP
ACAD11		KANK1
CDH8		KAT5
FNDC1		KCNRG
IGF1R		KDM3A
C1orf94		KDM3B
CFAP61		KDM5A
ATP2C2		KDM8
NFASC		KIF1B
OPLAH		KIF7
HIVEP1		KISS1
SLC44A5		KL
PLA2G4A		KLF10
SPATA31A1		KLF4
ADAMTS10		KLF5
CREBBP		KLK10
PTPRN		KLK6
JAK3		KMT2C
ATAD2B		KRIT1
ZNF831		KRT19
PCDHGA8		L3MBTL4
USP20		LAT2
UBA6		LATS1
LRP12		LATS2
THBS3		LEFTY1
PRKD2		LEFTY2
ANKHD1-EIF4EBP3		LGALS7
KPRP		LHX4
SCRIB		LHX6
ERBIN		LIFR
DNER		LIMA1
USP48		LIMD1
DSEL		LIN9
ATF7IP		LINC-PINT
SPATA16		LITAF
ANKRD12		LLGL1
DEPDC5		LMNTD1
FAM129A		LOC401317
DOCK7		LOX
LAMB2		LRIG1
LRP2		LRIG3
ERN2		LRMP
ELAC2		LRP1B
DHX57		LRRC3B
RP1		LRRC4
TACC2		LSAMP
MACC1		LTF
PPM1H		LXN
ZNF28		LZTS1
SCAPER		MAD1L1
CENPE		MADD
CHST3		MAL
METTL21C		MAP2K4
ERICH3		MAP3K4
ATR		MAP3K8
SHPRH		MAP4K1
KIAA0556		MAPK10
DENND4A		MAPK9
ST18		MARCKS
TNFRSF21		MARVELD1
GABRG1		MAT2A
SLC26A4		MAX
GPHN		MBD4
HAS1		MCC
CCT3		MCM9
POTEH		MCPH1
CFAP46		MDC1
IRX4		MEG3
SDCCAG8		MFSD2A
TNN		MIA
PREX1		MIA2
ROR2		MIR100
MGA		MIR101-1
FGB		MIR101-2
APOA1		MIR106A
APOC3		MIR107
TIMP3		MIR10A
C9		MIR1-1
HMGCS2		MIR1-2
PLG		MIR122
IL2RG		MIR1226
VTN		MIR124-1
PCK1		MIR124-2
FABP1		MIR124-3
KITLG		MIR1247
SDC2		MIR125A
CYP4A11		MIR125B1
CPT1A		MIR125B2
SCAP		MIR126
MAP3K13		MIR127
CPB2		MIR1291
CYP2E1		MIR129-1
HSD11B1		MIR129-2
SNRPB2		MIR1297
CXCR4		MIR130A
C8A		MIR132
JUNB		MIR133A1
FZD7		MIR133A2
SERPING1		MIR134
AGT		MIR135A1
MCM6		MIR135A2
ACSL1		MIR136
PCDHB12		MIR137
TNS3		MIR138-1
SLIT3		MIR138-2
LRRIQ1		MIR140
PCDHGA10		MIR141
ARHGAP10		MIR142
SCN3A		MIR143
EHBP1L1		MIR145
TRERF1		MIR146A
UTRN		MIR147A
NCKAP5L		MIR148A
FBXO38		MIR148B
LRCH2		MIR149
RNF213		MIR150
PDZRN3		MIR152
MAN2A2		MIR155
UMODL1		MIR15A
ADAM18		MIR16-1
SLC27A3		MIR16-2
VAV3		MIR17
FGD5		MIR181A1
NOX4		MIR181A2
NOD2		MIR181B1
AKAP13		MIR181B2
KLHL32		MIR181C
MPRIP		MIR182
COL5A3		MIR183
CHD4		MIR185
RGS7		MIR186
ZNF334		MIR187
PKD1		MIR18A
LHCGR		MIR18B
ACAN		MIR192
CFAP58		MIR193A
SEMA3C		MIR193B
SPEN		MIR194-1
NEK10		MIR194-2
RNF123		MIR195
MYO1H		MIR196A2
ADCY5		MIR196B
USF3		MIR198
NBEAL1		MIR199A1
ADAM17		MIR200A
ASXL2		MIR200B
GSE1		MIR200C
UNC13A		MIR203A
SPEF2		MIR204
MYOCD		MIR205
XPO5		MIR206
SYCP2		MIR20A
ZNF185		MIR210
SEMA5B		MIR211
CHD6		MIR214
MYRF		MIR215
FYCO1		MIR217
WNK4		MIR218-1
NMUR2		MIR218-2
FHAD1		MIR219A1
FAM184A		MIR22
SEC31B		MIR222
JAKMIP1		MIR223
GALNT17		MIR23A
CACNA1I		MIR23B
CAVIN1		MIR24-1
PLA2G4C		MIR25
ADGRE1		MIR26A1
CTNNA3		MIR26A2
ADAM29		MIR26B
ARID2		MIR27A
PRKCA		MIR27B
ITPR3		MIR28
PIK3C2B		MIR296
CDH1		MIR29A
DGKG		MIR29B1
KDR		MIR29C
ITGB2		MIR302B
PIK3C2G		MIR30A
GLUD2		MIR30C1
FLT1		MIR31
SPHK2		MIR320A
FGFR2		MIR326
PIK3R1		MIR329-1
ITPR2		MIR335
MAPK7		MIR338
CACNA1S		MIR33A
CCND2		MIR340
PPP3CA		MIR34A
ATM		MIR34B
PPAT		MIR34C
GAD2		MIR367
SMPD2		MIR370
BAX		MIR375
PML		MIR378A
MAPK9		MIR383
SHMT2		MIR409
HLA-E		MIR410
ACVR1B		MIR422A
AMDHD1		MIR424
CACNA2D2		MIR449A
ERC1		MIR449B
TGFB1		MIR451A
ADAMTS13		MIR483
PAPPA2		MIR486-1
DNAH12		MIR487B
NYAP1		MIR490
TRIM67		MIR493
ANKRD11		MIR494
SASH1		MIR495
COL5A1		MIR497
CDH23		MIR502
MORC1		MIR503
FAT1		MIR504
IGSF10		MIR505
COP1		MIR508
RASA1		MIR509-3
SCN5A		MIR511
COL6A5		MIR517A
XIRP2		MIR519D
SEMA6D		MIR520B
IGSF9B		MIR520C
SVEP1		MIR551A
PCDHA12		MIR574
PCDHA1		MIR615
PCDHAC2		MIR636
PCDHA8		MIR708
KIF13B		MIR7-1
CDHR1		MIR7-2
CR2		MIR7-3
KIAA1210		MIR874
NOTCH3		MIR888
ECPAS		MIR9-1
ADAMTS9		MIR9-2
LPA		MIR9-3
HGF		MIR941-1
TECTA		MIR98
CP		MIR99A
NCAM2		MIRLET7A1
PCDHB8		MIRLET7A2
PCDHB16		MIRLET7A3
PLXNA2		MIRLET7B
SPTAN1		MIRLET7C
SLFN11		MIRLET7D
PI4KA		MIRLET7E
MTMR4		MIRLET7F1
ZNF394		MIRLET7F2
CFH		MIRLET7G
COPA		MIRLET7I
COL7A1		MLH1
HMCN1		MLH3
FREM1		MME
CASR		MNT
ECEL1		MOB1A
SIGLEC1		MOB1B
DGKI		MRVI1
FAM135B		MSH2
DST		MSMB
NCOA2		MST1
ABCB5		MST1R
PTPN5		MT1DP
FASN		MT1F
STAB1		MT1G
CSMD2		MT1M
POTEE		MT2A
SPTB		MTAP
FAT4		MTSS1
NDST3		MTUS1
PTPRB		MUS81
IGFN1		MXI1
DIS3L2		MYBBP1A
SYNE2		MYO18B
ASCC3		MYO1A
CAD		MZB1
BDP1		NAPEPLD
DAAM2		NBN
COL1A1		NCOA4
MYO10		NCOA5
PXDN		NDN
DSCAM		NDRG1
SPTBN1		NDRG2
KIF1B		NDRG4
BPTF		NDST4
ADGRB1		NEDD4
TNXB		NEURL1
DNAH8		NF2
ROBO2		NFATC2
HSPG2		NFKB1
KIF26B		NGFR
IWS1		NINJ1
TOP2B		NIT2
APBA2		NKX2-8
FRMPD2		NKX3-1
MCM3AP		NME1
BAZ2B		NNAT
ZNF91		NOL7
ZNF681		NOTCH3
FBXL7		NOV
LCK		NPAS2
LAMA2		NPM1
TANC1		NPRL2
TPO		NR0B2
TDRD6		NR1I2
MTREX		NR2C2
PKHD1		NR4A1
LAMA1		NR4A3
RNF17		NRBP1
NRXN1		NRCAM
ZNF135		NRF1
MYO9A		NRSN2
DNAH6		NTRK3
FAT3		NUAK1
DSCAML1		NUMB
ADGRV1		NUP98
DYSF		NUPR1
FBN3		OLFM4
EPHA8		ONECUT1
DCC		OPCML
TLR8		OSCP1
ZNF677		OSGIN1
EPHB2		PACRG
GEMIN5		PAEP
MPDZ		PAFAH1B1
CDH19		PAIP2
COL4A6		PALB2
GRM4		PANO1
SLC24A2		PANX2
ZNF208		PARK2
THBS2		PARK7
COL12A1		PARP1
FAT2		PAWR
SALL3		PAX4
PCDH9		PAX6
MUC5B		PCDH10
NEO1		PCDH17
DNAH3		PCDH8
GLI3		PCDH9
GLI2		PCDHGC3
SNAP91		PCGF2
PPP1R3A		PDCD4
ADNP2		PDCD5
NLGN4Y		PDGFRL
OTOG		PDLIM4
KRT72		PDS5B
NF1		PDSS2
MLXIPL		PDX1
HYDIN		PEA15
CRHR1		PEBP1
PLXNA1		PEG3
NOP56		PER2
OBSL1		PF4
DLG2		PFN1
HGS		PGR
LAMA3		PGRMC2
KMT2B		PHACTR4
KIAA1522		PHB
CATIP		PHC3
MYOM1		PHF6
CNTN2		PHLDA2
TBL3		PHLDA3
ICAM5		PHLPP1
ICE1		PHLPP2
PTPRK		PHOX2A
RIMBP3		PIAS1
KY		PIN1
USH2A		PINX1
NSD1		PIWIL2
EPB41L5		PKD1
DSPP		PKNOX1
SLC12A7		PLA2G16
CALR		PLA2G2A
ADCY2		PLA2G7
LCE1E		PLA2R1
CFAP54		PLAGL1
VIPAS39		PLCB3
MYO18B		PLCD1
SLCO5A1		PLCE1
DCHS2		PLD1
TBX18		PLEKHO1
RAD54B		PLK1
CKAP5		PLK2
ZDHHC13		PLK5
SHROOM3		PLXNC1
GMPS		PML
ADAMTS19		PNN
PCSK5		POU2F3
LGR6		POU6F2
CD80		PPARA
HIST1H2AG		PPARG
PGBD1		PPM1A
ADCY1		PPM1L
TMC7		PPP1CA
UNC13C		PPP1R1B
CLK4		PPP2CA
FHDC1		PPP2CB
KBTBD3		PPP2R1B
CCDC168		PPP2R2C
MUC5AC		PPP2R4
DCHS1		PPP3CC
ZNF335		PRDM1
ARFGEF2		PRDM11
CD6		PRDM2
CTCF		PRDM4
ATRNL1		PRDM5
ASB10		PRICKLE1
KCNT2		PRKAA1
TLL1		PRKAA2
WASHC2A		PRKAR1A
ANXA13		PRKCB
ARAP3		PRKCD
PTPRZ1		PRKCDBP
DENND5B		PRKCE
ADAT1		PRODH
CHD2		PROX1
AFF4		PRR5
IGSF1		PTCH1
COL1A2		PTCH2
HHAT		PTCSC3
ZNF644		PTEN
EDC4		PTENP1
NCOA7		PTGDR
ZFPM2		PTPN1
AXIN2		PTPN11
DDIAS		PTPN12
DPP6		PTPN13
PSTPIP1		PTPN2
PHACTR1		PTPN23
CD19		PTPN6
MYO1G		PTPRC
VCX		PTPRD
GSDMC		PTPRJ
NPFFR2		PTPRK
NRCAM		PTPRT
ZNF202		PWAR4
SLC16A4		PYCARD
ANKRD30A		PYHIN1
PHF2		RAB25
MALRD1		RAB7A
2004-03-01		RAD23B
ANKRD36		RAD51C
OR1C1		RANBP9
GABRA5		RAP1A
CDKL5		RAP1GAP
PHC1		RARB
AP3B2		RARRES3
UBAP2L		RASAL1
CNDP2		RASAL2
CLCA2		RASL10A
NRXN3		RASL10B
DTNA		RASL11A
KIF22		RASSF1
TSPOAP1		RASSF10
C2orf16		RASSF2
PTPN12		RASSF3
TOPORS		RASSF4
VPS51		RASSF5
DENND2A		RASSF8
GPRIN3		RB1
XPO6		RB1CC1
KCNH7		RBBP7
EIF5A		RBBP8
AL049697.1		RBL1
PPARA		RBL2
RNF145		RBM14
CCDC39		RBM38
SREBF2		RBM4
MYBPC2		RBM5
SUFU		RBM6
PDZK1		RBMS3
CPB1		RBMX
SYT3		RBP1
OR10G7		RCHY1
NR1I2		RECK
MDGA1		RFWD2
ABCC6		RHOB
DUSP27		RHOBTB2
DCAF4L2		RINT1
EML4		RITA1
DHDDS		RNASEL
C2orf43		RNASET2
ITFG3		RND3
ADAMTS3		RNF111
C19orf61		RNF144A
C6orf182		RNF180
RAB9B		RNF8
PI4KB		RNH1
CARM1		ROBO1
CCM2		ROR2
C11orf49		RPA1
KRT80		RPL10
GATAD2B		RPL11
ANO6		RPL5
COL4A3BP		RPRM
LONP2		RPS6KA2
ADCY7		RPS6KA6
NFIA		RTN4
PFKFB4		RTN4IP1
OLFM2		RUNX2
C2orf88		RUNX3
LSM2		S100A11
HSD17B6		S100A2
DNAH1		SAA1
ANKHD1		SAFB
DPF2		SAFB2
CYBASC3		SALL2
FBXO42		SALL4
RNF10		SAMD9L
RILPL2		SASH1
AK5		SCGB3A1
TOP1MT		SCRIB
SCFD1		SCUBE2
ACVR1		SCYL1
H2AFY2		SDHA
PRR15L		SDHB
HAUS4		SDHD
EZR		SEC14L2
SAA2		SELENBP1
TSNARE1		SEMA3B
POLM		SEMA3F
L2HGDH		SERPINB5
CREB3L3		SERPINI2
CACNA1E		SETD2
OBSCN		SFN
PCLO		SFRP1
RPTOR		SFRP2
GABRA1		SFRP4
OR5D14		SFRP5
MCM7		SGMS1
RP1L1		SH2B3
GABRA4		SH3GLB1
TLE1		SHISA3
ADRA1D		SHPRH
GRM8		SHQ1
ZNF479		SIAH1
IL21R		SIK1
ENGASE		SIRT1
MIER1		SIRT2
CNTNAP3		SIRT3
OVCH1		SIRT4
TMEM260		SIRT6
LEO1		SKIL
ATP1A1		SKP2
PGLYRP4		SLC39A1
ATP6V0A1		SLC39A4
MUC7		SLC5A8
KMT5B		SLC9A3R1
ACOX2		SLIT2
KCNJ3		SLX4
C3orf58		SMAD4
ABCG5		SMARCA2
TGFBRAP1		SMARCB1
VPS13A		SMARCC1
NOVA1		SMCHD1
DRP2		SMYD4
CYP11B2		SNORD50A
CDK9		SOCS1
BTBD18		SOCS3
ZBTB7C		SOD2
DLX5		SOX1
DMXL2		SOX11
RPGR		SOX15
SIGLEC12		SOX7
CADM2		SP100
ARHGAP44		SPARC
LAMC3		SPARCL1
MELK		SPI1
CAPN15		SPINK7
HIBCH		SPINT2
ZMAT4		SPRY2
LY75-CD302		SPRY4
SEMA3A		SPTBN1
KLHL33		SRGAP3
RRP1B		SRPX
MAN2C1		SSBP2
PRR16		ST13
PLEKHG4B		ST20
LILRA1		ST5
DAB2IP		ST7
NPY5R		STARD13
KDM4C		STAT1
MTMR7		STAT3
MAP4K2		STAT5A
IDE		STK10
WIF1		STK11
PLEKHG3		STRADA
SCN7A		STUB1
GRIA2		SUFU
CTNNA2		SUZ12
XPO1		SYK
CLCN1		SYNM
NALCN		SYNPO2
CRMP1		SYT13
C14orf39		TAGLN
RAB3GAP2		TANK
DBN1		TAT
DCDC1		TBL2
KIF21B		TBRG1
PDE10A		TBX5
DAAM1		TCEAL7
NFATC4		TCEB3
STXBP3		TCF3
NPY2R		TCF7L2
PFKFB1		TCHP
POSTN		TDGF1
BAZ2A		TDRG1
AKAP11		TES
DOPEY1		TET2
POM121L12		TFAP2A
IL1RAPL2		TFPI2
OR5I1		TGFB1
SERPINB3		TGFBI
NWD2		TGFBR3
WDR33		TGM3
PPFIA2		THBD
ZNF264		THBS1
RFC1		THRA
USP7		THRB
MUSK		THSD1
MAGEC3		THY1
GFRAL		TIMP3
CD163L1		TMEFF1
PLEKHG1		TMEFF2
NBEA		TMEM127
OPA1		TMPRSS11A
LILRB5		TMPRSS6
MCM10		TNFAIP3
SFMBT2		TNFAIP8L2
COL15A1		TNFRSF10A
PDE8A		TNFRSF10B
PDE11A		TNFRSF12A
ITIH5		TNFRSF18
MCTP1		TNFSF12
SLC39A10		TNFSF9
GRM1		TNK1
FRYL		TOM1L2
EXO1		TOPORS
SEMA6C		TP53BP1
OR2G2		TP53BP2
MED13L		TP53COR1
CDHR2		TP53INP1
GPR63		TP63
ADAM28		TP73
AMER1		TPTE2
SHANK2		TREX2
SLC9C2		TRIM13
NF2		TRIM15
MYH14		TRIM24
JARID2		TRIM3
CNGA3		TRIM31
SH3TC2		TRIM32
GABRQ		TRIM35
FAM186A		TRIM62
RXRA		TRIT1
OPRM1		TSC1
F5		TSC2
ITGB5		TSC22D1
TRIM66		TSG101
TLX3		TSLP
FAM13C		TSPAN13
CFAP47		TSPAN32
CYLC1		TSSC4
CACNA1A		TTC4
PTPN14		TTF1
PEAK1		TUSC1
TTC3		TUSC2
PRDM16		TUSC7
SCN2A		TWIST2
ARHGEF17		TXNIP
DMXL1		UBE2QL1
DHX37		UBE4B
DIP2C		UBIAD1
COL9A1		UCHL1
MAB21L1		UFL1
SIPA1L2		UHRF2
TAF1		UIMC1
UNC45B		UNC5A
MYH6		UNC5B
PCDH18		UNC5C
ERBB4		UNC5D
SALL1		USP12
PLCB4		USP33
FILIP1		UVRAG
GRIA1		VDR
PLA2R1		VEGFA
ATP2B2		VEZT
ACACB		VHL
RELN		VIL1
CUL9		VIM
CDH7		VPS53
SEMA3E		VSNL1
MYO7A		VTRNA2-1
IRX1		VWA5A
PCDH7		WDR11
SCN1A		WDR48
ZNF99		WFDC1
MGAM		WHSC1L1
CDH18		WIF1
		WISP3
		WNK2
		WNT11
		WNT5A
		WNT7A
		WT1
		WWOX
		XAF1
		XIST
		XPO5
		XRCC5
		YAP1
		YPEL3
		ZBTB16
		ZBTB18
		ZBTB4
		ZBTB48
		ZBTB7C
		ZC3H10
		ZDHHC2
		ZFAS1
		ZFHX3
		ZFP36
		ZFP36L2
		ZFP82
		ZHX2
		ZIC1
		ZMYND10
		ZMYND11
		ZNF185
		ZNF292
		ZNF366
		ZNF382
		ZNF668
		ZYX

## Sheet: lung
Column A : The genes from the database DriverDb and their number.
Column B : The driver genes found in the triad, and their number.
Column C : The genes from the database TSGv2.0 and their number, also which are non driver genes.
Column D : The tumor suppressor genes found in the triad, and their number.
Driverdb(2966)	Common Drivers (13)	TSG (Non drivers) (1171)	Common TSGs (3)
EGFR	ADAM17	2001-12-01	FHIT
STK11	CDH2	2004-09-01	GLI1
TP53	ERBB2	ABCG2	PTEN
KRAS	KLF5	ABI2
BRAF	MYC	ACHE
CTNNB1	NOTCH2	ACVR1C
KEAP1	NRP2	ACY1
PIK3CA	PHLPP1	ADAMTS18
OBSCN	PPM1D	ADAMTS8
SMARCA4	RICTOR	ADAMTS9
THEMIS	RUNX2	ADAMTS9-AS2
TTN	TP53	ADARB1
NCL	ZBTB18	ADPRH
STXBP5L		AFAP1L2
ASPM		AGTR1
RGPD4		AHCYL1
RARA		AHNAK
AFP		AHRR
GRM5		AIF1
SPATA31A3		AIM2
2001-03-01		AIMP1
PCDH7		AIMP2
FAT4		AIP
TRIM49C		AJAP1
HCRTR2		AKAP12
LAMA2		AKR1B1
NBPF26		ALDH1A2
NEB		ALOX15
NFE2L2		ALOX15B
IFNAR1		ALPL
GRIN2B		AMER1
TTC7B		AMH
COL6A6		ANAPC1
ADAR		ANGPTL4
RICTOR		ANP32A
WASHC4		ANXA1
ACTG1		ANXA7
AMPH		APITD1
JAK1		ARF1
LCP1		ARG1
MAP2K1		ARHGAP29
RBL1		ARHGEF12
THOP1		ARID1A
LAMA1		ARL11
IDH1		ARL6IP5
MCM4		ARMC10
ZC3H4		ARMC5
ADD3		ARNTL
WT1		ASCL1
LMNB2		ASS1
GLCCI1		ASXL1
PKHD1L1		ATF3
PLEC		ATMIN
NKX2-1		AXIN1
INTS12		AXIN2
MET		AZGP1
LRRC40		BANP
IFT140		BARD1
UGT2B28		BASP1
NDST3		BATF2
USH2A		BAX
MDM1		BBC3
PGLYRP4		BCL10
SULF2		BCL2L11
TLL2		BCL6B
LHX3		BCORL1
SELL		BCR
COL6A5		BECN1
COL28A1		BEX2
KRT2		BHLHE41
PCDHA2		BIK
PCDHA5		BIN1
GAP43		BLCAP
LPA		BLID
ACAD9		BLM
FCGBP		BLNK
ADCY6		BMF
NCAM2		BMP10
EPPK1		BMP2
PCDHB8		BMP4
SPATA31A7		BMPR1A
TNR		BNIP3L
PCLO		BRCA2
ABCB10		BRD7
HS3ST4		BRF1
CER1		BRINP1
ADAMTS15		BRMS1
EPHA6		BRSK1
EML1		BTG2
CD300C		BTG3
SLC5A11		BTG4
CACNG3		BTK
NRXN3		C2orf40
ADGRL3		CABLES1
UNC80		CACNA2D3
POTEE		CADM1
AMOT		CADM2
CNTNAP2		CADM3
IGFN1		CADM4
SVOP		CAMK2N1
TRPM2		CAMTA1
MYT1L		CAPG
FOXN4		CASC1
VCX		CASC2
RGS18		CASP2
PDE2A		CASP5
TINAG		CAV1
MDGA2		CBFA2T3
HS6ST3		CBL
DCHS1		CBX5
ARHGAP24		CCAR2
VWC2		CCDC136
ADAMTS2		CCDC154
TRPM6		CCDC67
ZNF454		CCNC
PIEZO2		CCNDBP1
LRP1B		CD4
ADAMTS5		CD44
FAM153B		CD82
MGAM		CDC73
ADH1A		CDCP1
DNAH2		CDH11
MUC5AC		CDH13
G3BP1		CDH17
MUC5B		CDH4
C4orf50		CDH5
PCDHGA2		CDK2
GABRG2		CDK2AP1
SETD2		CDK6
CCT8L2		CDKN1A
CYP26B1		CDKN1C
OR11H1		CDKN2B
HBG2		CDKN2C
BRSK1		CDO1
IL17A		CDX2
GOLGA6B		CEACAM1
KCTD8		CEBPA
ZFYVE28		CEBPD
CCDC148		CFTR
PRKCB		CHD1
EEPD1		CHD5
MYH7		CHEK1
MID1		CHEK2
APOB		CHFR
P4HB		CHST10
CAPRIN2		CHUK
HSP90AA1		CIC
RRM1		CITED2
BCLAF1		CIZ1
IMMT		CLDN1
FLNA		CLDN23
P4HA2		CLU
NEDD4L		CMTM3
TANC1		CMTM5
MGA		CNDP2
EPB41		CNN1
ATR		CNOT3
CHRNA7		CNTNAP2
NCOA7		COPS2
ANKRD11		CPNE7
ARAF		CREB3L1
ZNF700		CREBBP
ZNF730		CREM
NUP153		CRNN
SIPA1L1		CSF2
FARP1		CSMD1
BTK		CSNK1A1
MYCN		CSRNP1
PTBP2		CST5
FMN2		CST6
EP300		CTCFL
INPPL1		CTDSPL
AHNAK		CTGF
ALPP		CTNNA2
CDH2		CTNNA3
EEF2		CTNNBIP1
PBX2		CTNND1
PLCG2		CUL2
XPO1		CUL5
ZNF91		CUX1
HIST2H2AC		CXCL10
ULK1		CXCL12
ABCC3		CXCL14
AMPD2		CXCR2
EPHA7		CXXC4
HERC2		CXXC5
BABAM2		CYB561D2
DOCK2		CYB5A
ABCC1		CYB5R2
SFPQ		CYGB
IRS1		DAB2
RAD50		DAB2IP
RABEPK		DACH1
MYH1		DACT1
PCBP1		DAPK1
SMC1A		DAPK2
BASP1		DAPK3
SPTLC1		DCC
PRPF8		DCDC2
LRBA		DCLRE1A
PRKDC		DCN
ABL1		DCUN1D3
ZFPM2		DDB2
MYO1F		DDR2
PPARGC1A		DDX58
BAZ2A		DEFB1
SND1		DENND2D
UBE2S		DFFA
PHF14		DFNA5
NUAK1		DIABLO
SPEN		DIDO1
CDK12		DIRAS1
DNMBP		DIRAS3
MMP17		DKK1
CRNN		DKK3
CENPF		DLC1
COPB1		DLEC1
TEX2		DLEU1
XAB2		DLEU2
LRCH2		DLG1
SAV1		DLK1
PAPOLG		DMBT1
PLA2G4A		DMD
NKAP		DMTF1
SLC25A31		DNAJA3
HUWE1		DNAJB1
JMJD1C		DNAJB4
MGAT4B		DNAJC11
ZNF431		DND1
BCL11B		DNMT1
MAP3K7		DNMT3B
TAPT1		DOK1
PPFIBP1		DOK2
MB21D2		DOK3
GCC2		DPH1
FLT4		DPP4
FAM83H		DSC3
LRRK2		DSP
GAB1		DUSP1
KIFC1		DUSP22
OR9G1		DUSP26
B2M		DUSP5
C1QA		DUSP6
EGR1		DUSP9
VWF		E2F1
TAF4		E2F2
IFIH1		E2F3
PMS2		EAF1
PIP5K1B		EAF2
METTL17		EBF3
ARSJ		ECT2
ROCK2		EDA2R
ODF2		EDNRB
KCNK6		EED
TNKS2		EEF1E1
BMP5		EFNA5
SLAMF7		EGLN1
CCT6B		EGLN3
IRX3		EGR1
GPM6A		EGR2
TUBB2B		EHD3
TGFB1I1		EHF
GCNT4		EI24
IPO13		EIF3F
NF1		EMP1
AMBRA1		EMP2
RNF14		EPAS1
C1orf87		EPB41
ATM		EPB41L3
PIK3C2B		EPHA1
COL11A1		EPHA3
APC		EPHB2
RB1		EPHB3
ABCA13		EPHB4
GLUD2		EPHB6
CACNA1H		ERBB4
TMTC3		ERF
PAPPA2		ERRFI1
FLG		ESR1
KDM2B		ESR2
PSKH1		ESRP1
UBXN7		ESRRB
TAS1R2		ETS2
SKIDA1		ETV6
TGFB2		EXT1
SSPO		EXT2
FCGR2B		EXTL1
MMP3		EXTL2
CPS1		EXTL3
KCNH5		EYA4
PTDSS1		EZH1
OLFML2B		FABP3
CMTM5		FADD
NPR2		FAM172A
NRG1		FAM188A
ADAMTS14		FANCG
IARS2		FAS
SDK1		FAT4
CD47		FBLN1
PADI6		FBP1
PCDHGA4		FBXL13
SELE		FBXO25
PCDHGA5		FBXO31
COL14A1		FBXO32
LRRIQ1		FER1L4
CELF3		FH
CR1		FHIT
SEL1L		FHL1
SCN5A		FLCN
ICAM5		FLNA
ZNF623		FOXA1
SORCS3		FOXA2
LINS1		FOXC1
EOMES		FOXD3
SVEP1		FOXL2
RGPD3		FOXO1
ASB2		FOXO3
PCDHA1		FOXO4
PCDHA10		FOXO6
PCDHA7		FOXP3
PCDHA3		FRK
PCDHA11		FRS3
TLR4		FUS
ANO7		FXN
PCDH10		FZR1
MAGEB18		G0S2
DHX57		GABARAP
CACNA2D3		GADD45A
CCDC50		GADD45B
MRC1		GADD45G
GLIPR1		GADD45GIP1
ADAM30		GALR1
PTPRJ		GANAB
TNN		GAS1
NGFR		GAS5
LRRC15		GATA4
SLC25A2		GATA5
RALYL		GBP1
FCRL5		GGNBP2
LIPI		GJA1
ABLIM2		GJB2
KARS		GKN1
TH		GKN2
SNX14		GLI1
ARHGEF5		GLIPR1
GABRB3		GLS2
NOS3		GLTSCR1
NLRX1		GLTSCR2
RSPRY1		GNAT1
KCND2		GNB2L1
ZNF678		GNMT
TTC39B		GORAB
SLC4A10		GPC3
FN1		GPC5
GABRG3		GPRC5A
ITM2A		GPX3
MYEF2		GREM1
DST		GRIN2A
NCAM1		GSK3B
CELSR3		GSN
ZNF440		GSTP1
CELSR1		GSTT1
ERBB2		GTPBP4
ATP2B4		GUCY2C
ZNF615		H19
FAM124B		H2AFX
VEGFC		HACD4
NUP98		HACE1
PTPRD		HBP1
WSCD1		HCAR2
KDM4E		HDAC1
CUBN		HDAC3
RASGRF1		HECA
DBX1		HEPACAM
PROS1		HIC1
ANKRD30A		HIF1A
EPHB4		HINT1
SEMA6B		HIPK2
NAALAD2		HIRA
KIRREL3		HIVEP1
D2HGDH		HIVEP3
NSMAF		HLTF
DBT		HNF4A
NLRP7		HOMER2
CSNK1D		HOPX
RGS6		HOTS
APLF		HOXB13
DSCAM		HPGD
JPH2		HRASLS2
STOML3		HRG
DPYSL3		HSP90B1
PCSK5		HSPB7
ANK2		HSPD1
CDH10		HTATIP2
NXPE2		HTRA1
GDPD2		HTRA2
ADGRB1		HTRA3
CDH9		ID4
JRK		IDH1
F8		IER3
C12orf71		IFI16
ZNF157		IFT88
RFX4		IGF1
CACNA1F		IGF2R
CDK14		IGFALS
VAV3		IGFBP3
RYR1		IGFBP4
PRKG1		IGFBP5
ZNF624		IGFBP7
BAZ2B		IGFBPL1
PPM1D		IKZF1
MLIP		IKZF2
CPNE6		IKZF3
UNCX		IL17A
THBS1		IL17RD
RGPD8		IL24
PTPN4		ILK
HIF3A		ING1
CTNNA2		ING2
NFXL1		ING3
CORIN		ING4
OMA1		ING5
LGI2		INPP4B
SLC26A8		INTS6
HAPLN4		IQGAP2
ELMO2		IRF1
SOS1		IRF3
GCK		IRF4
TBXAS1		IRF5
ITPRIPL1		IRF8
FLRT2		IRX1
TRIM68		ISG15
CMPK2		ITGA5
CASKIN1		ITGA7
ZNF415		ITGAV
DMD		ITGB1
GRIN2D		ITGB3
EPHA10		JDP2
ZNF202		JUP
SHANK1		KANK1
FBN2		KAT5
PGM2L1		KCNRG
SLC9A3		KDM3A
LMO2		KDM3B
TSPAN10		KDM5A
ABHD2		KDM8
GABRQ		KIF1B
ZNF100		KIF7
HIST1H2AC		KISS1
DTX2		KL
BFAR		KLF10
EXOC5		KLF4
AHCYL2		KLF5
NEDD4		KLK10
GATA4		KLK6
TAL1		KMT2C
FGF18		KRIT1
IGFBP3		KRT19
PLCL2		L3MBTL4
GRIP2		LAT2
CPSF3		LATS1
MYO7A		LATS2
OR5D16		LEFTY1
OR5AS1		LEFTY2
INSRR		LGALS7
ZNF232		LHX4
NBPF14		LHX6
ROBO3		LIFR
HCN4		LIMA1
SIGLEC9		LIMD1
POTEH		LIN9
DLGAP2		LINC-PINT
CFAP47		LITAF
HRNR		LLGL1
POTEG		LMNTD1
ASXL3		LOC401317
FGD5		LOX
KMT2C		LRIG1
TENM4		LRIG3
MYT1		LRMP
SEMA5A		LRP1B
NOBOX		LRRC3B
MAGED2		LRRC4
AC024940.1		LSAMP
KCNU1		LTF
HEPH		LXN
CACNA2D4		LZTS1
MOV10L1		MAD1L1
MUC3A		MADD
ASTN2		MAL
ITIH6		MAP2K4
CFAP46		MAP3K4
PDE4DIP		MAP3K8
SLC14A2		MAP4K1
NLRP5		MAPK10
MN1		MAPK9
MUC4		MARCKS
KCNA5		MARVELD1
CHRNB4		MAT2A
OR2A5		MAX
LRRC32		MBD4
MKRN3		MCC
2011-03-01		MCM9
PDZD2		MCPH1
KIF27		MDC1
WDR64		MEG3
FNDC1		MFSD2A
CFAP54		MIA
PBXIP1		MIA2
DNHD1		MIR100
TBX3		MIR101-1
PCDHA4		MIR101-2
NLRP11		MIR106A
FOXD4L5		MIR107
GPR158		MIR10A
CHD4		MIR1-1
GPRASP2		MIR1-2
ILDR2		MIR122
CFAP65		MIR1226
JPH3		MIR124-1
MROH9		MIR124-2
PHACTR3		MIR124-3
ZNF728		MIR1247
NFAT5		MIR125A
XKR7		MIR125B1
C2orf16		MIR125B2
MAGEL2		MIR126
INTS6L		MIR127
SPANXN2		MIR1291
MAMLD1		MIR129-1
HPSE2		MIR129-2
AK9		MIR1297
AC100868.1		MIR130A
ABCG8		MIR132
DLK1		MIR133A1
ZNF695		MIR133A2
ZNF611		MIR134
ABI3BP		MIR135A1
C10orf71		MIR135A2
TIAM1		MIR136
SI		MIR137
CHST8		MIR138-1
PCDHB11		MIR138-2
RIMS2		MIR140
SLC39A12		MIR141
RPAP1		MIR142
AC067968.1		MIR143
SIGLEC14		MIR145
CAND2		MIR146A
STIM1		MIR147A
NBPF10		MIR148A
KCNB1		MIR148B
AQP12B		MIR149
CHN2		MIR150
KIF18A		MIR152
PHF20		MIR155
MRPS15		MIR15A
RHOJ		MIR16-1
TBR1		MIR16-2
RGS21		MIR17
ARHGEF4		MIR181A1
CLIP4		MIR181A2
HOXA13		MIR181B1
P2RY10		MIR181B2
POTEB3		MIR181C
NYAP1		MIR182
MAGT1		MIR183
BRINP3		MIR185
AGBL1		MIR186
SLC38A8		MIR187
DSN1		MIR18A
TRPA1		MIR18B
PRDM11		MIR192
MS4A3		MIR193A
ZNF578		MIR193B
ERN2		MIR194-1
TCAF1		MIR194-2
LCE2D		MIR195
GMPS		MIR196A2
PREB		MIR196B
COLEC11		MIR198
RTL3		MIR199A1
TRIM72		MIR200A
TTI1		MIR200B
POTEM		MIR200C
THAP4		MIR203A
PPP3CA		MIR204
CPVL		MIR205
NUDT17		MIR206
OR56A5		MIR20A
C3orf58		MIR210
TBX18		MIR211
NUTM2G		MIR214
GRAMD1C		MIR215
KNG1		MIR217
CMAS		MIR218-1
RIT1		MIR218-2
NFIA		MIR219A1
BLMH		MIR22
MRGPRX3		MIR222
ESYT3		MIR223
ZNF81		MIR23A
TTC7A		MIR23B
IPO9		MIR24-1
CFC1		MIR25
DIAPH2		MIR26A1
ALOX5		MIR26A2
OR6B3		MIR26B
GNAI1		MIR27A
PCDHAC2		MIR27B
KNSTRN		MIR28
LPAR3		MIR296
B3GNT3		MIR29A
GPLD1		MIR29B1
OR1D5		MIR29C
TRIB2		MIR302B
CHST9		MIR30A
TNFRSF8		MIR30C1
GRN		MIR31
NHSL2		MIR320A
VAX1		MIR326
SPACA1		MIR329-1
BTN2A2		MIR335
RGS5		MIR338
CRLF1		MIR33A
CT45A1		MIR340
KRT33A		MIR34A
HAS1		MIR34B
TMEM132C		MIR34C
ZFAND1		MIR367
SERPINB11		MIR370
RAF1		MIR375
FHL1		MIR378A
RHOXF2B		MIR383
MRGPRF		MIR409
FGFRL1		MIR410
RNASE2		MIR422A
OR1K1		MIR424
LRRC47		MIR449A
FOXO4		MIR449B
DUS3L		MIR451A
GOLGA6L10		MIR483
CDC20B		MIR486-1
GPR176		MIR487B
PLPBP		MIR490
RNASE12		MIR493
CEP89		MIR494
SNX15		MIR495
TSPAN11		MIR497
CXCR2		MIR502
RBM41		MIR503
OSR2		MIR504
SMARCC2		MIR505
SRP72		MIR508
EPHA5		MIR509-3
SLC22A1		MIR511
ZNF704		MIR517A
DOK6		MIR519D
OR52D1		MIR520B
CDK4		MIR520C
ERCC8		MIR551A
ERCC3		MIR574
HADHA		MIR615
INSR		MIR636
PGK1		MIR708
APRT		MIR7-1
ATRX		MIR7-2
FGA		MIR7-3
BLVRA		MIR874
PLCB4		MIR888
PTER		MIR9-1
SMARCD3		MIR9-2
DNM2		MIR9-3
CHEK2		MIR941-1
WASHC2A		MIR98
HNRNPA1L2		MIR99A
SLC3A2		MIRLET7A1
ZNF638		MIRLET7A2
ESCO2		MIRLET7A3
SOD2		MIRLET7B
MBP		MIRLET7C
ZNF451		MIRLET7D
ZNF816		MIRLET7E
PRPF40B		MIRLET7F1
LIMK2		MIRLET7F2
DCLRE1C		MIRLET7G
USP9X		MIRLET7I
INCENP		MLH1
RIOX2		MLH3
FEZ2		MME
SLC6A4		MNT
STIL		MOB1A
MZT1		MOB1B
ACSS2		MRVI1
QSER1		MSH2
DPH5		MSMB
NFKB2		MST1
HNRNPUL2		MST1R
FNDC3A		MT1DP
INTS1		MT1F
HMGCS1		MT1G
ZBTB21		MT1M
UBE4B		MT2A
SUPT5H		MTAP
HIST2H3D		MTSS1
BCOR		MTUS1
KRBOX4		MUS81
EIF2AK1		MXI1
TCOF1		MYBBP1A
TP53BP1		MYO18B
COG2		MYO1A
OPRM1		MZB1
MYH14		NAPEPLD
ZNF737		NBN
CCDC120		NCOA4
FLNB		NCOA5
ARHGAP4		NDN
ABL2		NDRG1
CARMIL1		NDRG2
FGFR1		NDRG4
SYK		NDST4
ARHGDIB		NEDD4
KANSL1		NEURL1
MAP7		NF2
NEK1		NFATC2
NDUFS1		NFKB1
RFC1		NGFR
SLAIN1		NINJ1
ELP2		NIT2
PLD2		NKX2-8
DENND5A		NKX3-1
RELA		NME1
KIF1A		NNAT
NAV2		NOL7
CDC20		NOTCH3
ATF2		NOV
SAMSN1		NPAS2
GOLGB1		NPM1
RTN3		NPRL2
UBR5		NR0B2
CCSER2		NR1I2
TLK2		NR2C2
NOLC1		NR4A1
PHRF1		NR4A3
CDC25B		NRBP1
C2CD2L		NRCAM
TRERF1		NRF1
FRMD8		NRSN2
TCEAL4		NTRK3
ABCC4		NUAK1
PARD3B		NUMB
CLSTN1		NUP98
RPL10		NUPR1
BRD1		OLFM4
CTNND2		ONECUT1
CXADR		OPCML
DYNC1H1		OSCP1
DRG2		OSGIN1
EIF2S3		PACRG
EIF4A1		PAEP
EIF4G2		PAFAH1B1
FLNC		PAIP2
AKR1B1		PALB2
ATP2B1		PANO1
CHGB		PANX2
CNN3		PARK2
EIF5		PARK7
EYA3		PARP1
RBMX		PAWR
JUN		PAX4
MKI67		PAX6
MYH8		PCDH10
MYH9		PCDH17
NPAT		PCDH8
NRAS		PCDH9
NUP88		PCDHGC3
PAK2		PCGF2
PDPK1		PDCD4
POLA2		PDCD5
POU2F1		PDGFRL
PRKCA		PDLIM4
PTPN9		PDS5B
PTPRF		PDSS2
RARS		PDX1
RFC4		PEA15
ROBO1		PEBP1
ITSN1		PEG3
SHB		PER2
SRP54		PF4
SUPT6H		PFN1
ADAM17		PGR
TUFM		PGRMC2
USP4		PHACTR4
WEE1		PHB
HIST1H4I		PHC3
HIST1H2AI		PHF6
CUL3		PHLDA2
CHST1		PHLDA3
CBX4		PHLPP1
AP3B1		PHLPP2
CDK13		PHOX2A
EIF3D		PIAS1
MCM3AP		PIN1
HERC1		PINX1
UBA3		PIWIL2
NFKB1		PKD1
DNTT		PKNOX1
HSPA9		PLA2G16
EFTUD2		PLA2G2A
BCR		PLA2G7
CAD		PLA2R1
CREBBP		PLAGL1
DFNA5		PLCB3
DSP		PLCD1
EPRS		PLCE1
NDUFB10		PLD1
MTMR6		PLEKHO1
SNAP29		PLK1
ARHGAP29		PLK2
IDE		PLK5
NUP214		PLXNC1
MED12		PML
MED13		PNN
GPT		POU2F3
HAGH		POU6F2
HSPA1A		PPARA
PRKCE		PPARG
SMC3		PPM1A
SRSF4		PPM1L
FLOT1		PPP1CA
DDX39A		PPP1R1B
FMNL1		PPP2CA
MAP1B		PPP2CB
MCM6		PPP2R1B
TUBB4A		PPP2R2C
CD2BP2		PPP2R4
PCM1		PPP3CC
POLE		PRDM1
RANBP2		PRDM11
SRSF6		PRDM2
ITSN2		PRDM4
NCOR2		PRDM5
TXNIP		PRICKLE1
RGS14		PRKAA1
ZNF217		PRKAA2
IGF2BP1		PRKAR1A
IGF2BP3		PRKCB
NES		PRKCD
AKAP13		PRKCDBP
GCN1		PRKCE
RBBP6		PRODH
SPTBN2		PROX1
WASF2		PRR5
WDHD1		PTCH1
NDUFV1		PTCH2
UTRN		PTCSC3
SUPT16H		PTEN
OGFR		PTENP1
NONO		PTGDR
TTLL1		PTPN1
GTPBP4		PTPN11
RSU1		PTPN12
BAZ1A		PTPN13
MYOF		PTPN2
ATAD2		PTPN23
SSU72		PTPN6
PPP2R1A		PTPRC
RAPGEF2		PTPRD
CAPN7		PTPRJ
ZNF318		PTPRK
MDC1		PTPRT
UBE3C		PWAR4
FARP2		PYCARD
TBC1D4		PYHIN1
ACIN1		RAB25
PDS5B		RAB7A
WAPL		RAD23B
SETX		RAD51C
MYCBP2		RANBP9
CUL9		RAP1A
POGZ		RAP1GAP
MAST2		RARB
ALMS1		RARRES3
RPRD2		RASAL1
NUP160		RASAL2
KIF13B		RASL10A
WDR7		RASL10B
LARP1		RASL11A
ASXL1		RASSF1
ZFYVE26		RASSF10
NUP188		RASSF2
MORC3		RASSF3
SKIV2L2		RASSF4
NOL11		RASSF5
PTPN23		RASSF8
VIRMA		RB1
IBTK		RB1CC1
CCZ1		RBBP7
GAPVD1		RBBP8
NOC2L		RBL1
AAAS		RBL2
PCF11		RBM14
ZFR		RBM38
AKAP11		RBM4
CNOT1		RBM5
ATPIF1		RBM6
SRRM2		RBMS3
TDP2		RBMX
MYH4		RBP1
TRIM44		RCHY1
FTSJ3		RECK
NSUN2		RFWD2
KIF26B		RHOB
YEATS2		RHOBTB2
PRPF38B		RINT1
MAP7D1		RITA1
MTPAP		RNASEL
CEP72		RNASET2
MAP1S		RND3
ZNF532		RNF111
ZFP64		RNF144A
UBA6		RNF180
PI4K2A		RNF8
EAPP		RNH1
CCDC93		ROBO1
MEPCE		ROR2
TRPV5		RPA1
RALGAPA2		RPL10
XPNPEP1		RPL11
NAV1		RPL5
CHAT		RPRM
STRIP2		RPS6KA2
SCAF4		RPS6KA6
UBR4		RTN4
RTL9		RTN4IP1
PITPNM2		RUNX2
TRAF2		RUNX3
SVIL		S100A11
CLSPN		S100A2
KIF13A		SAA1
DMRTA1		SAFB
PC		SAFB2
ZNF106		SALL2
MPP5		SALL4
TNS3		SAMD9L
CRTC3		SASH1
TUT1		SCGB3A1
RASAL3		SCRIB
CCDC86		SCUBE2
MAP7D3		SCYL1
ZFHX4		SDHA
SHCBP1		SDHB
CPSF7		SDHD
NAA25		SEC14L2
IFT74		SELENBP1
NINL		SEMA3B
FIP1L1		SEMA3F
LAS1L		SERPINB5
HNRNPAB		SERPINI2
ALPPL2		SETD2
BRIP1		SFN
PRAM1		SFRP1
BAZ1B		SFRP2
USP32		SFRP4
GATA2		SFRP5
INA		SGMS1
LACTB		SH2B3
MICALL1		SH3GLB1
FCHSD1		SHISA3
HK1		SHPRH
HSPA12B		SHQ1
SNAP47		SIAH1
ASS1		SIK1
PTPN6		SIRT1
CCM2L		SIRT2
NIPBL		SIRT3
AHNAK2		SIRT4
CAPN13		SIRT6
BOD1L1		SKIL
DCP1B		SKP2
CMYA5		SLC39A1
LMNA		SLC39A4
SALL3		SLC5A8
KRT6C		SLC9A3R1
NFATC2		SLIT2
BBS7		SLX4
PIK3R1		SMAD4
GLDN		SMARCA2
GPR141		SMARCB1
GANAB		SMARCC1
ACACA		SMCHD1
CACNB2		SMYD4
MAP3K3		SNORD50A
DOCK8		SOCS1
TUBA3E		SOCS3
INTS2		SOD2
RUNDC1		SOX1
TMPRSS11B		SOX11
IL2RB		SOX15
C7orf33		SOX7
MCC		SP100
HBB		SPARC
HLA-DRA		SPARCL1
DUSP1		SPI1
C1QB		SPINK7
TGM2		SPINT2
ACTB		SPRY2
CAV1		SPRY4
GAPDH		SPTBN1
EEF1A1		SRGAP3
FABP4		SRPX
HLA-A		SSBP2
MYL9		ST13
SERPING1		ST20
CTSD		ST5
CAT		ST7
SCD		STARD13
ALOX5AP		STAT1
JUND		STAT3
FOS		STAT5A
CAV2		STK10
FOSB		STK11
BTG2		STRADA
TGFBR2		STUB1
RSAD2		SUFU
PLA2G4C		SUZ12
KIFAP3		SYK
MAGEA3		SYNM
HTR3C		SYNPO2
SBK1		SYT13
LGR4		TAGLN
PPAN-P2RY11		TANK
ASPHD1		TAT
ZNF652		TBL2
RAI14		TBRG1
KRT28		TBX5
PNISR		TCEAL7
SKOR1		TCEB3
DNASE2B		TCF3
SLC44A3		TCF7L2
NUP155		TCHP
MPHOSPH10		TDGF1
NVL		TDRG1
CA3		TES
AKT2		TET2
RSF1		TFAP2A
IFNGR1		TFPI2
CCDC30		TGFB1
TPCN1		TGFBI
GPR31		TGFBR3
DUSP26		TGM3
PARD3		THBD
KRT73		THBS1
LRP8		THRA
TRMT6		THRB
ZNF74		THSD1
SETDB1		THY1
MTERF3		TIMP3
AADACL4		TMEFF1
MECOM		TMEFF2
EHBP1L1		TMEM127
TESMIN		TMPRSS11A
FAM71D		TMPRSS6
TTF2		TNFAIP3
HRC		TNFAIP8L2
CCDC146		TNFRSF10A
GALR1		TNFRSF10B
THAP6		TNFRSF12A
C11orf84		TNFRSF18
PREPL		TNFSF12
PROC		TNFSF9
MAPK8IP3		TNK1
TRIM2		TOM1L2
TTYH2		TOPORS
GPR173		TP53BP1
VEPH1		TP53BP2
ARSD		TP53COR1
CCDC88B		TP53INP1
HASPIN		TP63
FHOD1		TP73
CHRM5		TPTE2
IWS1		TREX2
UBQLNL		TRIM13
ZNF117		TRIM15
GBE1		TRIM24
PFKFB1		TRIM3
ATAD2B		TRIM31
ME3		TRIM32
CDKAL1		TRIM35
MRGPRX1		TRIM62
SDHA		TRIT1
CASC3		TSC1
BPIFB1		TSC2
DOT1L		TSC22D1
TACC1		TSG101
OR4C3		TSLP
AKR7A3		TSPAN13
TSNAXIP1		TSPAN32
PHKB		TSSC4
GALNT10		TTC4
SFI1		TTF1
TBC1D14		TUSC1
IFT88		TUSC2
AP2A2		TUSC7
BPIFB2		TWIST2
GGNBP2		TXNIP
VARS		UBE2QL1
DDX52		UBE4B
TRMT11		UBIAD1
HGFAC		UCHL1
MRPS35		UFL1
SLC5A6		UHRF2
PLEKHO1		UIMC1
ERV3-1		UNC5A
UPP2		UNC5B
ARFGAP2		UNC5C
PDGFRA		UNC5D
PIK3C2G		USP12
REV3L		USP33
PDGFRB		UVRAG
PRKCG		VDR
GRM1		VEGFA
POLR2B		VEZT
CACNA1C		VHL
PIK3CG		VIL1
MGAT3		VIM
SMAD4		VPS53
GALNT13		VSNL1
POLA1		VTRNA2-1
ALG10B		VWA5A
TUSC3		WDR11
TNK2		WDR48
FSHR		WFDC1
KCNQ3		WHSC1L1
KLHL6		WIF1
ITIH2		WISP3
ARHGAP21		WNK2
ZNF10		WNT11
ZNF268		WNT5A
ACTN2		WNT7A
ZCWPW2		WT1
NBEA		WWOX
CACNA1B		XAF1
PAX7		XIST
NRROS		XPO5
SATB2		XRCC5
CHN1		YAP1
PLXND1		YPEL3
FBXO40		ZBTB16
GDF6		ZBTB18
ZNF658		ZBTB4
TFIP11		ZBTB48
LUM		ZBTB7C
ADAM2		ZC3H10
MYO18A		ZDHHC2
ANKRD20A1		ZFAS1
EPHB1		ZFHX3
EPHB3		ZFP36
PPP2R3A		ZFP36L2
UNC5B		ZFP82
MATN2		ZHX2
PLXNC1		ZIC1
RNF123		ZMYND10
COL5A1		ZMYND11
CARMIL2		ZNF185
CDH23		ZNF292
KNTC1		ZNF366
CHRNA6		ZNF382
SSH2		ZNF668
DMBT1		ZYX
DGKD
SBNO1
LAMC1
LAMC2
MYH15
AGAP2
DNAH10
F11
TRIML2
PRKCH
PCDHGA7
PCDHGA9
PCDHGA6
PCDHGB2
PCDHGA1
PCDHGA12
ZNF212
ZNF408
CROCC
TJP2
MMP25
WDR47
C1orf94
NLRP12
OAS2
DTX1
CSMD1
TRIM71
CNTN5
DDX54
SPATA19
TAB1
TMEFF1
CR1L
VSTM2A
NOX5
ME1
KRT3
ANK1
CSMD3
PCDHA9
UNC13B
ANK3
ATP13A2
ZNF16
PCDHA8
FBXL13
TPTE2
KLHL20
MAGEB6B
CHERP
CILP
GFRA1
CDHR1
OTOGL
TMPRSS15
PNLIP
CELSR2
CR2
SYNPO2
IGDCC4
KNDC1
ZNF485
TIGIT
LRP1
SMARCAL1
STARD13
EZH2
FIBCD1
CDON
ADAMTS9
RUSC2
F5
ZMYM4
TECTA
TRPC6
SNX7
PCDHB1
STAB2
MAGI1
ZNF546
CACNA2D1
SPTAN1
ZNF780A
MLEC
ZNF780B
COCH
ADAM32
GALNS
NOTCH2
MMP16
DHX34
NXPH3
HDLBP
KLHL5
TMTC2
TAF2
MAP3K10
CD163L1
SCUBE1
CEP57
ALDH1L1
LRRN2
DENND5B
NFASC
UBA2
LRP10
LRFN2
CACNA1S
FCRL4
CCDC9B
DLG5
ZNF682
HMCN1
NTRK2
GABRA5
CNTNAP4
CEP170B
SULF1
GPR142
C10orf90
OR2W3
ADCY7
OR2AK2
FH
ABCD2
CBX2
GAB2
PAX8
ADAM29
SMARCA2
SLC4A8
DGKI
PAQR9
UPF1
SEMA5B
CRB1
CRIM1
SLC17A8
ATP8B3
ZNF573
COL22A1
IGF2R
HDGFL1
USP15
TRIM9
ALS2
HCN3
WDR17
KIRREL2
DNAH9
LARP4
NAGK
STK32C
MYOM3
ADAM28
PRKD1
FAM171B
ITGA6
TBC1D2
XPO5
OTOL1
RECQL4
GAA
IGSF22
ABCA1
MSH2
CD1D
POLN
VIT
RABGGTA
KLHL17
ANKMY1
TARBP1
ZNF836
MYH7B
RXFP2
ZSWIM2
ZNF251
CSMD2
DPP3
ANKRD50
ESYT1
SH2B2
DNAH11
SPTB
RGPD2
DPP4
SLC2A10
EML2
ITGBL1
NTM
RYR3
ZNF44
RSPH10B2
BRCA2
ZNF267
PDE3B
ST14
PPP1R13L
ZNF423
DOK7
ZMAT1
TLR2
PLPPR3
ZNF283
EPHA3
ZNF221
MYH3
AKR1B15
PLAA
REN
SWT1
ATP13A1
KRT13
FKBP6
RAPGEF1
COL1A1
HELZ2
PRDM9
ITGAX
NOX1
PHLPP1
ABCA5
PXDN
SPTBN1
TRIM27
FREM2
KCND3
GGA3
TCF20
LAMB4
HUNK
ARHGAP20
ELAVL4
LAMC3
PRND
ACTL9
HTR6
ADGRL2
HIP1
ZNF680
PNPLA6
TPX2
SLIT2
TNXB
ROBO2
ZNF420
BMPER
HSPG2
CTR9
ARFGEF2
MARVELD2
MBD5
FKBP9
FERMT3
RBP3
VPS13D
C3
EEF1A2
PLEKHM3
LY75-CD302
PLCZ1
ZNF317
GON4L
GLG1
MXRA5
TGM5
TPTE
MTSS1
ASB10
ANKMY2
KCNJ16
PDPR
MYO7B
SP140L
ZNF875
FAM135A
POLR3B
CNTN4
SDK2
ELAVL2
KCNK17
TASOR2
ARHGEF15
BTBD11
ZNF92
NPTX2
KIF14
SLCO1C1
TNRC6C
WFIKKN2
ZNF551
ZBED1
MTHFD1L
MARK4
GRIK3
SLC12A7
IPP
LAMB1
PDE1C
ZNF681
FGF3
MYO1E
CALN1
ITGAM
C2CD3
GALNT17
FASTKD5
EGFLAM
C8B
ZNF724
KDM5D
MSH4
SERGEF
ZKSCAN8
CACNA1G
ZNF600
CACNA1I
AQR
ADAM11
ZNF224
ZNF225
TYRO3
CHORDC1
ZNF770
MPEG1
RIC3
COL4A3
MTREX
MYO19
ZNF234
PLXNB3
TTLL9
PSMD13
ZNF226
KIF16B
DNAH7
ANXA6
MYO9A
ZNF714
ZNF595
DPP10
GRB14
HOXD13
CD5
GUCY1B1
FUT9
PABPC3
FAT3
ZNF141
DUSP21
LRRC4B
RPTOR
DSCAML1
ADAM22
ADGRV1
ZNF285
LATS1
ZNF274
ZFR2
DYSF
CIC
NUP43
ASIC4
SPEG
LAMA5
FBN3
PRKN
JAM2
ZBTB49
ANKK1
ASB3
SMARCA1
FKBP10
CD180
TLR7
ANKRD28
ZNF8
ACAN
PPP1R9A
ZNF665
SLC27A6
NBPF15
ARAP1
VN1R2
NRXN2
EPHB2
SMOC1
ZNF845
MACF1
ZNF813
DIAPH3
DOK2
SPTBN5
TOP3A
CDH7
B4GALNT4
WDR75
CLCN6
KLHL10
CAPN15
LCT
NOTCH4
OR10J3
SLCO3A1
MMP9
COL4A6
SLCO4A1
ZNF208
SPTBN4
BCAN
DSC3
TEP1
ADAMTSL3
THBS2
COL12A1
HERC3
DSC1
GRIA4
GPRC6A
TAS1R1
POSTN
ITGA1
GABRA4
TGM3
CRISP3
MEGF10
TMEM63C
USP24
PGPEP1L
REV1
FAM47C
IGSF1
RBM10
ZNF492
ABCA7
OR4A16
PMS1
ZNF343
THSD7B
SYTL5
AKAP1
NTRK1
NEO1
CEP120
LARS
DCBLD1
OR5T2
DNAH3
KIR3DL3
ZNF354A
TRIO
DENND2A
PNN
ACADM
JADE2
ADAMTS12
ZC3H3
TRPC5
OR8J1
RXRG
MEGF8
ARMC5
BPTF
RAD51AP2
TMEM169
MAST1
TTBK1
CASZ1
SGIP1
BCAS1
OR10Z1
PRAMEF20
MAP2
LYST
SLC35G3
PSG6
RASIP1
PLPPR4
AMER3
MED15
INPP5D
UGT1A5
MCF2L2
ALPK1
BMP2K
ADAMTS19
SEC24A
PCDHB9
BTNL3
SKIV2L
SLA
CENPI
HNRNPF
DRGX
MAGI3
MON2
THOC6
RANBP10
ERICH3
ZNF98
ANGPT4
UGT2A3
ABHD17B
GPR101
GDF10
SF3B4
IVL
S100A7
DLG2
CFAP74
HP1BP3
HHIPL2
PDZRN4
CRYBG2
AKAP6
DMRTB1
DUOX2
XYLT1
ATXN2L
CDH16
MYO15A
UBE2O
CARD14
PRKACB
LAIR1
VSX1
CBLN4
C4orf3
LARP1B
NAMPT
CTAGE6
LZTS1
DGKK
OR51A4
PRRC2C
NARS2
COL9A2
UNC13C
TSC2
ADCY9
CPNE7
HOXB8
CPAMD8
PTPRT
TLL1
PCDHB7
ADRA1B
CRYBG1
RFX6
COL21A1
CCDC129
ADGRA2
FOXD4
TCERG1L
AGRN
TRIM58
CLTC
SCN4A
PITPNM3
SIGLEC11
ZSCAN4
PIK3CB
PDZRN3
PCDH18
TRIM60
KIAA1211
DSPP
IRX1
CLIP2
RUNX1T1
IL33
SHOX
PRF1
MMP12
SPAG17
DDB1
PADI1
KMT2D
INHBC
NEDD1
SERPINA1
GPI
ZNF765
SNTG2
MICAL3
SLC22A14
EXOG
PRICKLE2
DCHS2
SOWAHB
PCDHA12
HS3ST5
COL10A1
KEL
MAP3K15
NRG3
OPN4
MED13L
RIMBP2
NID1
ATN1
CLEC17A
SPATA16
GABRB2
HEMGN
GPM6B
PTF1A
FDX1
LRRC4C
PITPNM1
AKR7A2
PCDH8
GSG1L
GATA6
INPP5J
PCDHB6
SPATC1
TRPM3
LIPF
PRAMEF7
OR10V1
FLT3
ZDBF2
OR51I2
OR4C6
SERPINE3
FOXG1
SPECC1
HKR1
ZNF132
FBXO11
TSLP
LAMA4
ZNF800
ADAMTS4
MYO16
TRPM1
PPIP5K1
ATP6V0A1
DLGAP4
WFDC5
SCN7A
CHRNG
ASXL2
EHBP1
EDIL3
ECT2L
CASP8AP2
CALU
SSX7
MEN1
CCDC27
IGDCC3
POLR3E
YJEFN3
ZNF619
C5orf42
KIAA1324L
DLC1
MUM1L1
SYP
WBP1L
DYNC2H1
SPI1
ARID1A
GOLGA5
DYRK1B
IQCJ
CRYBG3
PCDHGB6
NMUR2
TNRC18
DISP1
FAM155A
PKD1
CDH15
MTCL1
PPP1R15A
SLC52A3
TFF2
CD96
TET2
LRP12
NEURL1
CSTF2T
PRAMEF18
CTNND1
CDH20
WDR62
SYMPK
MEMO1
FIGLA
EPM2AIP1
ARID1B
TNKS
STK3
LRRC23
FAM71C
GNG13
FAAP100
HSH2D
PLEKHA4
RWDD2B
LMNTD2
CMKLR1
SLC2A3
DNAJC3
UBE2Q2
SH3GL3
NSF
DCLK3
ZNF184
KAT6A
ATXN3L
TUBB8
P4HA1
CYP26C1
LTBP3
BTBD6
CRAMP1
LLGL2
POU2F2
KLK5
ST6GAL2
DNAJB8
TACR3
JAKMIP1
JAK2
TXLNG
SLAMF6
ATP2A1
ANKRD36B
CADPS
PSAPL1
PDE4D
VGLL1
AKAP17A
DNAJC1
SLC36A4
ZIC5
NEK10
AC105001.2
MICAL2
NCDN
FOXC2
CLPTM1
C2CD6
SLC2A9
SLC12A2
PDE10A
CNTNAP3
VCX3A
GAS2
C11orf74
TRIM67
SRCIN1
CD300A
ESCO1
ZNF574
GIGYF1
PINX1
UBAP1
DRP2
FTSJ1
PJA1
PKP1
SRRM4
CHD2
WDR45B
FFAR1
PDLIM5
BRD8
IL17F
ZNF705A
STRN3
ZNF841
TMPRSS3
SP3
CCSER1
ABCB8
CDH17
OR4F15
SEC14L1
AGK
SLC22A10
CCDC81
SLC5A8
SLC10A2
C16orf46
SLC10A6
GRM6
OR13D1
FOXD4L6
PAK3
RBMXL2
PIGR
RRP15
FURIN
ONECUT2
CNBD2
AHI1
CTSV
RARRES3
NPL
DENND4A
AVPR2
BRSK2
MAML2
HCFC2
CYP4B1
OR7A17
SHC2
KRTAP21-2
SNCAIP
RUNX2
TM9SF3
CD2
RPN2
EVX2
TCAF2
EMX2
JAML
CATSPER2
[truncated: 971 more rows]

## Sheet: breast
Column A : The genes from the database DriverDb and their number.
Column B : The driver genes found in the triad, and their number.
Column C : The genes from the database TSGv2.0 and their number, also which are non driver genes.
Column D : The tumor suppressor genes found in the triad, and their number.
Driverdb(2205)	Common Drivers (4)	TSG (Non drivers) (1171)	Common TSGs (5)
TP53	FGFR1	2001-12-01	CFTR
PIK3CA	NF1	2004-09-01	GLI1
AKT1	NOTCH1	ABCG2	PRKCD
GATA3	SMO	ABI2	RUNX2
CDH1		ACHE	SFRP4
PTEN		ACVR1C
ERBB2		ACY1
FOXA1		ADAMTS18
PIK3R1		ADAMTS8
CTCF		ADAMTS9
RUNX1		ADAMTS9-AS2
MAP2K4		ADARB1
RB1		ADPRH
RGS7		AFAP1L2
NCOR1		AGTR1
SF3B1		AHCYL1
FBXW7		AHNAK
ABCA10		AHRR
GOLGA6L6		AIF1
NPIPB12		AIM2
MAP3K1		AIMP1
TBX3		AIMP2
ATM		AIP
VWF		AJAP1
TTN		AKAP12
MDN1		AKR1B1
HIST1H2AE		ALDH1A2
TC2N		ALOX15
RIMS2		ALOX15B
GOLGA6L22		ALPL
USP9X		AMER1
F8		AMH
GOLGA6L10		ANAPC1
IL4R		ANGPTL4
KLHL1		ANP32A
UNC13A		ANXA1
MUC4		ANXA7
NBPF12		APITD1
CBFB		ARF1
RYR2		ARG1
FRMPD3		ARHGAP29
MYO15A		ARHGEF12
NBPF14		ARID1A
RREB1		ARL11
MAPKAP1		ARL6IP5
TNK2		ARMC10
QSER1		ARMC5
NFKB2		ARNTL
GAB3		ASCL1
FLNA		ASS1
DEPDC1		ASXL1
NEB		ATF3
SIPA1L1		ATMIN
C2CD5		AXIN1
HTT		AXIN2
MYH9		AZGP1
NRIP1		BANP
IQGAP1		BARD1
BPTF		BASP1
SHMT2		BATF2
IRS1		BAX
ARID1A		BBC3
ZFP36L2		BCL10
PRKDC		BCL2L11
FRYL		BCL6B
VIRMA		BCORL1
NOTCH1		BCR
CHD7		BECN1
NUP133		BEX2
DAZAP1		BHLHE41
PREX1		BIK
ANK3		BIN1
UBC		BLCAP
HNRNPK		BLID
HUWE1		BLM
OTOF		BLNK
POM121		BMF
SHANK1		BMP10
ANKHD1-EIF4EBP3		BMP2
SCN9A		BMP4
COL27A1		BMPR1A
KIF21A		BNIP3L
DGKD		BRCA2
HMCN1		BRD7
IPO8		BRF1
ADAMTS3		BRINP1
MRC1		BRMS1
GSK3A		BRSK1
COL3A1		BTG2
ZFP36L1		BTG3
ZFC3H1		BTG4
DMD		BTK
NF1		C2orf40
ABCB10		CABLES1
DGKG		CACNA2D3
KRAS		CADM1
PLCZ1		CADM2
NOS3		CADM3
NBPF10		CADM4
DVL3		CAMK2N1
FAT1		CAMTA1
LRP1		CAPG
CRYBG3		CASC1
ITGA2B		CASC2
HLF		CASP2
CCDC88A		CASP5
KIF1B		CAV1
DRP2		CBFA2T3
RIC1		CBL
KLHL31		CBX5
LIFR		CCAR2
NBPF26		CCDC136
SLC39A6		CCDC154
PEAK1		CCDC67
LATS1		CCNC
NBPF15		CCNDBP1
ASXL2		CD4
EIF5B		CD44
FGL2		CD82
COL5A3		CDC73
HIST1H3B		CDCP1
EEF2K		CDH11
APC		CDH13
INSR		CDH17
SGCB		CDH4
PKP1		CDH5
ATRX		CDK2
ATP1A1		CDK2AP1
ATP4A		CDK6
CYP51A1		CDKN1A
HMGCR		CDKN1C
SLC9A4		CDKN2B
ZHX1		CDKN2C
CD34		CDO1
SPECC1		CDX2
INTS1		CEACAM1
EHBP1L1		CEBPA
SUPT5H		CEBPD
CPS1		CFTR
PLCH1		CHD1
ARHGAP32		CHD5
FLNB		CHEK1
STAU2		CHEK2
ABL2		CHFR
TAOK2		CHST10
PASK		CHUK
CDC5L		CIC
ANKFY1		CITED2
EPS15L1		CIZ1
SFSWAP		CLDN1
RNF19A		CLDN23
WNK2		CLU
PUM2		CMTM3
UBR5		CMTM5
GRAMD1B		CNDP2
REPS1		CNN1
UPF1		CNOT3
FMN2		CNTNAP2
DYNC1H1		COPS2
EP300		CPNE7
EPS15		CREB3L1
HSPA4		CREBBP
NBN		CREM
PSMD1		CRNN
PTBP1		CSF2
RFC4		CSMD1
GRK1		CSNK1A1
CREBBP		CSRNP1
ACTN4		CST5
ABCC1		CST6
ERBB4		CTCFL
HIST1H1T		CTDSPL
IDH1		CTGF
MCM7		CTNNA2
EXO1		CTNNA3
PCNT		CTNNBIP1
PRPF8		CTNND1
NES		CUL2
TMF1		CUL5
GLUD2		CUX1
LETM1		CXCL10
RAB3GAP2		CXCL12
ZNF180		CXCL14
BAZ2A		CXCR2
SNRNP200		CXXC4
CNOT3		CXXC5
LMTK2		CYB561D2
ACIN1		CYB5A
SPEN		CYB5R2
POGZ		CYGB
ALMS1		DAB2
MICAL3		DAB2IP
BRPF3		DACH1
CPSF3		DACT1
HSPA14		DAPK1
CDK5RAP2		DAPK2
MIS18BP1		DAPK3
ANLN		DCC
NAV1		DCDC2
ARID1B		DCLRE1A
NCOA5		DCN
SVIL		DCUN1D3
HEATR6		DDB2
TNS1		DDR2
FGFR2		DDX58
NOTCH2		DEFB1
MUC16		DENND2D
SLTM		DFFA
BRIP1		DFNA5
CEP192		DIABLO
NIPBL		DIDO1
AHNAK2		DIRAS1
SPICE1		DIRAS3
SMCR8		DKK1
PATJ		DKK3
PLEC		DLC1
ABCA2		DLEC1
LYSMD1		DLEU1
MYO16		DLEU2
CADPS		DLG1
MYOM2		DLK1
MYBPC3		DMBT1
NRP2		DMD
DENND4B		DMTF1
KMT2B		DNAJA3
PTK2		DNAJB1
RGS22		DNAJB4
KIAA0232		DNAJC11
SMYD3		DND1
EFCAB5		DNMT1
SLC9C1		DNMT3B
DNAH12		DOK1
SEMA5B		DOK2
CACNA1E		DOK3
DNAH9		DPH1
ATP2B3		DPP4
PLXNA2		DSC3
RALGAPA1		DSP
KDM5B		DUSP1
RBMXL3		DUSP22
ELP1		DUSP26
ATP10B		DUSP5
LRP12		DUSP6
TJP1		DUSP9
SLC12A5		E2F1
PLXNA3		E2F2
PCDH18		E2F3
GRIN2A		EAF1
TAF1L		EAF2
MUC5B		EBF3
CHD1L		ECT2
PIK3C2B		EDA2R
BRWD3		EDNRB
COL4A3		EED
NOS2		EEF1E1
ABCC12		EFNA5
HSPG2		EGLN1
SCN1A		EGLN3
ATP2B2		EGR1
EEF1A1		EGR2
POLR1A		EHD3
LRP5		EHF
FAM193A		EI24
LINGO2		EIF3F
PTCHD4		EMP1
MED23		EMP2
KMT2C		EPAS1
CSMD3		EPB41
CCDC168		EPB41L3
FLG		EPHA1
SVEP1		EPHA3
MED12		EPHB2
NEDD4L		EPHB3
MYH2		EPHB4
CNTN3		EPHB6
OBSCN		ERBB4
ATP23		ERF
IL27RA		ERRFI1
FLG2		ESR1
DIP2A		ESR2
CSMD2		ESRP1
MARF1		ESRRB
TRIM60		ETS2
SYNE2		ETV6
MICU3		EXT1
WDFY4		EXT2
ITPR1		EXTL1
USP34		EXTL2
PREX2		EXTL3
CACNA1A		EYA4
DST		EZH1
ZNF841		FABP3
CASP8		FADD
DNAH8		FAM172A
ASPM		FAM188A
AMDHD1		FANCG
SYNE1		FAS
COL4A5		FAT4
ABCA13		FBLN1
CHD3		FBP1
POP1		FBXL13
CTPS2		FBXO25
LPO		FBXO31
SCN10A		FBXO32
TAF1		FER1L4
REV3L		FH
MAN1A1		FHIT
EGFR		FHL1
PIK3C2A		FLCN
ERBB3		FLNA
BRCA2		FOXA1
COL4A1		FOXA2
NOTCH4		FOXC1
BAX		FOXD3
FSHR		FOXL2
PLCL1		FOXO1
ZNF268		FOXO3
ARHGAP9		FOXO4
SORBS1		FOXO6
PCDHGB6		FOXP3
ADAR		FRK
NRK		FRS3
KRT2		FUS
PCDHA2		FXN
PCDHA8		FZR1
PCDHA6		G0S2
PGR		GABARAP
LRRK1		GADD45A
ROR2		GADD45B
CAST		GADD45G
ANKRD35		GADD45GIP1
PCDHB14		GALR1
MAGI1		GANAB
SEL1L2		GAS1
MAP3K10		GAS5
MAMDC4		GATA4
USP21		GATA5
APAF1		GBP1
DLG5		GGNBP2
STARD3		GJA1
ITGAE		GJB2
NOBOX		GKN1
MAP7D3		GKN2
ZNF441		GLI1
PAPLN		GLIPR1
JPH1		GLS2
SOX6		GLTSCR1
TRPC5		GLTSCR2
MYOCD		GNAT1
ZBTB43		GNB2L1
ZKSCAN5		GNMT
IGFN1		GORAB
ARHGEF11		GPC3
ZFP30		GPC5
PLCB2		GPRC5A
KRT9		GPX3
PLPPR3		GREM1
SSH3		GRIN2A
MYO10		GSK3B
ZNF814		GSN
ABR		GSTP1
DIAPH1		GSTT1
ADAMTS1		GTPBP4
FES		GUCY2C
RPAP1		H19
ADGRL2		H2AFX
OPRM1		HACD4
HNF4A		HACE1
VIL1		HBP1
LPCAT1		HCAR2
DNAJC10		HDAC1
MEFV		HDAC3
COL1A2		HECA
RGPD8		HEPACAM
IRF9		HIC1
KIF16B		HIF1A
KCND1		HINT1
MYO9A		HIPK2
ZNF718		HIRA
AGO4		HIVEP1
SEC23B		HIVEP3
AP1B1		HLTF
ZNF335		HNF4A
TRIM33		HOMER2
MGAM		HOPX
PDE6A		HOTS
HERC5		HOXB13
MGAM2		HPGD
GRIK5		HRASLS2
NPIPB4		HRG
ZMYM3		HSP90B1
SPRED1		HSPB7
NUTM1		HSPD1
PSME4		HTATIP2
DNAH3		HTRA1
MKI67		HTRA2
C2orf16		HTRA3
NBEAL1		ID4
HYDIN		IDH1
ST18		IER3
CRYBG1		IFI16
DNAH6		IFT88
CATSPERE		IGF1
BRWD1		IGF2R
SGIP1		IGFALS
UPF3B		IGFBP3
ARSK		IGFBP4
SEMA3C		IGFBP5
ZNF687		IGFBP7
LPGAT1		IGFBPL1
LARP4B		IKZF1
GTF2IRD2B		IKZF2
GNL3L		IKZF3
LRRN2		IL17A
SLCO3A1		IL17RD
AGAP4		IL24
CSTF2T		ILK
DPP3		ING1
JAKMIP1		ING2
RARB		ING3
ABCA7		ING4
MROH1		ING5
SGK2		INPP4B
EXOC4		INTS6
C9orf3		IQGAP2
NBPF19		IRF1
SLC20A2		IRF3
MAEL		IRF4
PLCB1		IRF5
RAB6A		IRF8
RARS2		IRX1
KDM5C		ISG15
SCAPER		ITGA5
RNF43		ITGA7
OR13G1		ITGAV
PHACTR1		ITGB1
LY9		ITGB3
OR5AK2		JDP2
RTF1		JUP
CTNND2		KANK1
TTC23L		KAT5
HIST1H2BE		KCNRG
FCHSD1		KDM3A
PHC3		KDM3B
ATXN3		KDM5A
FMO5		KDM8
PNPLA8		KIF1B
PHC2		KIF7
DNTTIP1		KISS1
NEFH		KL
DROSHA		KLF10
CLCN6		KLF4
CXCR1		KLF5
CLEC18C		KLK10
CPXM1		KLK6
RAB9B		KMT2C
GALNT10		KRIT1
CDK4		KRT19
DLD		L3MBTL4
DPYD		LAT2
HADHA		LATS1
NPC1		LATS2
PGK1		LEFTY1
SCN5A		LEFTY2
PMS2		LGALS7
TSC2		LHX4
TAP1		LHX6
PPIB		LIFR
PPP3CA		LIMA1
RPL12		LIMD1
OR1J1		LIN9
SREBF1		LINC-PINT
EML1		LITAF
HRNR		LLGL1
EIF2AK4		LMNTD1
ESCO2		LOC401317
RCCD1		LOX
ACTBL2		LRIG1
LIMK2		LRIG3
EIF3B		LRMP
SDCCAG3		LRP1B
TNFRSF1B		LRRC3B
TOP2A		LRRC4
UBN1		LSAMP
PDS5A		LTF
ACTN2		LXN
DBNL		LZTS1
BCKDK		MAD1L1
PPIAL4G		MADD
CLK3		MAL
SSFA2		MAP2K4
NEMP1		MAP3K4
RBM20		MAP3K8
PHLDB2		MAP4K1
TMEM2		MAPK10
DKC1		MAPK9
COG2		MARCKS
DSN1		MARVELD1
TNIK		MAT2A
L1TD1		MAX
BIRC2		MBD4
MPP1		MCC
AANAT		MCM9
AFF1		MCPH1
VANGL1		MDC1
PGM1		MEG3
CASR		MFSD2A
CTTN		MIA
EIF4G1		MIA2
SRSF2		MIR100
TFG		MIR101-1
AKAP2		MIR101-2
EIF4G3		MIR106A
GK		MIR107
HIF1A		MIR10A
APEX1		MIR1-1
ANKRD11		MIR1-2
SELENBP1		MIR122
AP3D1		MIR1226
USP10		MIR124-1
NUP153		MIR124-2
TRIP12		MIR124-3
NOLC1		MIR1247
RICTOR		MIR125A
SCAF8		MIR125B1
IGF2BP2		MIR125B2
WASHC4		MIR126
PARD3B		MIR127
CSTF3		MIR1291
DARS		MIR129-1
ECM2		MIR129-2
GTF3C1		MIR1297
PARP1		MIR130A
GRK2		MIR132
AHNAK		MIR133A1
CDC25A		MIR133A2
CDH3		MIR134
CKM		MIR135A1
COL6A2		MIR135A2
CSNK2A2		MIR136
CSPG4		MIR137
DDB1		MIR138-1
HIVEP1		MIR138-2
MNAT1		MIR140
PPP1R12B		MIR141
PPL		MIR142
PSMA5		MIR143
PSMC5		MIR145
PSMD2		MIR146A
PYGL		MIR147A
RPA1		MIR148A
SMARCA2		MIR148B
HLTF		MIR149
SOX11		MIR150
NFE2L1		MIR152
TIAM1		MIR155
TPR		MIR15A
HSP90B1		MIR16-1
HIRA		MIR16-2
ZNF91		MIR17
HIRIP3		MIR181A1
DEGS1		MIR181A2
YARS		MIR181B1
CDK13		MIR181B2
TNKS		MIR181C
EIF3A		MIR182
GMPS		MIR183
PRPF4B		MIR185
BCL10		MIR186
CS		MIR187
DLG1		MIR18A
EFNB2		MIR18B
STX3		MIR192
KLF4		MIR193A
GTPBP1		MIR193B
BCR		MIR194-1
DSP		MIR194-2
EPRS		MIR195
SREBF2		MIR196A2
TRPC6		MIR196B
XPC		MIR198
HERC2		MIR199A1
PRPF3		MIR200A
SCAF11		MIR200B
REPS2		MIR200C
SYMPK		MIR203A
MYO1E		MIR204
POLRMT		MIR205
QARS		MIR206
THRAP3		MIR20A
NKTR		MIR210
TP73		MIR211
ARHGEF5		MIR214
TCF20		MIR215
TERF2		MIR217
DDX39A		MIR218-1
SPEG		MIR218-2
SMAD3		MIR219A1
MAP1B		MIR22
MCM4		MIR222
MAP3K5		MIR223
HNRNPM		MIR23A
TUBA4A		MIR23B
UCHL3		MIR24-1
CDC42BPB		MIR25
PKDREJ		MIR26A1
KRT1		MIR26A2
PCM1		MIR26B
RANBP2		MIR27A
ITSN2		MIR27B
NCOR2		MIR28
ARFGEF2		MIR296
ARFGEF1		MIR29A
CCT4		MIR29B1
MAP4K5		MIR29C
MAP3K2		MIR302B
AHCYL1		MIR30A
UTP14A		MIR30C1
MCM5		MIR31
DDX18		MIR320A
TMED10		MIR326
ASCC3		MIR329-1
SF3B2		MIR335
TOPBP1		MIR338
POLR3A		MIR33A
KAT7		MIR340
CLTCL1		MIR34A
VCP		MIR34B
PALM2-AKAP2		MIR34C
BRCA1		MIR367
STAT1		MIR370
MIP		MIR375
CCT5		MIR378A
TBK1		MIR383
MAT2B		MIR409
TRA2A		MIR410
TFPT		MIR422A
BAZ1A		MIR424
EWSR1		MIR449A
SMARCAL1		MIR449B
EDC4		MIR451A
ZNF318		MIR483
AKAP8L		MIR486-1
PRPF19		MIR487B
GSE1		MIR490
MDC1		MIR493
DZIP3		MIR494
PHF14		MIR495
DOCK10		MIR497
KNTC1		MIR502
SLK		MIR503
DLGAP5		MIR504
MRPL19		MIR505
URB1		MIR508
DDX46		MIR509-3
PDCD11		MIR511
RIMS1		MIR517A
ZSWIM8		MIR519D
PIKFYVE		MIR520B
SETX		MIR520C
SMG1		MIR551A
MAST2		MIR574
RRP12		MIR615
RPRD2		MIR636
NCAPD3		MIR708
SPECC1L		MIR7-1
NCAPH		MIR7-2
ZFYVE26		MIR7-3
GEMIN5		MIR874
CCDC9		MIR888
KIF1BP		MIR9-1
MINK1		MIR9-2
NBAS		MIR9-3
UTP18		MIR941-1
KCTD3		MIR98
COPG1		MIR99A
RAB10		MIRLET7A1
ACSL5		MIRLET7A2
TRAP1		MIRLET7A3
BIN2		MIRLET7B
RAB14		MIRLET7C
SRRM2		MIRLET7D
CENPF		MIRLET7E
ARID4B		MIRLET7F1
KDM3B		MIRLET7F2
PAXBP1		MIRLET7G
F11R		MIRLET7I
MYH4		MLH1
WDR55		MLH3
STAP2		MME
RETSAT		MNT
VPS13B		MOB1A
PRPF40A		MOB1B
ARHGEF40		MRVI1
ELP3		MSH2
PLEKHG6		MSMB
UBA6		MST1
WDR33		MST1R
BDP1		MT1DP
CENPJ		MT1F
CDCA7L		MT1G
SH3BP1		MT1M
PARD3		MT2A
RAD18		MTAP
RALGAPA2		MTSS1
DCUN1D1		MTUS1
UBR4		MUS81
NUFIP2		MXI1
VPS13C		MYBBP1A
SHROOM3		MYO18B
LRFN1		MYO1A
KIAA1522		MZB1
USP37		NAPEPLD
NDUFV3		NBN
ZNF8		NCOA4
TGIF2		NCOA5
GABRB2		NDN
JUP		NDRG1
ZNF106		NDRG2
ANAPC1		NDRG4
DGCR8		NDST4
TNS3		NEDD4
YTHDC2		NEURL1
FAM129B		NF2
GCC1		NFATC2
BBS10		NFKB1
KIAA0319L		NGFR
DOCK5		NINJ1
SPG11		NIT2
PNPLA3		NKX2-8
ARHGAP39		NKX3-1
WDR59		NME1
TET1		NNAT
RBM4B		NOL7
USP42		NOTCH3
ARFGAP2		NOV
BAZ1B		NPAS2
KIF2B		NPM1
BUD13		NPRL2
ALG2		NR0B2
TNKS1BP1		NR1I2
MYO18A		NR2C2
PRRC2A		NR4A1
RAD17		NR4A3
ZNF845		NRBP1
FAM83F		NRCAM
RAB3C		NRF1
NEXN		NRSN2
NLRP11		NTRK3
GLYATL2		NUAK1
GCSAML		NUMB
ZNF627		NUP98
ATXN2L		NUPR1
CDC42EP1		OLFM4
SEMA6D		ONECUT1
UBR7		OPCML
ZNF680		OSCP1
HPS5		OSGIN1
KCNK18		PACRG
PKM		PAEP
INTS6L		PAFAH1B1
LRRK2		PAIP2
ACACA		PALB2
TH		PANO1
DDX42		PANX2
NCKAP1		PARK2
TSEN54		PARK7
CDK18		PARP1
KMT2A		PAWR
DENND5B		PAX4
FAT2		PAX6
XPO1		PCDH10
COL5A2		PCDH17
GPC5		PCDH8
TMEM132D		PCDH9
RGPD4		PCDHGC3
RP1		PCGF2
RIMBP2		PDCD4
CDH12		PDCD5
SUPT6H		PDGFRL
KCNB2		PDLIM4
DLC1		PDS5B
MARK1		PDSS2
NPAS4		PDX1
STAG1		PEA15
CAMSAP2		PEBP1
LAMB3		PEG3
SHPRH		PER2
MYLK		PF4
GPR179		PFN1
ADAMTS20		PGR
NRXN2		PGRMC2
CRNKL1		PHACTR4
CASP8AP2		PHB
DUOX1		PHC3
SRGAP1		PHF6
FOCAD		PHLDA2
NIN		PHLDA3
PCDHGA2		PHLPP1
AKAP6		PHLPP2
NSD1		PHOX2A
ITGA8		PIAS1
EEA1		PIN1
WSCD2		PINX1
NINL		PIWIL2
VCPIP1		PKD1
PTPRG		PKNOX1
UNC79		PLA2G16
SPEF2		PLA2G2A
GCN1		PLA2G7
UNC13C		PLA2R1
SDK1		PLAGL1
TANC1		PLCB3
ZNF292		PLCD1
KCNQ3		PLCE1
ZNF462		PLD1
SYCP2		PLEKHO1
TNR		PLK1
SAMD9L		PLK2
SYBU		PLK5
HCFC1		PLXNC1
TP53BP1		PML
GNAS		PNN
CNTNAP5		POU2F3
EML5		POU6F2
CMYA5		PPARA
UBR2		PPARG
COL6A3		PPM1A
VPS13A		PPM1L
LAMC1		PPP1CA
CEP152		PPP1R1B
DCHS2		PPP2CA
CPAMD8		PPP2CB
NUMA1		PPP2R1B
ABCA8		PPP2R2C
MYH6		PPP2R4
NRXN3		PPP3CC
ADGB		PRDM1
ABCB11		PRDM11
DOCK11		PRDM2
CTNNA2		PRDM4
PCDHB7		PRDM5
FAM171A1		PRICKLE1
PTPRZ1		PRKAA1
PPFIA2		PRKAA2
SYCP1		PRKAR1A
WNK1		PRKCB
TICRR		PRKCD
GOLGA3		PRKCDBP
IRS4		PRKCE
SYT16		PRODH
ZNF587		PROX1
MYO5B		PRR5
CDH20		PTCH1
NLRP1		PTCH2
VPS13D		PTCSC3
TNRC18		PTEN
HDAC6		PTENP1
ADGRG4		PTGDR
STK31		PTPN1
MAGI2		PTPN11
XPOT		PTPN12
HECW1		PTPN13
HIVEP2		PTPN2
ZFPM2		PTPN23
DCHS1		PTPN6
CBLB		PTPRC
PCDH9		PTPRD
ZP4		PTPRJ
DDX5		PTPRK
ERICH3		PTPRT
TTC21A		PWAR4
COL4A6		PYCARD
SPAG5		PYHIN1
PXDNL		RAB25
BIVM-ERCC5		RAB7A
VWA3A		RAD23B
ALK		RAD51C
SCN2A		RANBP9
CNTN6		RAP1A
TRIP11		RAP1GAP
EGR1		RARB
THRA		RARRES3
ACTG1		RASAL1
FOS		RASAL2
FABP4		RASL10A
SOCS1		RASL10B
CAV1		RASL11A
ACTB		RASSF1
DUSP1		RASSF10
DCN		RASSF2
HBB		RASSF3
B2M		RASSF4
ACSL1		RASSF5
KLK3		RASSF8
MYL9		RB1
LPL		RB1CC1
RPS6		RBBP7
CD74		RBBP8
SCD		RBL1
CAT		RBL2
FOSB		RBM14
AKT2		RBM38
ACTA1		RBM4
ARF1		RBM5
YWHAZ		RBM6
CUL7		RBMS3
UHRF1BP1L		RBMX
RBM12		RBP1
MYO6		RCHY1
SMARCA1		RECK
C5		RFWD2
AFF3		RHOB
UBE3C		RHOBTB2
IARS		RINT1
EXPH5		RITA1
TIAM2		RNASEL
DNHD1		RNASET2
MYCBPAP		RND3
MTM1		RNF111
BCAN		RNF144A
ADAMTS19		RNF180
PROX1		RNF8
NAV2		RNH1
SLITRK3		ROBO1
NEK5		ROR2
GTF2IRD2		RPA1
JAK3		RPL10
SLITRK2		RPL11
TEX15		RPL5
GLI3		RPRM
TCHH		RPS6KA2
CNOT1		RPS6KA6
TBC1D17		RTN4
DOCK6		RTN4IP1
ELOA		RUNX2
SACS		RUNX3
ZFHX4		S100A11
MBD6		S100A2
SETD2		SAA1
MYH8		SAFB
SCN4A		SAFB2
SHANK2		SALL2
AARS		SALL4
KMT2D		SAMD9L
NUP155		SASH1
KDM6A		SCGB3A1
USF3		SCRIB
FAT3		SCUBE2
MAP3K4		SCYL1
OR10Z1		SDHA
TUBGCP5		SDHB
MAGEE2		SDHD
CEP250		SEC14L2
AOAH		SELENBP1
FBN3		SEMA3B
ARHGAP12		SEMA3F
SMCHD1		SERPINB5
DOCK7		SERPINI2
UQCRC1		SETD2
ZNF429		SFN
APOB		SFRP1
CDKN1B		SFRP2
MED24		SFRP4
NELFCD		SFRP5
THSD7A		SGMS1
SPATA31D1		SH2B3
TRIM2		SH3GLB1
HAVCR1		SHISA3
HAUS8		SHPRH
MAJIN		SHQ1
PKHD1L1		SIAH1
EXTL3		SIK1
DNMT3A		SIRT1
IREB2		SIRT2
DDX21		SIRT3
LCT		SIRT4
GIN1		SIRT6
SLC2A12		SKIL
KCNH7		SKP2
PDZD2		SLC39A1
FMNL3		SLC39A4
MEN1		SLC5A8
TENM3		SLC9A3R1
KIFC1		SLIT2
SLC26A4		SLX4
FST		SMAD4
MEIOC		SMARCA2
IFI6		SMARCB1
GCC2		SMARCC1
STAG2		SMCHD1
ADAM32		SMYD4
DNM3		SNORD50A
SLC43A2		SOCS1
TP53BP2		SOCS3
RB1CC1		SOD2
ZNF804B		SOX1
RBP3		SOX11
PJVK		SOX15
WDR17		SOX7
GTSE1		SP100
NCOA6		SPARC
TRHDE		SPARCL1
GBP5		SPI1
PRPF38B		SPINK7
MAGEE1		SPINT2
ZNF623		SPRY2
RUFY1		SPRY4
FTSJ3		SPTBN1
ZC3H12B		SRGAP3
ABCA12		SRPX
YLPM1		SSBP2
FATE1		ST13
SRP72		ST20
DNAH14		ST5
ATXN1		ST7
ESF1		STARD13
CASC4		STAT1
USF1		STAT3
FMO1		STAT5A
CARD6		STK10
MT1X		STK11
PLA2G6		STRADA
THBS1		STUB1
SMAD4		SUFU
PIK3C2G		SUZ12
HAL		SYK
PIGA		SYNM
IDS		SYNPO2
G6PD		SYT13
ELK1		TAGLN
AKT3		TANK
EHHADH		TAT
ALDH1A3		TBL2
KALRN		TBRG1
RPN1		TBX5
PFKM		TCEAL7
LIPF		TCEB3
GNAI2		TCF3
SPHK2		TCF7L2
ALG13		TCHP
ARAF		TDGF1
TRAF6		TDRG1
EBP		TES
TPH2		TET2
ITPR3		TFAP2A
PIK3CD		TFPI2
CACNA1B		TGFB1
PHKA2		TGFBI
CYP27B1		TGFBR3
A2M		TGM3
NUP107		THBD
CACNA1C		THBS1
PHKA1		THRA
HMBS		THRB
H6PD		THSD1
ALG10B		THY1
PAK2		TIMP3
NFKB1		TMEFF1
OCRL		TMEFF2
UGT2B28		TMEM127
USP11		TMPRSS11A
LDHA		TMPRSS6
NTRK1		TNFAIP3
DPAGT1		TNFAIP8L2
LTA4H		TNFRSF10A
PRODH2		TNFRSF10B
PCYT1B		TNFRSF12A
ATP6AP1		TNFRSF18
PDGFRA		TNFSF12
RYR3		TNFSF9
NME7		TNK1
CCNT1		TOM1L2
ALAS2		TOPORS
CYLD		TP53BP1
AMACR		TP53BP2
ATP6V1E1		TP53COR1
CBL		TP53INP1
COL1A1		TP63
CYP3A4		TP73
FURIN		TPTE2
GALE		TREX2
BCAT1		TRIM13
RET		TRIM15
EPHB2		TRIM24
NDUFB5		TRIM3
MAN1B1		TRIM31
PRF1		TRIM32
CACNA1S		TRIM35
TNFRSF14		TRIM62
DUSP16		TRIT1
RBBP7		TSC1
FGFR1		TSC2
ITGB2		TSC22D1
LYN		TSG101
MADD		TSLP
KMO		TSPAN13
ADSS		TSPAN32
ROCK2		TSSC4
GRIN2B		TTC4
MCAT		TTF1
A2ML1		TUSC1
CDH15		TUSC2
ZNF84		TUSC7
PNPLA7		TWIST2
SEC24C		TXNIP
EHMT1		UBE2QL1
TG		UBE4B
UTP25		UBIAD1
LGR4		UCHL1
TRIM67		UFL1
COL13A1		UHRF2
PDILT		UIMC1
LRRC8A		UNC5A
SSPO		UNC5B
ADAM18		UNC5C
ZNF658		UNC5D
ITPR2		USP12
EPHB1		USP33
CPQ		UVRAG
CHRD		VDR
NCOA3		VEGFA
CDH23		VEZT
TLR3		VHL
NMT2		VIL1
DMBT1		VIM
PCDH19		VPS53
TMEM132B		VSNL1
PCDHGA3		VTRNA2-1
PCDHGA7		VWA5A
PLAT		WDR11
IGSF10		WDR48
PCDHGA8		WFDC1
PCDHGB1		WHSC1L1
PCDHGA10		WIF1
COL14A1		WISP3
ALDH16A1		WNK2
LRIG1		WNT11
COP1		WNT5A
ZNF564		WNT7A
ZNF791		WT1
RASA1		WWOX
CDK11B		XAF1
TEX14		XIST
NFATC2		XPO5
FEZF2		XRCC5
KRT74		YAP1
CR1		YPEL3
DCBLD2		ZBTB16
MRGPRX1		ZBTB18
CSMD1		ZBTB4
PAM		ZBTB48
TDRKH		ZBTB7C
TNKS2		ZC3H10
ITGB8		ZDHHC2
TMEM132E		ZFAS1
LPP		ZFHX3
ZSCAN20		ZFP36
TDRD1		ZFP36L2
GCNA		ZFP82
PCDHAC2		ZHX2
PCDHA7		ZIC1
PCDHA3		ZMYND10
CHERP		ZMYND11
PLD1		ZNF185
DDX24		ZNF292
LRRC8E		ZNF366
GRID2		ZNF382
GDPD1		ZNF668
CDHR1		ZYX
TBC1D8B
CELSR2
RBM19
IGDCC4
PIWIL1
GABRG2
NAB2
MYOF
ATP13A5
RPS6KC1
CCAR1
LYST
ZNF534
UNC5D
NID1
TECTA
SIN3B
DPP8
PCDHB3
LGI1
PCDHB16
ABI3BP
SPTAN1
ENPP2
DACH2
PCLO
HDLBP
ATP13A3
GSPT2
ATP12A
NLRC3
TRPC3
EHD1
COL7A1
KRTAP10-5
KRTAP10-4
GABRA5
TRPC7
ZHX3
SIGLEC12
PLK1
CDC42BPA
ATP2A1
COMP
PPFIA4
EPHA6
ZNF175
PTCH1
CPD
TRAK1
GALNT6
ITIH4
CRB1
FN1
SRGAP2
ARMCX5
DNAH1
TRIM23
DGKK
FGG
IGF2R
NCAM1
ANO4
SFMBT1
TRIM9
ALS2
GRID2IP
DNMT1
ZNF700
MUC21
KIRREL1
CAPN1
ZNF333
BUD23
JAG1
ADGRL3
ITGB5
KCNQ4
A1CF
MLH3
WDR49
ZNF12
ZFP62
BRAP
DNAH11
SPTB
FAM117B
NRDC
EML2
MECOM
FRY
SLC4A5
LRRN1
SRCAP
TNC
FBXO11
MYNN
MMP24
MTOR
KRT85
NLRP8
NLRP5
NLRP3
ZNF263
TRPM2
ARHGEF17
CMTR2
STAT5A
SH2B1
TEK
LTBP2
ARL6IP6
KIRREL3
CHST15
ZNF569
ZNF124
NBPF9
EPC2
THBS3
CAMSAP3
SOS2
DENND1A
LRRN3
CFAP57
ZBED9
MLLT6
SPTBN1
SCAF4
POLR1B
L3MBTL2
MYB
ANK2
PIK3CG
PLXNA4
SPAST
ITPRID2
HCRTR2
LAMC3
CDH9
VRK3
ZNF107
TNXB
ZNF420
ZNF585B
PCNX2
NRCAM
ZNF35
ZKSCAN7
ERICH6B
GLG1
TRIM77
LIG1
APLP2
RFX4
GABBR1
SPATA13
SDK2
ZAN
FRMPD2
BIRC6
CHAF1A
ZNF131
TRPA1
ZNF510
MCM3AP
DNAJC6
ABCB4
CAMTA1
BAZ2B
ZBED1
ZNF675
LTBP4
FLT4
FARS2
SEC24B
ZNF681
LRRC42
BBS9
BOD1L1
POU2F2
ZNF773
CORIN
HDAC5
ADGRB3
KLHL9
ABCA9
KIR3DL2
FLYWCH1
ZNF133
COL20A1
GDPD4
LAMA3
AQR
FLNC
MYBPC2
MGA
ITGB4
ZNF470
KIT
DMXL2
RNF17
SORL1
ZFR
LRIT3
ZNF714
ZNF595
ZNF233
TTC28
ZNF347
ZNF329
ZNF721
ST6GALNAC1
DYSF
CHD6
CNKSR2
ZBTB49
LMTK3
LRRC32
SRPK2
ATP1A3
FBN2
UNC13D
PON1
MACF1
SPTBN5
TRIM5
PTPRT
MPDZ
KIAA1211L
MMP9
ALPK1
ZNF43
PUM3
DCLK2
SPTBN4
AP2A2
DSC3
UBASH3A
TEP1
ADAMTSL3
RAPH1
FUBP1
SLC8A1
RRBP1
GPRC6A
SPHKAP
ITK
CDH26
TGM3
EPB41L2
MEGF10
MAST1
HEPH
ZNF676
IGSF1
PRDM1
DOT1L
PMS1
PTPRK
POM121L2
ZNF184
ETV1
CLCN3
AOX1
IGSF9
COL24A1
ZFP3
PRKAA1
EHBP1
TRIO
DENND2A
ERMAP
ROBO3
TRRAP
AKAP12
RELN
TLN1
CHD4
LRRC37A3
AURKA
SLC22A14
FAM13B
TAAR1
GPC2
CTAGE6
PHF20L1
ST6GALNAC6
IL1RAPL1
SMG5
EXOC5
KIF7
GALNT1
KNG1
PEX6
VIT
RUVBL1
PKD2
AARS2
KIF27
PHLDB1
VWCE
ARHGEF7
RBM25
PIAS1
SYT17
ABCC3
SETBP1
ALPK2
TRIP10
C20orf194
GRIK1
IQCG
HIST1H2AK
ASIC3
VEGFD
KAT6B
TRPM5
KIF26B
ZSCAN32
SIPA1L3
MEI1
SLC4A1AP
ANKRD36
TSGA10
PLEKHG4B
CPNE5
MUC3A
TMEM209
PLOD1
CA14
POMT2
PIEZO2
FHOD3
CLCA2
MARK4
NPHP3
PDS5B
ZNF423
TOP3A
RBMXL1
ZNF257
LILRA2
CAND2
IBSP
PRDM13
HS6ST2
VPS26A
MS4A2
SBF2
MYO5A
TAOK1
ACSBG2
ADNP
TPO
COBL
GRM3
KBTBD7
PSMB11
SNX1
MCOLN2
ZSCAN5A
ANKRD36B
ENPP5
TBX18
SPTBN2
PPFIA1
PCID2
IVD
NOL11
ZNF585A
PHLDB3
ZNF415
RAPGEF4
PI4KA
SEC22A
USP4
SERINC5
OR13F1
CWF19L2
SLCO2B1
CNTN2
ZNF541
TRIM28
XRN1
ABCF1
SPATA31A7
CGNL1
SULT1C3
CHI3L1
ADAM20
USP31
ATP6V1C2
SP3
CPEB2
GDF10
MICALCL
PCK2
REC8
ZNF521
CCNYL1
UBXN2A
ZXDC
ADGRG6
LONRF3
HEXA
NPHS1
DLGAP4
MCM3
TTK
SLC10A5
GAPVD1
ITIH5
DLL4
TTC4
N4BP1
ZNF821
MPP4
ADAM19
EBF1
ARFGEF3
NFE2L3
TM9SF3
OR8U1
PPP1R15A
SEMG2
KCNJ15
MZB1
PCDHGC3
THAP5
PARP10
CNTNAP3
OR4C46
AEBP2
KCNA5
RANBP10
CHD1
SMAP1
RALGDS
SATL1
HOMEZ
CYP4F11
LAMA4
CFAP47
TMEM63C
CNGA3
SOGA3
GPC3
CELA1
TSR1
EIF4A2
USP47
STARD9
CDR2
DRC7
KRT23
SYDE1
SLC27A4
PAPD5
GRB7
ECHDC1
OSBPL3
BCL11B
CDC7
CATSPER3
AGBL2
CELSR3
EFTUD2
RHBDF2
CLCN2
PCDHA1
LAMP2
ADGRG2
ZNF248
OTOA
SMARCA4
TMEM131
TOPAZ1
LARS
ELP5
ATP8B3
ROBO2
EEPD1
CPSF6
FBN1
ACLY
NEURL4
TDRD12
GGT1
KIF1A
PRKG1
LCA5L
ELFN2
CRMP1
CTH
MORC2
MOCOS
ARHGEF1
FNDC1
PA2G4
CPNE1
PRKN
MYBL1
NPIPB5
MRPL45
STAT2
CCDC17
ZNF850
RXRG
AKAP8
NPFFR2
TXNIP
GMEB1
ZNF652
IL1R2
FAM120C
WLS
ZNF286B
KAT14
ACO2
FGFR1OP
GPR34
OR6K3
ATF7IP
PLXND1
CAPN6
PPRC1
ZNF573
NUP88
VSTM2B
MME
SSX7
RXFP4
PNLIPRP3
ZFP91
SLC22A11
NARF
OR5M1
OR4Q3
CTAGE1
ZKSCAN1
HTR2C
SIX6
RAB11FIP5
FBXL13
USP51
CFAP70
WASF3
IWS1
ZNF331
CWH43
NOC3L
RABGAP1L
CAND1
CHGB
ZDHHC11
EIF5
MTCL1
HS3ST4
PARP8
FOXP2
FAM83A
ZSWIM3
EIF2B5
CEP85L
HIST1H1C
WRN
TMPO
ZNF567
IMPG2
JAK2
MUC15
C17orf80
ANKEF1
PRDM5
SLC22A10
CD46
GRHL1
CHSY1
MAB21L1
CLEC4M
ADGRB1
CALHM2
DNAJC16
ZNF551
C7orf55-LUC7L2
C11orf84
ONECUT1
RSBN1L
CFP
OR4N2
EPPK1
ADAM30
CIITA
KLHL14
ZNF25
ZC3H7B
CDKN2AIP
ARHGEF2
ZUFSP
FBXO33
KLB
MBOAT7
SMARCD3
SENP1
OR4K2
SLC39A7
PRKAR2B
SPANXN2
CDC20
LONRF2
PCDHA5
OPRD1
MAGEL2
UGT1A9
PABPC1
RBM15
TTI1
ADAD1
C1orf116
SYTL1
KIAA0586
FIGNL1
SLC30A10
NLRP7
TRIOBP
ATP13A1
NUP210
CHST9
TAF4
BTBD18
DACT1
LONP2
AMER3
CATSPER2
SH3TC2
TMEM151B
PREB
MTMR12
IMPG1
DUSP18
MRVI1
NCDN
CHRNA4
IL37
OPHN1
IDE
KBTBD6
OR14K1
ZNF677
DUSP9
ARSB
CLIC5
DNAAF3
COX15
KIAA1191
SPPL2A
P2RY1
CRTAM
CNMD
SIGLEC9
GDAP1
OR13J1
KIAA1644
PHF24
CD1C
OR2B2
SART1
PITX2
TBL1XR1
EDNRB
PRKCI
SLC9A3R1
SMO
DNAH2
DHDDS
GRID1
RXFP2
PPP1R1C
STYK1
GART
TAF1A
ANKRD12
GDA
PIGL
DDAH1
FLJ44635
PEX7
DTNB
CCDC12
CA12
UBE2L3
YIPF4
ZFYVE16
ATP6V1H
SYNGR4
SLC25A14
GRB2
LSM2
FGGY
SIDT1
PPAP2B
SYN1
PI4KB
FAM115C
GATAD1
FBXW4
IFNGR2
STX5
PDP2
C1orf26
STAB2
CDK6
C1orf93
TBCA
PALM2
C21orf70
TM4SF5
NLGN2
KIN
NDRG2
PPP2R5D
TAF1B
CBX1
DAAM1
ART1
IQCB1
ANKRD46
PRMT5
IFT81
SLC25A44
CDCP2
NOP58
TFRC
KIAA1432
PLXDC1
PITX3
SGK196
CHDH
CLOCK
MKX
DEAF1
PRKCA
DDX6
RAB23
VAX2
PDE7B
TUBGCP3
C20orf26
KIF13A
RDX
MEX3A
ELN
SLC39A8
EEFSEC
AKAP13
C1orf9
FANCC
SGK269
FAM102A
LPAR4
MFAP5
GRXCR1
ZNF471
KRTAP1-1
QRICH2
CYP4B1
POTEM
FYB2
SWAP70
CHST2
BRD7
TOGARAM2
SLC17A4
ITCH
GPALPP1
ADAM11
PHACTR2
DGCR2
TRIM49
GPR142
PRB3
TSPAN11
SLC25A13
ZNF649
DCP1B
SLC25A32
HCAR3
BBS2
SUPT3H
TRPV6
PRSS38
GIMAP4
TMEM38B
SNRNP40
TNFRSF10D
SSTR4
ZNF75D
CABYR
CDCA7
COIL
FLVCR1
PM20D2
PPP1R10
POU2F1
ENTPD6
TNNI3
TMEM71
GPD2
PAPOLA
SLC25A2
PPARG
ELL3
SELENOP
PRKX
FRG2C
TBC1D13
TBC1D15
ACTA2
TRMT2A
KLHL5
MAMDC2
PCCA
IL11RA
GOLGA1
KCNV1
[truncated: 210 more rows]

## Sheet: pancreatic
Column A : The genes from the database DriverDb and their number.
Column B : The driver genes found in the triad, and their number.
Column C : The genes from the database TSGv2.0 and their number, also which are non driver genes.
Column D : The tumor suppressor genes found in the triad, and their number.
Driverdb(986)	Common Drivers (1)	TSG (Non drivers) (1171)	Common TSGs (3)
KRAS	FN1	2001-12-01	ABCG2
GNAS		2004-09-01	SIRT1
TP53		ABCG2	FHIT
SMAD4		ABI2
FLNA		ACHE
ARID1A		ACVR1C
ARHGAP21		ACY1
MAP2K4		ADAMTS18
CHD4		ADAMTS8
DACH2		ADAMTS9
DST		ADAMTS9-AS2
DMBT1		ADARB1
IGF2R		ADPRH
LRP1		AFAP1L2
FAT1		AGTR1
FRY		AHCYL1
HECW2		AHNAK
LAMA1		AHRR
CUBN		AIF1
INSR		AIM2
MYH7		AIMP1
CFTR		AIMP2
TSC2		AIP
SATB1		AJAP1
KIF1A		AKAP12
RDX		AKR1B1
NEB		ALDH1A2
CLTC		ALOX15
EPHA4		ALOX15B
PTPRF		ALPL
TIAM1		AMER1
EFTUD2		AMH
PKP2		ANAPC1
VAV1		ANGPTL4
MAP1B		ANP32A
LRBA		ANXA1
PRKDC		ANXA7
GNL3		APITD1
VPS13B		ARF1
WDR33		ARG1
ARHGAP15		ARHGAP29
SCAF1		ARHGEF12
PCLO		ARID1A
ZFC3H1		ARL11
PLEC		ARL6IP5
COL3A1		ARMC10
HLA-A		ARMC5
FN1		ARNTL
EEF1A1		ASCL1
LAMB3		ASS1
SRFBP1		ASXL1
NCKAP5		ATF3
ATP12A		ATMIN
ERICH3		AXIN1
DOCK10		AXIN2
KCNH4		AZGP1
TIGD5		BANP
FRYL		BARD1
KIF27		BASP1
NLRP8		BATF2
MYO10		BAX
BDP1		BBC3
OTOP3		BCL10
FBXW7		BCL2L11
MDM1		BCL6B
EGF		BCORL1
ATP2A1		BCR
IGDCC3		BECN1
PBRM1		BEX2
ALPK2		BHLHE41
ATXN2L		BIK
CMYA5		BIN1
SECISBP2L		BLCAP
CPE		BLID
STAG2		BLM
CACNA1G		BLNK
CATSPERD		BMF
GLB1L		BMP10
PPP1R9A		BMP2
GALNT18		BMP4
USP17L2		BMPR1A
KCNA1		BNIP3L
PTPRG		BRCA2
TMEM131L		BRD7
SPTBN5		BRF1
SF3B1		BRINP1
COL5A3		BRMS1
SVEP1		BRSK1
PASK		BTG2
XRN1		BTG3
NCAPH		BTG4
PLXNB1		BTK
DOCK2		C2orf40
OR2M4		CABLES1
SLC8A3		CACNA2D3
SLC12A7		CADM1
BCAM		CADM2
RGPD3		CADM3
FAM129C		CADM4
TTN		CAMK2N1
ADAMTS12		CAMTA1
PLEKHH2		CAPG
CECR2		CASC1
RGS12		CASC2
HEATR1		CASP2
DNAH5		CASP5
MAST4		CAV1
MUC16		CBFA2T3
ATM		CBL
HMCN1		CBX5
CDC73		CCAR2
SIGLEC1		CCDC136
USH2A		CCDC154
PRODH2		CCDC67
PRR11		CCNC
SORCS3		CCNDBP1
PREX1		CD4
DNAH11		CD44
CSMD2		CD82
HERC1		CDC73
C10orf71		CDCP1
PCDH9		CDH11
FLG		CDH13
TNNI3		CDH17
DISP3		CDH4
ANK2		CDH5
RBM10		CDK2
MUC4		CDK2AP1
PCDHGB7		CDK6
DOCK1		CDKN1A
UTRN		CDKN1C
FREM2		CDKN2B
TNXB		CDKN2C
FLNC		CDO1
CASKIN1		CDX2
MEX3C		CEACAM1
KCNA4		CEBPA
DNAH2		CEBPD
PLEKHG2		CFTR
F13A1		CHD1
BARD1		CHD5
RPL4		CHEK1
RAB11FIP1		CHEK2
PPP1CA		CHFR
ARHGAP30		CHST10
USP9X		CHUK
INCENP		CIC
THOC2		CITED2
RBM47		CIZ1
ACTN2		CLDN1
MYBBP1A		CLDN23
SLC12A4		CLU
NR4A1		CMTM3
RFC1		CMTM5
TAOK2		CNDP2
PHRF1		CNN1
FARP1		CNOT3
CAMSAP2		CNTNAP2
FMN2		COPS2
DNAH9		CPNE7
EP300		CREB3L1
EPAS1		CREBBP
IKBKB		CREM
GRK2		CRNN
AHNAK		CSF2
AKT2		CSMD1
COL6A2		CSNK1A1
DSC3		CSRNP1
LCP1		CST5
MKI67		CST6
NT5E		CTCFL
IRS2		CTDSPL
IQGAP1		CTGF
SDHA		CTNNA2
ERBB2		CTNNA3
XPC		CTNNBIP1
USP11		CTNND1
GAK		CUL2
CHAF1A		CUL5
RBL2		CUX1
CCT7		CXCL10
CTCF		CXCL12
NES		CXCL14
DNMT3B		CXCR2
RBBP6		CXXC4
SKIV2L		CXXC5
IARS		CYB561D2
AKAP8L		CYB5A
SND1		CYB5R2
MDN1		CYGB
FAF2		DAB2
FARP2		DAB2IP
SBNO2		DACH1
METAP1		DACT1
ZCCHC14		DAPK1
NUP188		DAPK2
SIPA1L1		DAPK3
KIF26A		DCC
MRTO4		DCDC2
SRRM2		DCLRE1A
CDK5RAP2		DCN
PCDHGA3		DCUN1D3
CTBP2		DDB2
SLCO5A1		DDR2
ANKRD17		DDX58
DIDO1		DEFB1
TNKS1BP1		DENND2D
RBM33		DFFA
PI4KA		DFNA5
PTPN13		DIABLO
NIPBL		DIDO1
RGPD4		DIRAS1
FOXO3		DIRAS3
SPHK1		DKK1
C1QA		DKK3
HBB		DLC1
COL1A1		DLEC1
TJP1		DLEU1
COL1A2		DLEU2
C1QB		DLG1
CTSD		DLK1
C3		DMBT1
SERPINE1		DMD
FABP4		DMTF1
CCL21		DNAJA3
FCER1G		DNAJB1
YWHAH		DNAJB4
GTSE1		DNAJC11
PERP		DND1
SMAD3		DNMT1
LAMA4		DNMT3B
CLTB		DOK1
COL6A1		DOK2
MYL9		DOK3
RHOA		DPH1
ZNF777		DPP4
KMT2A		DSC3
PRPF8		DSP
WNT3A		DUSP1
KMT2D		DUSP22
HTR5A		DUSP26
ROBO2		DUSP5
MGA		DUSP6
DSCAM		DUSP9
EML4		E2F1
FAM129A		E2F2
FAM184A		E2F3
BRAF		EAF1
EPHA7		EAF2
NTRK1		EBF3
SRGAP3		ECT2
DCLK3		EDA2R
SMCHD1		EDNRB
XYLT1		EED
NSUN5		EEF1E1
NUP210L		EFNA5
WDR3		EGLN1
KAT6A		EGLN3
STXBP5L		EGR1
PIK3C2B		EGR2
ZGRF1		EHD3
ABCA4		EHF
JAKMIP1		EI24
SLC12A3		EIF3F
SEMA5A		EMP1
SPAG17		EMP2
ARHGAP32		EPAS1
PRSS35		EPB41
TRAPPC9		EPB41L3
TRPM6		EPHA1
AFF3		EPHA3
TRIM37		EPHB2
MELK		EPHB3
PHLDB2		EPHB4
ZNF480		EPHB6
ZNF224		ERBB4
DNMT3A		ERF
CYP2R1		ERRFI1
SPG7		ESR1
CSPG4		ESR2
DGKK		ESRP1
ARAP1		ESRRB
ADGRB1		ETS2
GANAB		ETV6
KNDC1		EXT1
PRG4		EXT2
NFATC2		EXTL1
RAPGEF2		EXTL2
PIGO		EXTL3
GOLGA6L10		EYA4
NUP98		EZH1
GRIN2B		FABP3
WDFY3		FADD
FOXG1		FAM172A
ESPL1		FAM188A
ZEB2		FANCG
ASPM		FAS
PCDHA6		FAT4
SLC38A8		FBLN1
TMPRSS6		FBP1
PCDH17		FBXL13
ADAM2		FBXO25
CARD9		FBXO31
ZNF521		FBXO32
ANXA11		FER1L4
BMPR1A		FH
NEK10		FHIT
FAM208B		FHL1
MYOM2		FLCN
CNTNAP4		FLNA
C7		FOXA1
CD33		FOXA2
RNF38		FOXC1
ZEB1		FOXD3
USP28		FOXL2
UGT1A4		FOXO1
JCAD		FOXO3
ERBIN		FOXO4
ZNF70		FOXO6
CTNNB1		FOXP3
SLC25A36		FRK
ADAMTS3		FRS3
KLK15		FUS
GLIS3		FXN
GABRB3		FZR1
MACF1		G0S2
FAM13B		GABARAP
NLRC5		GADD45A
CACNA1H		GADD45B
PPP1R16B		GADD45G
KLF4		GADD45GIP1
EPHB2		GALR1
ANKRD24		GANAB
DNAH8		GAS1
CAMSAP3		GAS5
BMP5		GATA4
RINT1		GATA5
KIAA1211		GBP1
CEMIP		GGNBP2
HRNR		GJA1
PRL		GJB2
ITGB4		GKN1
FRMD7		GKN2
GRM1		GLI1
PCDH11X		GLIPR1
CARD11		GLS2
BRINP2		GLTSCR1
TENM1		GLTSCR2
HIVEP1		GNAT1
NLRP10		GNB2L1
MUC5B		GNMT
ATAD2B		GORAB
DNER		GPC3
NRXN3		GPC5
PSD		GPRC5A
ZNF804A		GPX3
MEGF8		GREM1
RANBP3		GRIN2A
UNC79		GSK3B
GRID1		GSN
PHIP		GSTP1
PCDHB13		GSTT1
DHX37		GTPBP4
CPXM2		GUCY2C
PTDSS1		H19
AC011604.2		H2AFX
DSCAML1		HACD4
KMT2E		HACE1
DOPEY1		HBP1
ARHGEF10		HCAR2
BANP		HDAC1
NLRP9		HDAC3
PCDHA2		HECA
APOB		HEPACAM
KIAA0556		HIC1
ARMC12		HIF1A
ZMYM3		HINT1
NEURL4		HIPK2
RBM6		HIRA
TGFBR1		HIVEP1
LRRC10		HIVEP3
DNASE1		HLTF
GUCD1		HNF4A
VWC2		HOMER2
ENTPD4		HOPX
DHRS9		HOTS
VSIG1		HOXB13
ADRA2B		HPGD
RTN4R		HRASLS2
MYO3A		HRG
ATXN10		HSP90B1
TTC31		HSPB7
FTCD		HSPD1
SHQ1		HTATIP2
RSC1A1		HTRA1
ZBTB22		HTRA2
IRAK3		HTRA3
ARHGEF25		ID4
ACSS3		IDH1
DDHD1		IER3
CNNM4		IFI16
REXO5		IFT88
SLC26A6		IGF1
USP29		IGF2R
BCAN		IGFALS
HCN4		IGFBP3
BMP1		IGFBP4
KLB		IGFBP5
UBAP2		IGFBP7
PPP1R26		IGFBPL1
ITSN2		IKZF1
CAND1		IKZF2
COL22A1		IKZF3
ATP10B		IL17A
NFAT5		IL17RD
SETBP1		IL24
ALS2		ILK
RICTOR		ING1
ZFYVE26		ING2
TEX15		ING3
ARHGAP5		ING4
PCDH15		ING5
RAD21		INPP4B
MYOZ1		INTS6
ADRM1		IQGAP2
QRICH2		IRF1
ARHGEF39		IRF3
DNAH10		IRF4
ABTB2		IRF5
FAT2		IRF8
TCF4		IRX1
RNF43		ISG15
BAP1		ITGA5
CYLC1		ITGA7
KMT2C		ITGAV
DKC1		ITGB1
PSME4		ITGB3
ZNF141		JDP2
TGFBR2		JUP
ZFHX4		KANK1
TAF4		KAT5
NDST3		KCNRG
IRS1		KDM3A
APCDD1		KDM3B
OR10G9		KDM5A
CHML		KDM8
DRP2		KIF1B
PES1		KIF7
DDHD2		KISS1
OR1C1		KL
RTKN2		KLF10
ADGRL2		KLF4
TNFAIP8L2		KLF5
CHMP1A		KLK10
PMEPA1		KLK6
OR4C6		KMT2C
HOXC4		KRIT1
C1QTNF1		KRT19
OR5M3		L3MBTL4
OR10G7		LAT2
PPP1R3C		LATS1
PPP2CA		LATS2
OR11H1		LEFTY1
SNAPC2		LEFTY2
BDKRB1		LGALS7
TRUB1		LHX4
RIN2		LHX6
TMEM30A		LIFR
ZNRF4		LIMA1
SSBP4		LIMD1
KRT31		LIN9
RBMS1		LINC-PINT
TRIM49C		LITAF
TMPRSS11E		LLGL1
BYSL		LMNTD1
PRAMEF1		LOC401317
BACH1		LOX
MYO16		LRIG1
ING1		LRIG3
PDCD4		LRMP
ENTPD8		LRP1B
CYP11A1		LRRC3B
MAGEE2		LRRC4
GPC5		LSAMP
ASB15		LTF
IL22RA1		LXN
GNS		LZTS1
CYP3A5		MAD1L1
FBXW10		MADD
DCAF8L2		MAL
RETSAT		MAP2K4
ALCAM		MAP3K4
ANAPC7		MAP3K8
ZNF496		MAP4K1
PDE9A		MAPK10
NECTIN1		MAPK9
DDX59		MARCKS
FBXL5		MARVELD1
HIF3A		MAT2A
ADD3		MAX
KHSRP		MBD4
DCLRE1C		MCC
THAP12		MCM9
ZNF585A		MCPH1
FSD2		MDC1
ZNF616		MEG3
TARS		MFSD2A
MED15		MIA
FSTL4		MIA2
PRICKLE1		MIR100
CRNKL1		MIR101-1
MIB1		MIR101-2
MST1R		MIR106A
PCDHGA10		MIR107
DPP6		MIR10A
ICE2		MIR1-1
UGGT2		MIR1-2
ZNF280D		MIR122
NLRP12		MIR1226
ATP2A2		MIR124-1
KCNH3		MIR124-2
OSMR		MIR124-3
SRGAP1		MIR1247
ANKMY1		MIR125A
VCL		MIR125B1
NBPF1		MIR125B2
FRMPD4		MIR126
FYCO1		MIR127
POLA1		MIR1291
SAMD9		MIR129-1
TNC		MIR129-2
ARHGEF11		MIR1297
TOGARAM1		MIR130A
C4A		MIR132
ZNF638		MIR133A1
NUP205		MIR133A2
ICE1		MIR134
TPR		MIR135A1
ITPR3		MIR135A2
SMG1		MIR136
BIRC6		MIR137
RYR2		MIR138-1
DCHS1		MIR138-2
ABCA13		MIR140
UBR4		MIR141
SMO		MIR142
USP8		MIR143
MUC6		MIR145
ELAVL4		MIR146A
MEN1		MIR147A
PAPSS2		MIR148A
SEC16A		MIR148B
ACVR2A		MIR149
FLRT2		MIR150
RGS22		MIR152
PSG7		MIR155
ATR		MIR15A
CASP8		MIR16-1
KCNB2		MIR16-2
SPEF2		MIR17
PDE3A		MIR181A1
CEP350		MIR181A2
LILRB1		MIR181B1
MYO18B		MIR181B2
FAM135B		MIR181C
SDCBP		MIR182
PCDHB7		MIR183
POM121L12		MIR185
OR11L1		MIR186
HIST1H2AC		MIR187
OR4A47		MIR18A
ADGRD1		MIR18B
KRTAP11-1		MIR192
P4HA1		MIR193A
MMP3		MIR193B
ITFG2		MIR194-1
RPS6KA6		MIR194-2
ST18		MIR195
S100A3		MIR196A2
PRKCD		MIR196B
ABCB5		MIR198
LYZL4		MIR199A1
CBLN1		MIR200A
VKORC1		MIR200B
GFER		MIR200C
ZNF681		MIR203A
TTC9		MIR204
OR8B12		MIR205
SSMEM1		MIR206
OR8J3		MIR20A
UPK1B		MIR210
KLK2		MIR211
DHRS4		MIR214
PRB1		MIR215
OR8B8		MIR217
OR5L2		MIR218-1
OR51I2		MIR218-2
TRADD		MIR219A1
OR4D5		MIR22
OR5B17		MIR222
RDH5		MIR223
NUDT6		MIR23A
ELOVL4		MIR23B
WDR82		MIR24-1
ZNF781		MIR25
FCN1		MIR26A1
PAX9		MIR26A2
PRKRA		MIR26B
ENKD1		MIR27A
ZNF99		MIR27B
HS3ST2		MIR28
DUSP6		MIR296
PBX4		MIR29A
GDPGP1		MIR29B1
SPATA22		MIR29C
CPO		MIR302B
ABL1		MIR30A
KLF12		MIR30C1
GOT1		MIR31
RCSD1		MIR320A
ZNF585B		MIR326
SERPINB2		MIR329-1
SLC52A1		MIR335
SPZ1		MIR338
SEPHS2		MIR33A
OXSM		MIR340
ANKMY2		MIR34A
MIDN		MIR34B
ANO3		MIR34C
PRAMEF18		MIR367
PROSER3		MIR370
TOX2		MIR375
COQ6		MIR378A
LAMP2		MIR383
TBX5		MIR409
IFNGR1		MIR410
GBA		MIR422A
TMEM117		MIR424
ZNF513		MIR449A
FAR1		MIR449B
SLC18A2		MIR451A
MAPK10		MIR483
TPTE		MIR486-1
COL23A1		MIR487B
GAB3		MIR490
CSTF2T		MIR493
ESR2		MIR494
ARSF		MIR495
BIN2		MIR497
LPP		MIR502
DDX55		MIR503
KBTBD12		MIR504
PGM2		MIR505
SLC6A2		MIR508
ZNF85		MIR509-3
ZNF799		MIR511
MYH15		MIR517A
AIFM1		MIR519D
AHRR		MIR520B
KLHL32		MIR520C
CCDC120		MIR551A
CACNB1		MIR574
TGM4		MIR615
LRCH4		MIR636
ZNF470		MIR708
CCDC116		MIR7-1
NFKBIZ		MIR7-2
CCDC138		MIR7-3
UROC1		MIR874
ZP2		MIR888
H6PD		MIR9-1
ALDH16A1		MIR9-2
QARS		MIR9-3
LRCH1		MIR941-1
ZNF208		MIR98
ZBTB17		MIR99A
NLRP13		MIRLET7A1
TRDN		MIRLET7A2
SGIP1		MIRLET7A3
EPB41		MIRLET7B
HMGCR		MIRLET7C
NAA16		MIRLET7D
SEZ6L2		MIRLET7E
CLSTN3		MIRLET7F1
WDR47		MIRLET7F2
VPS11		MIRLET7G
PHF3		MIRLET7I
TSHZ1		MLH1
LATS2		MLH3
PITPNM2		MME
TANGO6		MNT
PTPRH		MOB1A
IPO5		MOB1B
ITGAX		MRVI1
LRCH3		MSH2
TDRD1		MSMB
MYO9B		MST1
SALL1		MST1R
FANCM		MT1DP
CADPS2		MT1F
RYR3		MT1G
LRRC7		MT1M
FLT1		MT2A
CUX2		MTAP
DENND4B		MTSS1
PTPRM		MTUS1
NSD3		MUS81
CLTCL1		MXI1
KDM5B		MYBBP1A
SPHKAP		MYO18B
TOP2B		MYO1A
COL4A5		MZB1
TRPM1		NAPEPLD
KIDINS220		NBN
F5		NCOA4
SON		NCOA5
PIEZO2		NDN
ZC3H11A		NDRG1
TNRC18		NDRG2
HSD17B12		NDRG4
ZFHX3		NDST4
SGK2		NEDD4
OR5H1		NEURL1
TBC1D17		NF2
DEPDC1		NFATC2
CPB1		NFKB1
LRRK1		NGFR
PCF11		NINJ1
OR52D1		NIT2
NPTX2		NKX2-8
MECR		NKX3-1
CEPT1		NME1
MROH6		NNAT
PPIL2		NOL7
ZNF676		NOTCH3
ZNF780A		NOV
HSPG2		NPAS2
MRVI1		NPM1
TEK		NPRL2
USP25		NR0B2
SETD5		NR1I2
CACNA1D		NR2C2
ERCC6		NR4A1
ATRX		NR4A3
PTPN12		NRBP1
ZMIZ2		NRCAM
KIF4B		NRF1
ZNF114		NRSN2
ANXA1		NTRK3
MED14		NUAK1
GATA3		NUMB
COL5A2		NUP98
NR0B1		NUPR1
FERMT1		OLFM4
OPA1		ONECUT1
DGKI		OPCML
ATP10A		OSCP1
TNFRSF9		OSGIN1
ECT2		PACRG
CKAP2L		PAEP
AMY2A		PAFAH1B1
PPP1R3A		PAIP2
PLK2		PALB2
SYT3		PANO1
BTBD11		PANX2
SVIP		PARK2
HIST1H3I		PARK7
CD59		PARP1
BTG2		PAWR
KRTAP9-3		PAX4
MAP3K21		PAX6
COMMD8		PCDH10
CD8B		PCDH17
ORAI3		PCDH8
OR14A16		PCDH9
GIMAP1		PCDHGC3
OR6C76		PCGF2
OR5F1		PDCD4
OR4S2		PDCD5
OR2L13		PDGFRL
CA5A		PDLIM4
OR51F2		PDS5B
CCR10		PDSS2
CTSS		PDX1
ZNF606		PEA15
IGFLR1		PEBP1
FAM181A		PEG3
HSD17B7		PER2
S1PR1		PF4
H2AFY2		PFN1
OXNAD1		PGR
AMZ2		PGRMC2
DGAT2		PHACTR4
SERPINB7		PHB
RRAGC		PHC3
SERPINB10		PHF6
GPR151		PHLDA2
ELAVL2		PHLDA3
BCAT1		PHLPP1
B3GALT2		PHLPP2
PSG3		PHOX2A
SYT2		PIAS1
SMYD5		PIN1
KCNK2		PINX1
ZIC1		PIWIL2
PAG1		PKD1
MUC1		PKNOX1
ENPP4		PLA2G16
ZC2HC1C		PLA2G2A
ZBP1		PLA2G7
PACSIN1		PLA2R1
PCBP3		PLAGL1
CELF3		PLCB3
TRIM38		PLCD1
NOP53		PLCE1
CYP8B1		PLD1
ATG14		PLEKHO1
PRAME		PLK1
PM20D1		PLK2
DCLRE1B		PLK5
DNPEP		PLXNC1
TSNARE1		PML
CHRNB4		PNN
ZNF582		POU2F3
SPATA16		POU6F2
IGSF8		PPARA
DPYD		PPARG
ENTHD1		PPM1A
SLC25A13		PPM1L
GLCE		PPP1CA
LTA4H		PPP1R1B
TUBGCP4		PPP2CA
SASS6		PPP2CB
AGAP4		PPP2R1B
AACS		PPP2R2C
IL1RAPL1		PPP2R4
NBPF15		PPP3CC
CD44		PRDM1
PEX5L		PRDM11
GLI3		PRDM2
KEL		PRDM4
PCDHB12		PRDM5
CSTF3		PRICKLE1
NKPD1		PRKAA1
TLK2		PRKAA2
KIF9		PRKAR1A
MARK1		PRKCB
RPS6KA2		PRKCD
ADAM29		PRKCDBP
PTCHD1		PRKCE
SH3BP4		PRODH
CLCN2		PROX1
ZNF721		PRR5
ANO5		PTCH1
ZKSCAN2		PTCH2
CUL4B		PTCSC3
CCDC39		PTEN
GRID2		PTENP1
NEK9		PTGDR
TRHDE		PTPN1
PDZRN4		PTPN11
TTI1		PTPN12
TEX2		PTPN13
SMC5		PTPN2
NLRP5		PTPN23
CTR9		PTPN6
RASGRF2		PTPRC
TPP2		PTPRD
ACIN1		PTPRJ
HECTD4		PTPRK
RIMS2		PTPRT
RAB3GAP2		PWAR4
PHLPP1		PYCARD
FAM208A		PYHIN1
TRIP12		RAB25
CUX1		RAB7A
RALGAPA2		RAD23B
PDE4DIP		RAD51C
DOCK7		RANBP9
SPTBN1		RAP1A
DMXL1		RAP1GAP
USP24		RARB
XIRP2		RARRES3
SACS		RASAL1
RTN4		RASAL2
CNOT9		RASL10A
APC		RASL10B
KANSL1		RASL11A
STAT3		RASSF1
SEC24C		RASSF10
CACNA1E		RASSF2
UNC5C		RASSF3
DYNC1H1		RASSF4
CDH23		RASSF5
FRMPD1		RASSF8
PCDHGA2		RB1
IGSF10		RB1CC1
SPEN		RBBP7
ITIH5		RBBP8
ADAMTS20		RBL1
CSMD1		RBL2
OBSCN		RBM14
ANK1		RBM38
CSMD3		RBM4
PCDHA9		RBM5
UBN2		RBM6
PPFIA2		RBMS3
ARMC3		RBMX
TECTA		RBP1
FCGBP		RCHY1
EPPK1		RECK
CD163L1		RFWD2
ADAMTS7		RHOB
CTTNBP2		RHOBTB2
MYLK		RINT1
WDR17		RITA1
KALRN		RNASEL
SPTB		RNASET2
HERC2		RND3
FAT4		RNF111
PTPRB		RNF144A
DAAM2		RNF180
BPTF		RNF8
SP140L		RNH1
FAM135A		ROBO1
SDK2		ROR2
KMT2B		RPA1
MEFV		RPL10
PKD1		RPL11
TCERG1		RPL5
LRP1B		RPRM
CACNA1I		RPS6KA2
SYNE1		RPS6KA6
DMD		RTN4
FAT3		RTN4IP1
FBN3		RUNX2
LCT		RUNX3
THBS2		S100A11
COL12A1		S100A2
TRIO		SAA1
ROBO3		SAFB
AEBP1		SAFB2
KIF1B		SALL2
DNAH6		SALL4
EIF4G3		SAMD9L
MUC5AC		SASH1
PLEKHA4		SCGB3A1
C2orf16		SCRIB
EPC1		SCUBE2
TMEM198		SCYL1
INF2		SDHA
CDH2		SDHB
CDAN1		SDHD
ADAMTS16		SEC14L2
PKDREJ		SELENBP1
CFAP47		SEMA3B
BTAF1		SEMA3F
PRAM1		SERPINB5
TUBGCP6		SERPINI2
TMEM94		SETD2
CELSR3		SFN
SRP68		SFRP1
DIP2C		SFRP2
COL25A1		SFRP4
ADCY10		SFRP5
RNF213		SGMS1
C5orf42		SH2B3
TYR		SH3GLB1
ITGB8		SHISA3
ME2		SHPRH
TMEM132D		SHQ1
CARMIL1		SIAH1
SNCAIP		SIK1
ENOX1		SIRT1
CDH26		SIRT2
GOLPH3		SIRT3
LRMP		SIRT4
DHDDS		SIRT6
USP32		SKIL
SEPW1		SKP2
RNFT2		SLC39A1
C11orf65		SLC39A4
EEF2		SLC5A8
OR10A3		SLC9A3R1
RAB10		SLIT2
CACNA1B		SLX4
		SMAD4
		SMARCA2
		SMARCB1
		SMARCC1
		SMCHD1
		SMYD4
		SNORD50A
		SOCS1
		SOCS3
		SOD2
		SOX1
		SOX11
		SOX15
		SOX7
		SP100
		SPARC
		SPARCL1
		SPI1
		SPINK7
		SPINT2
		SPRY2
		SPRY4
		SPTBN1
		SRGAP3
		SRPX
		SSBP2
		ST13
		ST20
		ST5
		ST7
		STARD13
		STAT1
		STAT3
		STAT5A
		STK10
		STK11
		STRADA
		STUB1
		SUFU
		SUZ12
		SYK
		SYNM
		SYNPO2
		SYT13
		TAGLN
		TANK
		TAT
		TBL2
		TBRG1
		TBX5
		TCEAL7
		TCEB3
		TCF3
		TCF7L2
		TCHP
		TDGF1
		TDRG1
		TES
		TET2
		TFAP2A
		TFPI2
		TGFB1
		TGFBI
		TGFBR3
		TGM3
		THBD
		THBS1
		THRA
		THRB
		THSD1
		THY1
		TIMP3
		TMEFF1
		TMEFF2
		TMEM127
		TMPRSS11A
		TMPRSS6
		TNFAIP3
		TNFAIP8L2
		TNFRSF10A
		TNFRSF10B
		TNFRSF12A
		TNFRSF18
		TNFSF12
		TNFSF9
		TNK1
		TOM1L2
		TOPORS
		TP53BP1
		TP53BP2
		TP53COR1
		TP53INP1
		TP63
		TP73
		TPTE2
		TREX2
		TRIM13
		TRIM15
		TRIM24
		TRIM3
		TRIM31
		TRIM32
		TRIM35
		TRIM62
		TRIT1
		TSC1
		TSC2
		TSC22D1
		TSG101
		TSLP
		TSPAN13
		TSPAN32
		TSSC4
		TTC4
		TTF1
		TUSC1
		TUSC2
		TUSC7
		TWIST2
		TXNIP
		UBE2QL1
		UBE4B
		UBIAD1
		UCHL1
		UFL1
		UHRF2
		UIMC1
		UNC5A
		UNC5B
		UNC5C
		UNC5D
		USP12
		USP33
		UVRAG
		VDR
		VEGFA
		VEZT
		VHL
		VIL1
		VIM
		VPS53
		VSNL1
		VTRNA2-1
		VWA5A
		WDR11
		WDR48
		WFDC1
		WHSC1L1
		WIF1
		WISP3
		WNK2
		WNT11
		WNT5A
		WNT7A
		WT1
		WWOX
		XAF1
		XIST
		XPO5
		XRCC5
		YAP1
		YPEL3
		ZBTB16
		ZBTB18
		ZBTB4
		ZBTB48
		ZBTB7C
		ZC3H10
		ZDHHC2
		ZFAS1
		ZFHX3
		ZFP36
		ZFP36L2
		ZFP82
		ZHX2
		ZIC1
		ZMYND10
		ZMYND11
		ZNF185
		ZNF292
		ZNF366
		ZNF382
		ZNF668
		ZYX

## Sheet: thyroid
Column A : The genes from the database DriverDb and their number.
Column B : The driver genes found in the triad, and their number.
Column C : The genes from the database TSGv2.0 and their number, also which are non driver genes.
Column D : The tumor suppressor genes found in the triad, and their number.
Driverdb(193)	Common Drivers (3)	Non drivers TSG (1171)	Common TSGs (12)
NRAS	MET	2001-12-01	ABCG2
BRAF	AHR	2004-09-01	AKAP12
HRAS	SDC4	ABCG2	BBC3
INTS2		ABI2	CDKN2B
APC		ACHE	CXCL10
AKT1		ACVR1C	DDB2
ZFHX3		ACY1	DUSP5
TG		ADAMTS18	PGR
EIF1AX		ADAMTS8	RUNX2
GOLGA4		ADAMTS9	STAT1
MXRA5		ADAMTS9-AS2	TGFBI
USP9X		ADARB1	TP63
MACF1		ADPRH
KIT		AFAP1L2
GRIN2B		AGTR1
ACTB		AHCYL1
FLNA		AHNAK
TTN		AHRR
ROS1		AIF1
VPS13A		AIM2
HMCN1		AIMP1
RBBP6		AIMP2
KMT2A		AIP
DNAH9		AJAP1
CDKAL1		AKAP12
USP33		AKR1B1
OCRL		ALDH1A2
ABCC2		ALOX15
CYP2C19		ALOX15B
CHEK2		ALPL
FAM83B		AMER1
YIF1B		AMH
UBXN2B		ANAPC1
BICC1		ANGPTL4
ZNF30		ANP32A
SPAG9		ANXA1
VDAC3		ANXA7
TP53BP1		APITD1
ULK2		ARF1
MGA		ARG1
STAU2		ARHGAP29
DMXL2		ARHGEF12
PRDX1		ARID1A
GRB7		ARL11
PLEKHA5		ARL6IP5
GOLGB1		ARMC10
LAYN		ARMC5
ATP2C2		ARNTL
COBL		ASCL1
RC3H1		ASS1
DOK1		ASXL1
FMR1		ATF3
KPNA1		ATMIN
MKI67		AXIN1
MSH3		AXIN2
MAPK6		AZGP1
PSMC5		BANP
PTPRG		BARD1
RPS2		BASP1
MADD		BATF2
MYH13		BAX
DLG1		BBC3
BCL9		BCL10
COIL		BCL2L11
ZW10		BCL6B
MED1		BCORL1
ENPP3		BCR
NUP214		BECN1
MAP3K8		BEX2
RBM5		BHLHE41
GOLGA3		BIK
DAGLA		BIN1
NUMA1		BLCAP
PIK3CB		BLID
RANBP2		BLM
SMC1A		BLNK
PRPF8		BMF
LRBA		BMP10
GCN1		BMP2
SP140		BMP4
PPP2R1A		BMPR1A
DDX58		BNIP3L
KIAA0100		BRCA2
SRGAP3		BRD7
MFN2		BRF1
KIF14		BRINP1
POGZ		BRMS1
CLUH		BRSK1
EHBP1		BTG2
PPP1R13B		BTG3
SPECC1L		BTG4
MED13L		BTK
TMEM131		C2orf40
COG4		CABLES1
GAPVD1		CACNA2D3
HP1BP3		CADM1
PHIP		CADM2
PGM2		CADM3
WDR33		CADM4
ARHGAP15		CAMK2N1
UBASH3A		CAMTA1
EIF4ENIF1		CAPG
UBC		CASC1
GATAD1		CASC2
UBE2O		CASP2
CRTC3		CASP5
FAM129B		CAV1
SHCBP1		CBFA2T3
DOCK5		CBL
NAA25		CBX5
WDR75		CCAR2
MFSD14B		CCDC136
SP1		CCDC154
ABRAXAS1		CCDC67
TERT		CCNC
PLEC		CCNDBP1
RBM12B		CD4
DOCK8		CD44
GAB1		CD82
TPO		CDC73
HLA-DRA		CDCP1
ID4		CDH11
JUN		CDH13
HSPA5		CDH17
ACTG1		CDH4
GJA1		CDH5
AVP		CDK2
CANX		CDK2AP1
EIF5B		CDK6
EEF1A1		CDKN1A
CCNG2		CDKN1C
SDC4		CDKN2B
TCF7L2		CDKN2C
ITGA3		CDO1
PABPC1		CDX2
SDC2		CEACAM1
MET		CEBPA
FN1		CEBPD
CTNNB1		CFTR
PROS1		CHD1
JAK2		CHD5
POR		CHEK1
C3		CHEK2
RPS6KB2		CHFR
C7		CHST10
AHR		CHUK
DST		CIC
DNAH8		CITED2
ATM		CIZ1
LRRK2		CLDN1
BDP1		CLDN23
SMC3		CLU
DNAH2		CMTM3
ADGRV1		CMTM5
KIAA1109		CNDP2
ARID2		CNN1
CSMD2		CNOT3
RYR1		CNTNAP2
JMJD1C		COPS2
SPATA31A6		CPNE7
CCDC30		CREB3L1
ARFGEF2		CREBBP
PGAP1		CREM
KMT2C		CRNN
ZC3H13		CSF2
AP3B1		CSMD1
PRPF38B		CSNK1A1
CEP350		CSRNP1
PHF3		CST5
PPM1B		CST6
COL5A3		CTCFL
PPM1D		CTDSPL
NUP93		CTGF
JRKL		CTNNA2
CPED1		CTNNA3
PTK2B		CTNNBIP1
PRKD1		CTNND1
CUL7		CUL2
KIAA2026		CUL5
FBXL2		CUX1
TMEM26		CXCL10
RAB27A		CXCL12
HTR7		CXCL14
DDX42		CXCR2
BLMH		CXXC4
PDE11A		CXXC5
GLRX2		CYB561D2
ATP6V1H		CYB5A
ADAT2		CYB5R2
RHBDL2		CYGB
TMEM88		DAB2
ANXA8		DAB2IP
FRMD6		DACH1
		DACT1
		DAPK1
		DAPK2
		DAPK3
		DCC
		DCDC2
		DCLRE1A
		DCN
		DCUN1D3
		DDB2
		DDR2
		DDX58
		DEFB1
		DENND2D
		DFFA
		DFNA5
		DIABLO
		DIDO1
		DIRAS1
		DIRAS3
		DKK1
		DKK3
		DLC1
		DLEC1
		DLEU1
		DLEU2
		DLG1
		DLK1
		DMBT1
		DMD
		DMTF1
		DNAJA3
		DNAJB1
		DNAJB4
		DNAJC11
		DND1
		DNMT1
		DNMT3B
		DOK1
		DOK2
		DOK3
		DPH1
		DPP4
		DSC3
		DSP
		DUSP1
		DUSP22
		DUSP26
		DUSP5
		DUSP6
		DUSP9
		E2F1
		E2F2
		E2F3
		EAF1
		EAF2
		EBF3
		ECT2
		EDA2R
		EDNRB
		EED
		EEF1E1
		EFNA5
		EGLN1
		EGLN3
		EGR1
		EGR2
		EHD3
		EHF
		EI24
		EIF3F
		EMP1
		EMP2
		EPAS1
		EPB41
		EPB41L3
		EPHA1
		EPHA3
		EPHB2
		EPHB3
		EPHB4
		EPHB6
		ERBB4
		ERF
		ERRFI1
		ESR1
		ESR2
		ESRP1
		ESRRB
		ETS2
		ETV6
		EXT1
		EXT2
		EXTL1
		EXTL2
		EXTL3
		EYA4
		EZH1
		FABP3
		FADD
		FAM172A
		FAM188A
		FANCG
		FAS
		FAT4
		FBLN1
		FBP1
		FBXL13
		FBXO25
		FBXO31
		FBXO32
		FER1L4
		FH
		FHIT
		FHL1
		FLCN
		FLNA
		FOXA1
		FOXA2
		FOXC1
		FOXD3
		FOXL2
		FOXO1
		FOXO3
		FOXO4
		FOXO6
		FOXP3
		FRK
		FRS3
		FUS
		FXN
		FZR1
		G0S2
		GABARAP
		GADD45A
		GADD45B
		GADD45G
		GADD45GIP1
		GALR1
		GANAB
		GAS1
		GAS5
		GATA4
		GATA5
		GBP1
		GGNBP2
		GJA1
		GJB2
		GKN1
		GKN2
		GLI1
		GLIPR1
		GLS2
		GLTSCR1
		GLTSCR2
		GNAT1
		GNB2L1
		GNMT
		GORAB
		GPC3
		GPC5
		GPRC5A
		GPX3
		GREM1
		GRIN2A
		GSK3B
		GSN
		GSTP1
		GSTT1
		GTPBP4
		GUCY2C
		H19
		H2AFX
		HACD4
		HACE1
		HBP1
		HCAR2
		HDAC1
		HDAC3
		HECA
		HEPACAM
		HIC1
		HIF1A
		HINT1
		HIPK2
		HIRA
		HIVEP1
		HIVEP3
		HLTF
		HNF4A
		HOMER2
		HOPX
		HOTS
		HOXB13
		HPGD
		HRASLS2
		HRG
		HSP90B1
		HSPB7
		HSPD1
		HTATIP2
		HTRA1
		HTRA2
		HTRA3
		ID4
		IDH1
		IER3
		IFI16
		IFT88
		IGF1
		IGF2R
		IGFALS
		IGFBP3
		IGFBP4
		IGFBP5
		IGFBP7
		IGFBPL1
		IKZF1
		IKZF2
		IKZF3
		IL17A
		IL17RD
		IL24
		ILK
		ING1
		ING2
		ING3
		ING4
		ING5
		INPP4B
		INTS6
		IQGAP2
		IRF1
		IRF3
		IRF4
		IRF5
		IRF8
		IRX1
		ISG15
		ITGA5
		ITGA7
		ITGAV
		ITGB1
		ITGB3
		JDP2
		JUP
		KANK1
		KAT5
		KCNRG
		KDM3A
		KDM3B
		KDM5A
		KDM8
		KIF1B
		KIF7
		KISS1
		KL
		KLF10
		KLF4
		KLF5
		KLK10
		KLK6
		KMT2C
		KRIT1
		KRT19
		L3MBTL4
		LAT2
		LATS1
		LATS2
		LEFTY1
		LEFTY2
		LGALS7
		LHX4
		LHX6
		LIFR
		LIMA1
		LIMD1
		LIN9
		LINC-PINT
		LITAF
		LLGL1
		LMNTD1
		LOC401317
		LOX
		LRIG1
		LRIG3
		LRMP
		LRP1B
		LRRC3B
		LRRC4
		LSAMP
		LTF
		LXN
		LZTS1
		MAD1L1
		MADD
		MAL
		MAP2K4
		MAP3K4
		MAP3K8
		MAP4K1
		MAPK10
		MAPK9
		MARCKS
		MARVELD1
		MAT2A
		MAX
		MBD4
		MCC
		MCM9
		MCPH1
		MDC1
		MEG3
		MFSD2A
		MIA
		MIA2
		MIR100
		MIR101-1
		MIR101-2
		MIR106A
		MIR107
		MIR10A
		MIR1-1
		MIR1-2
		MIR122
		MIR1226
		MIR124-1
		MIR124-2
		MIR124-3
		MIR1247
		MIR125A
		MIR125B1
		MIR125B2
		MIR126
		MIR127
		MIR1291
		MIR129-1
		MIR129-2
		MIR1297
		MIR130A
		MIR132
		MIR133A1
		MIR133A2
		MIR134
		MIR135A1
		MIR135A2
		MIR136
		MIR137
		MIR138-1
		MIR138-2
		MIR140
		MIR141
		MIR142
		MIR143
		MIR145
		MIR146A
		MIR147A
		MIR148A
		MIR148B
		MIR149
		MIR150
		MIR152
		MIR155
		MIR15A
		MIR16-1
		MIR16-2
		MIR17
		MIR181A1
		MIR181A2
		MIR181B1
		MIR181B2
		MIR181C
		MIR182
		MIR183
		MIR185
		MIR186
		MIR187
		MIR18A
		MIR18B
		MIR192
		MIR193A
		MIR193B
		MIR194-1
		MIR194-2
		MIR195
		MIR196A2
		MIR196B
		MIR198
		MIR199A1
		MIR200A
		MIR200B
		MIR200C
		MIR203A
		MIR204
		MIR205
		MIR206
		MIR20A
		MIR210
		MIR211
		MIR214
		MIR215
		MIR217
		MIR218-1
		MIR218-2
		MIR219A1
		MIR22
		MIR222
		MIR223
		MIR23A
		MIR23B
		MIR24-1
		MIR25
		MIR26A1
		MIR26A2
		MIR26B
		MIR27A
		MIR27B
		MIR28
		MIR296
		MIR29A
		MIR29B1
		MIR29C
		MIR302B
		MIR30A
		MIR30C1
		MIR31
		MIR320A
		MIR326
		MIR329-1
		MIR335
		MIR338
		MIR33A
		MIR340
		MIR34A
		MIR34B
		MIR34C
		MIR367
		MIR370
		MIR375
		MIR378A
		MIR383
		MIR409
		MIR410
		MIR422A
		MIR424
		MIR449A
		MIR449B
		MIR451A
		MIR483
		MIR486-1
		MIR487B
		MIR490
		MIR493
		MIR494
		MIR495
		MIR497
		MIR502
		MIR503
		MIR504
		MIR505
		MIR508
		MIR509-3
		MIR511
		MIR517A
		MIR519D
		MIR520B
		MIR520C
		MIR551A
		MIR574
		MIR615
		MIR636
		MIR708
		MIR7-1
		MIR7-2
		MIR7-3
		MIR874
		MIR888
		MIR9-1
		MIR9-2
		MIR9-3
		MIR941-1
		MIR98
		MIR99A
		MIRLET7A1
		MIRLET7A2
		MIRLET7A3
		MIRLET7B
		MIRLET7C
		MIRLET7D
		MIRLET7E
		MIRLET7F1
		MIRLET7F2
		MIRLET7G
		MIRLET7I
		MLH1
		MLH3
		MME
		MNT
		MOB1A
		MOB1B
		MRVI1
		MSH2
		MSMB
		MST1
		MST1R
		MT1DP
		MT1F
		MT1G
		MT1M
		MT2A
		MTAP
		MTSS1
		MTUS1
		MUS81
		MXI1
		MYBBP1A
		MYO18B
		MYO1A
		MZB1
		NAPEPLD
		NBN
		NCOA4
		NCOA5
		NDN
		NDRG1
		NDRG2
		NDRG4
		NDST4
		NEDD4
		NEURL1
		NF2
		NFATC2
		NFKB1
		NGFR
		NINJ1
		NIT2
		NKX2-8
		NKX3-1
		NME1
		NNAT
		NOL7
		NOTCH3
		NOV
		NPAS2
		NPM1
		NPRL2
		NR0B2
		NR1I2
		NR2C2
		NR4A1
		NR4A3
		NRBP1
		NRCAM
		NRF1
		NRSN2
		NTRK3
		NUAK1
		NUMB
		NUP98
		NUPR1
		OLFM4
		ONECUT1
		OPCML
		OSCP1
		OSGIN1
		PACRG
		PAEP
		PAFAH1B1
		PAIP2
		PALB2
		PANO1
		PANX2
		PARK2
		PARK7
		PARP1
		PAWR
		PAX4
		PAX6
		PCDH10
		PCDH17
		PCDH8
		PCDH9
		PCDHGC3
		PCGF2
		PDCD4
		PDCD5
		PDGFRL
		PDLIM4
		PDS5B
		PDSS2
		PDX1
		PEA15
		PEBP1
		PEG3
		PER2
		PF4
		PFN1
		PGR
		PGRMC2
		PHACTR4
		PHB
		PHC3
		PHF6
		PHLDA2
		PHLDA3
		PHLPP1
		PHLPP2
		PHOX2A
		PIAS1
		PIN1
		PINX1
		PIWIL2
		PKD1
		PKNOX1
		PLA2G16
		PLA2G2A
		PLA2G7
		PLA2R1
		PLAGL1
		PLCB3
		PLCD1
		PLCE1
		PLD1
		PLEKHO1
		PLK1
		PLK2
		PLK5
		PLXNC1
		PML
		PNN
		POU2F3
		POU6F2
		PPARA
		PPARG
		PPM1A
		PPM1L
		PPP1CA
		PPP1R1B
		PPP2CA
		PPP2CB
		PPP2R1B
		PPP2R2C
		PPP2R4
		PPP3CC
		PRDM1
		PRDM11
		PRDM2
		PRDM4
		PRDM5
		PRICKLE1
		PRKAA1
		PRKAA2
		PRKAR1A
		PRKCB
		PRKCD
		PRKCDBP
		PRKCE
		PRODH
		PROX1
		PRR5
		PTCH1
		PTCH2
		PTCSC3
		PTEN
		PTENP1
		PTGDR
		PTPN1
		PTPN11
		PTPN12
		PTPN13
		PTPN2
		PTPN23
		PTPN6
		PTPRC
		PTPRD
		PTPRJ
		PTPRK
		PTPRT
		PWAR4
		PYCARD
		PYHIN1
		RAB25
		RAB7A
		RAD23B
		RAD51C
		RANBP9
		RAP1A
		RAP1GAP
		RARB
		RARRES3
		RASAL1
		RASAL2
		RASL10A
		RASL10B
		RASL11A
		RASSF1
		RASSF10
		RASSF2
		RASSF3
		RASSF4
		RASSF5
		RASSF8
		RB1
		RB1CC1
		RBBP7
		RBBP8
		RBL1
		RBL2
		RBM14
		RBM38
		RBM4
		RBM5
		RBM6
		RBMS3
		RBMX
		RBP1
		RCHY1
		RECK
		RFWD2
		RHOB
		RHOBTB2
		RINT1
		RITA1
		RNASEL
		RNASET2
		RND3
		RNF111
		RNF144A
		RNF180
		RNF8
		RNH1
		ROBO1
		ROR2
		RPA1
		RPL10
		RPL11
		RPL5
		RPRM
		RPS6KA2
		RPS6KA6
		RTN4
		RTN4IP1
		RUNX2
		RUNX3
		S100A11
		S100A2
		SAA1
		SAFB
		SAFB2
		SALL2
		SALL4
		SAMD9L
		SASH1
		SCGB3A1
		SCRIB
		SCUBE2
		SCYL1
		SDHA
		SDHB
		SDHD
		SEC14L2
		SELENBP1
		SEMA3B
		SEMA3F
		SERPINB5
		SERPINI2
		SETD2
		SFN
		SFRP1
		SFRP2
		SFRP4
		SFRP5
		SGMS1
		SH2B3
		SH3GLB1
		SHISA3
		SHPRH
		SHQ1
		SIAH1
		SIK1
		SIRT1
		SIRT2
		SIRT3
		SIRT4
		SIRT6
		SKIL
		SKP2
		SLC39A1
		SLC39A4
		SLC5A8
		SLC9A3R1
		SLIT2
		SLX4
		SMAD4
		SMARCA2
		SMARCB1
		SMARCC1
		SMCHD1
		SMYD4
		SNORD50A
		SOCS1
		SOCS3
		SOD2
		SOX1
		SOX11
		SOX15
		SOX7
		SP100
		SPARC
		SPARCL1
		SPI1
		SPINK7
		SPINT2
		SPRY2
		SPRY4
		SPTBN1
		SRGAP3
		SRPX
		SSBP2
		ST13
		ST20
		ST5
		ST7
		STARD13
		STAT1
		STAT3
		STAT5A
		STK10
		STK11
		STRADA
		STUB1
		SUFU
		SUZ12
		SYK
		SYNM
		SYNPO2
		SYT13
		TAGLN
		TANK
		TAT
		TBL2
		TBRG1
		TBX5
		TCEAL7
		TCEB3
		TCF3
		TCF7L2
		TCHP
		TDGF1
		TDRG1
		TES
		TET2
		TFAP2A
		TFPI2
		TGFB1
		TGFBI
		TGFBR3
		TGM3
		THBD
		THBS1
		THRA
		THRB
		THSD1
		THY1
		TIMP3
		TMEFF1
		TMEFF2
		TMEM127
		TMPRSS11A
		TMPRSS6
		TNFAIP3
		TNFAIP8L2
		TNFRSF10A
		TNFRSF10B
		TNFRSF12A
		TNFRSF18
		TNFSF12
		TNFSF9
		TNK1
		TOM1L2
		TOPORS
		TP53BP1
		TP53BP2
		TP53COR1
		TP53INP1
		TP63
		TP73
		TPTE2
		TREX2
		TRIM13
		TRIM15
		TRIM24
		TRIM3
		TRIM31
		TRIM32
		TRIM35
		TRIM62
		TRIT1
		TSC1
		TSC2
		TSC22D1
		TSG101
		TSLP
		TSPAN13
		TSPAN32
		TSSC4
		TTC4
		TTF1
		TUSC1
		TUSC2
		TUSC7
		TWIST2
		TXNIP
		UBE2QL1
		UBE4B
		UBIAD1
		UCHL1
		UFL1
		UHRF2
		UIMC1
		UNC5A
		UNC5B
		UNC5C
		UNC5D
		USP12
		USP33
		UVRAG
		VDR
		VEGFA
		VEZT
		VHL
		VIL1
		VIM
		VPS53
		VSNL1
		VTRNA2-1
		VWA5A
		WDR11
		WDR48
		WFDC1
		WHSC1L1
		WIF1
		WISP3
		WNK2
		WNT11
		WNT5A
		WNT7A
		WT1
		WWOX
		XAF1
		XIST
		XPO5
		XRCC5
		YAP1
		YPEL3
		ZBTB16
		ZBTB18
		ZBTB4
		ZBTB48
		ZBTB7C
		ZC3H10
		ZDHHC2
		ZFAS1
		ZFHX3
		ZFP36
		ZFP36L2
		ZFP82
		ZHX2
		ZIC1
		ZMYND10
		ZMYND11
		ZNF185
		ZNF292
		ZNF366
		ZNF382
		ZNF668
		ZYX
