# Supplementary material for: Cancer-Associated circRNA–miRNA–mRNA Regulatory Networks: A Meta-Analysis
Source: Front Mol Biosci. 2021 May 12;8:671309. doi: 10.3389/fmolb.2021.671309 (PMC8149909; doi:10.3389/fmolb.2021.671309)
Supplement: Supplementary file 5 [file Table_5.XLSX]

## Sheet: HNSCC
Column A : CircBase ID|Gene name
Column B : Source of circular RNAs.
Column C : Chromosomal Location.
Column D : Log 2 fold change of differentially expressed circRNAs.
Column E : Up or Down regulated circRNAs.
Column F : (+) Forward strand and (–) Reverse Strand.
Column G :Type of circRNAs, exonic/intronic/intragenic, etc.
Column H : MirBase ID.
Column I : Source of microRNAs.
Column J : Log 2 fold change of differentially expressed miRNAs.
Column K : Up or Down regulated miRNAs.
Column L : Genes.
Column M : Methods by which mRNAs were experimentally validated.
Column N : Source of mRNAs.
Column O : Log 2 fold change of differentially expressed mRNAs.
Column P : Up or Down regulated mRNAs.
Column Q : Positive or Negative Correlation.
Column R : Drivers (Driver/Onco genes) or TSGs (Tumor Suppressor Genes)
NA : Not Available.
NS : Non Significant.
circRNA|Gene Symbol	c_Source	Location	c_log2FC	c_Regulation	Strand	circRNA Type	microRNA	mi_Source	mi_log2FC	mi_Regulation	mRNA	Validation	m_Source	m_log2FC	m_Regulation	correlation	m_Types
hsa_circ_0008309|CUL3	PMID: 30349810, PMID: 30344795	chr2:225400244-225422573	2.1	UP	-	Exonic	hsa-miR-942	circinteractome, CSCD	1	UP	MMP9	qRT-PCR//Western blot	Mirtarbase	3.1	UP	Positive
hsa_circ_0008309|CUL3	PMID: 30349810, PMID: 30344795	chr2:225400244-225422573	2.1	UP	-	Exonic	hsa-miR-942	circinteractome, CSCD	1	UP	IFI27	Flow//Immunofluorescence//Luciferase reporter assay//qRT-PCR//Western blot	Mirtarbase	2.5	UP	Positive
hsa_circ_0008309|CUL3	PMID: 30349810, PMID: 30344795	chr2:225400244-225422573	2.1	UP	-	Exonic	hsa-miR-942	circinteractome, CSCD	1	UP	SFRP4	Luciferase reporter assay//Western blot	Mirtarbase	2	UP	Positive	Driver
hsa_circ_0008309|CUL3	PMID: 30349810, PMID: 30344795	chr2:225400244-225422573	2.1	UP	-	Exonic	hsa-miR-942	circinteractome, CSCD	1	UP	NFKBIA	Luciferase reporter assay//Microarray//Western blot	Mirtarbase	1.2	UP	Positive
hsa_circ_0001387|WHSC1	PMID: 30269358	chr4:1902353|1936989	5.3	UP	+	exonic	hsa-miR-942	circinteractome, CSCD	1	UP	MMP9	qRT-PCR//Western blot	Mirtarbase	3.1	UP	Positive
hsa_circ_0001387|WHSC1	PMID: 30269358	chr4:1902353|1936989	5.3	UP	+	exonic	hsa-miR-942	circinteractome, CSCD	1	UP	IFI27	Flow//Immunofluorescence//Luciferase reporter assay//qRT-PCR//Western blot	Mirtarbase	2.5	UP	Positive
hsa_circ_0001387|WHSC1	PMID: 30269358	chr4:1902353|1936989	5.3	UP	+	exonic	hsa-miR-942	circinteractome, CSCD	1	UP	SFRP4	Luciferase reporter assay//Western blot	Mirtarbase	2	UP	Positive	Driver
hsa_circ_0001387|WHSC1	PMID: 30269358	chr4:1902353|1936989	5.3	UP	+	exonic	hsa-miR-942	circinteractome, CSCD	1	UP	NFKBIA	Luciferase reporter assay//Microarray//Western blot	Mirtarbase	1.2	UP	Positive
hsa_circ_0036186|PKM2	PMID: 30066847	chr15:72491369-72509841	3.3	UP	-	Exonic	hsa-miR-942	circinteractome, CSCD	1	UP	MMP9	qRT-PCR//Western blot	Mirtarbase	3.1	UP	Positive
hsa_circ_0036186|PKM2	PMID: 30066847	chr15:72491369-72509841	3.3	UP	-	Exonic	hsa-miR-942	circinteractome, CSCD	1	UP	IFI27	Flow//Immunofluorescence//Luciferase reporter assay//qRT-PCR//Western blot	Mirtarbase	2.5	UP	Positive
hsa_circ_0036186|PKM2	PMID: 30066847	chr15:72491369-72509841	3.3	UP	-	Exonic	hsa-miR-942	circinteractome, CSCD	1	UP	SFRP4	Luciferase reporter assay//Western blot	Mirtarbase	2	UP	Positive	Driver
hsa_circ_0036186|PKM2	PMID: 30066847	chr15:72491369-72509841	3.3	UP	-	Exonic	hsa-miR-942	circinteractome, CSCD	1	UP	NFKBIA	Luciferase reporter assay//Microarray//Western blot	Mirtarbase	1.2	UP	Positive
hsa_circ_0036186|PKM2	PMID: 30066847	chr15:72491369-72509841	3.3	UP	-	Exonic	hsa-miR-526b	circinteractome, CSCD	1.2	UP	MMP1	Luciferase reporter assay//qRT-PCR//Western blot	Mirtarbase	7.8	UP	Positive
hsa_circ_0131624|TUBB2A	PMID: 30269358	chr6:3155859|3226045	8	UP	-	sense overlapping	hsa-miR-192	Circinteractome, Circ2Traits	1	UP	CAV1	Luciferase reporter assay//qRT-PCR//Western blot	Mirtarbase	1.5	UP	Positive	TSG
hsa_circ_0131624|TUBB2A	PMID: 30269358	chr6:3155859|3226045	8	UP	-	sense overlapping	hsa-miR-192	Circinteractome, Circ2Traits	1	UP	CD47	Immunofluorescence//Luciferase reporter assay//Western blot	Mirtarbase	1	UP	Positive
hsa_circ_0131624|TUBB2A	PMID: 30269358	chr6:3155859|3226045	8	UP	-	sense overlapping	hsa-miR-192	Circinteractome, Circ2Traits	1	UP	DTL	Luciferase reporter assay//qRT-PCR//Reporter assay;Microarray;Other	Mirtarbase	1	UP	Positive
hsa_circ_0131624|TUBB2A	PMID: 30269358	chr6:3155859|3226045	8	UP	-	sense overlapping	hsa-miR-192	Circinteractome, Circ2Traits	1	UP	ITGB1	Immunofluorescence//Luciferase reporter assay//Western blot//Microarray	Mirtarbase	1	UP	Positive	Driver
hsa_circ_0131624|TUBB2A	PMID: 30269358	chr6:3155859|3226045	8	UP	-	sense overlapping	hsa-miR-192	Circinteractome, Circ2Traits	1	UP	LMNB2	Luciferase reporter assay//qRT-PCR//Western blot//Reporter assay;Western blot;Microarray;Other	Mirtarbase	1.3	UP	Positive
hsa_circ_0131624|TUBB2A	PMID: 30269358	chr6:3155859|3226045	8	UP	-	sense overlapping	hsa-miR-192	Circinteractome, Circ2Traits	1	UP	MAD2L1	Luciferase reporter assay//qRT-PCR//Western blot//Reporter assay;Western blot;Microarray;Other	Mirtarbase	1.7	UP	Positive
hsa_circ_0131624|TUBB2A	PMID: 30269358	chr6:3155859|3226045	8	UP	-	sense overlapping	hsa-miR-192	Circinteractome, Circ2Traits	1	UP	MCM10	Luciferase reporter assay//qRT-PCR//Reporter assay;Microarray;Other	Mirtarbase	1.1	UP	Positive
hsa_circ_0131624|TUBB2A	PMID: 30269358	chr6:3155859|3226045	8	UP	-	sense overlapping	hsa-miR-192	Circinteractome, Circ2Traits	1	UP	NID1	Luciferase reporter assay//qRT-PCR//Western blot	Mirtarbase	1.8	UP	Positive	Driver
hsa_circ_0131624|TUBB2A	PMID: 30269358	chr6:3155859|3226045	8	UP	-	sense overlapping	hsa-miR-192	Circinteractome, Circ2Traits	1	UP	SERPINE1	Luciferase reporter assay//qRT-PCR//Western blot	Mirtarbase	4.4	UP	Positive	Driver
hsa_circ_0131624|TUBB2A	PMID: 30269358	chr6:3155859|3226045	8	UP	-	sense overlapping	hsa-miR-224	circinteractome, CSCD	1	UP	AP2M1	Luciferase reporter assay	Mirtarbase	1.1	UP	Positive
hsa_circ_0131624|TUBB2A	PMID: 30269358	chr6:3155859|3226045	8	UP	-	sense overlapping	hsa-miR-224	circinteractome, CSCD	1	UP	CXCR4	Luciferase reporter assay//qRT-PCR//Western blot	Mirtarbase	2.1	UP	Positive
hsa_circ_0131624|TUBB2A	PMID: 30269358	chr6:3155859|3226045	8	UP	-	sense overlapping	hsa-miR-224	circinteractome, CSCD	1	UP	HOXD10	Luciferase reporter assay//qRT-PCR//Western blot	Mirtarbase	2.3	UP	Positive	Driver
hsa_circ_0131624|TUBB2A	PMID: 30269358	chr6:3155859|3226045	8	UP	-	sense overlapping	hsa-miR-224	circinteractome, CSCD	1	UP	PDGFRB	Microarray//Northern blot	Mirtarbase	1.2	UP	Positive
hsa_circ_0131624|TUBB2A	PMID: 30269358	chr6:3155859|3226045	8	UP	-	sense overlapping	hsa-miR-224	circinteractome, CSCD	1	UP	PTX3	Luciferase reporter assay//qRT-PCR//Western blot	Mirtarbase	1	UP	Positive
hsa_circ_0131624|TUBB2A	PMID: 30269358	chr6:3155859|3226045	8	UP	-	sense overlapping	hsa-miR-224	circinteractome, CSCD	1	UP	RASSF8	ChIP-seq//Luciferase reporter assay//Northern blot//qRT-PCR//Western blot	Mirtarbase	1.1	UP	Positive	TSG
hsa_circ_0002667|MGAT2	PMID: 30269358	chr14:50053447|50329382	5.7	UP	+	sense overlapping	hsa-miR-520g	circinteractome, CSCD	1.06	UP	SMAD7	Immunohistochemistry//Luciferase reporter assay//qRT-PCR//Western blot	Mirtarbase	1.1	UP	Positive
hsa_circ_0002667|MGAT2	PMID: 30269358	chr14:50053447|50329382	5.7	UP	+	sense overlapping	hsa-miR-520g	circinteractome, CSCD	1.06	UP	MMP2	In situ hybridization//Luciferase reporter assay//qRT-PCR//Western blot	Mirtarbase	1.8	UP	Positive
hsa_circ_0131624|TUBB2A	PMID: 30269358	chr6:3155859|3226045	8	UP	-	sense overlapping	hsa-miR-671-5p	circinteractome, CSCD	1	UP	FOXM1	Immunofluorescence//Luciferase reporter assay//qRT-PCR//Western blot	Mirtarbase	2	UP	Positive	Driver
hsa_circ_0131624|TUBB2A	PMID: 30269358	chr6:3155859|3226045	8	UP	-	sense overlapping	hsa-miR-589	circinteractome, CSCD	1	UP	PTGS2	5RACE//Next Generation Sequencing (NGS)//qRT-PCR//Western blot	Mirtarbase	3.8	UP	Positive
hsa_circ_0131624|TUBB2A	PMID: 30269358	chr6:3155859|3226045	8	UP	-	sense overlapping	hsa-miR-518a-5p	circinteractome, CSCD	1.06	UP	CCL2	ELISA//qRT-PCR//Western blot	Mirtarbase	1.3	UP	Positive
hsa_circ_0131624|TUBB2A	PMID: 30269358	chr6:3155859|3226045	8	UP	-	sense overlapping	hsa-miR-616	circinteractome, CSCD	1.06	UP	TFPI2	In situ hybridization//Luciferase reporter assay//Microarray//qRT-PCR	Mirtarbase	1.5	UP	Positive	TSG
hsa_circ_0002667|MGAT2	PMID: 30269358	chr14:50053447|50329382	5.7	UP	+	sense overlapping	hsa-miR-142-5p	circinteractome, CSCD	1.02	UP	SOCS1	ChIP-seq//ELISA//EMSA//Immunofluorescence//Luciferase reporter assay//Microarray//qRT-PCR//Western blot	Mirtarbase	1.9	UP	Positive	TSG
hsa_circ_0002667|MGAT2	PMID: 30269358	chr14:50053447|50329382	5.7	UP	+	sense overlapping	hsa-miR-142-5p	circinteractome, CSCD	1.02	UP	CLDN1	Luciferase reporter assay//qRT-PCR	Mirtarbase	1.9	UP	Positive	TSG
hsa_circ_0002667|MGAT2	PMID: 30269358	chr14:50053447|50329382	5.7	UP	+	sense overlapping	hsa-miR-142-5p	circinteractome, CSCD	1.02	UP	IGF2BP3	Microarray//qRT-PCR	Mirtarbase	1.2	UP	Positive
hsa_circ_0002667|MGAT2	PMID: 30269358	chr14:50053447|50329382	5.7	UP	+	sense overlapping	hsa-miR-142-5p	circinteractome, CSCD	1.02	UP	TGFB2	Western blot	Mirtarbase	2.4	UP	Positive
hsa_circ_0002667|MGAT2	PMID: 30269358	chr14:50053447|50329382	5.7	UP	+	sense overlapping	hsa-miR-526b	circinteractome, CSCD	1.2	UP	MMP1	Luciferase reporter assay//qRT-PCR//Western blot	Mirtarbase	7.8	UP	Positive
hsa_circ_0002667|MGAT2	PMID: 30269358	chr14:50053447|50329382	5.7	UP	+	sense overlapping	hsa-miR-526b	circinteractome, CSCD	1.2	UP	SETD2	Luciferase reporter assay//qRT-PCR//Western blot	Mirtarbase	3.8	UP	Positive	Driver
hsa_circ_0002667|MGAT2	PMID: 30269358	chr14:50053447|50329382	5.7	UP	+	sense overlapping	hsa-miR-942	circinteractome, CSCD	1	UP	MMP9	qRT-PCR//Western blot	Mirtarbase	3.1	UP	Positive
hsa_circ_0002667|MGAT2	PMID: 30269358	chr14:50053447|50329382	5.7	UP	+	sense overlapping	hsa-miR-942	circinteractome, CSCD	1	UP	IFI27	Flow//Luciferase reporter assay//qRT-PCR//Western blot	Mirtarbase	2.5	UP	Positive
hsa_circ_0002667|MGAT2	PMID: 30269358	chr14:50053447|50329382	5.7	UP	+	sense overlapping	hsa-miR-942	circinteractome, CSCD	1	UP	SFRP4	Luciferase reporter assay//Western blot	Mirtarbase	2	UP	Positive	Driver
hsa_circ_0002667|MGAT2	PMID: 30269358	chr14:50053447|50329382	5.7	UP	+	sense overlapping	hsa-miR-942	circinteractome, CSCD	1	UP	NFKBIA	Luciferase reporter assay//Microarray//Western blot	Mirtarbase	1.2	UP	Positive
hsa_circ_0001821|circPVT1	PMID: 29262850	chr8:128902834-128903244	2.6	Up	+	exonic	hsa-miR-197	circinteractome, CSCD	1	UP	GALT	Microarray		2.9	UP	Positive
hsa_circ_0001821|circPVT1	PMID: 29262850	chr8:128902834-128903244	2.6	Up	+	exonic	hsa-miR-197	circinteractome, CSCD	1	UP	ISYNA1	Microarray		2.2	UP	Positive
hsa_circ_0001821|circPVT1	PMID: 29262850	chr8:128902834-128903244	2.6	Up	+	exonic	hsa-miR-197	circinteractome, CSCD	1	UP	DPH1	Microarray		1.8	UP	Positive	Driver
hsa_circ_0001821|circPVT1	PMID: 29262850	chr8:128902834-128903244	2.6	Up	+	exonic	hsa-miR-197	circinteractome, CSCD	1	UP	PMAIP1	Flow//Luciferase reporter assay//qRT-PCR		1.7	UP	Positive
hsa_circ_0001821|circPVT1	PMID: 29262850	chr8:128902834-128903244	2.6	Up	+	exonic	hsa-miR-197	circinteractome, CSCD	1	UP	DCBLD2	Microarray		1.6	UP	Positive
hsa_circ_0001821|circPVT1	PMID: 29262850	chr8:128902834-128903244	2.6	Up	+	exonic	hsa-miR-197	circinteractome, CSCD	1	UP	RAN	Immunofluorescence//Luciferase reporter assay//Microarray		1.3	UP	Positive
hsa_circ_0001821|circPVT1	PMID: 29262850	chr8:128902834-128903244	2.6	Up	+	exonic	hsa-miR-197	circinteractome, CSCD	1	UP	THEMIS2	Microarray		1.3	UP	Positive
hsa_circ_0001821|circPVT1	PMID: 29262850	chr8:128902834-128903244	2.6	Up	+	exonic	hsa-miR-197	circinteractome, CSCD	1	UP	KLF10	Microarray		1.2	UP	Positive	TSG
hsa_circ_0001821|circPVT1	PMID: 29262850	chr8:128902834-128903244	2.6	Up	+	exonic	hsa-miR-197	circinteractome, CSCD	1	UP	ACVR1	Microarray//qRT-PCR		1.1	UP	Positive
hsa_circ_0001821|circPVT1	PMID: 29262850	chr8:128902834-128903244	2.6	Up	+	exonic	hsa-miR-197	circinteractome, CSCD	1	UP	RAD51	Microarray		1.1	UP	Positive
hsa_circ_0001821|circPVT1	PMID: 29262850	chr8:128902834-128903244	2.6	Up	+	exonic	hsa-miR-197	circinteractome, CSCD	1	UP	TUSC2	Luciferase reporter assay//Western blot		1.1	UP	Positive	TSG
hsa_circ_0001821|circPVT1	PMID: 29262850	chr8:128902834-128903244	2.6	Up	+	exonic	hsa-miR-197	circinteractome, CSCD	1	UP	CPSF1	Microarray		1	UP	Positive
hsa_circ_0001821|circPVT1	PMID: 29262850	chr8:128902834-128903244	2.6	Up	+	exonic	hsa-miR-203	circinteractome, CSCD	1.1	UP	CXCL8	qRT-PCR		5.3	UP	Positive
hsa_circ_0001821|circPVT1	PMID: 29262850	chr8:128902834-128903244	2.6	Up	+	exonic	hsa-miR-203	circinteractome, CSCD	1.1	UP	MMP1	ELISA//qRT-PCR		3.3	UP	Positive
hsa_circ_0001821|circPVT1	PMID: 29262850	chr8:128902834-128903244	2.6	Up	+	exonic	hsa-miR-203	circinteractome, CSCD	1.1	UP	IFIT1	Next Generation Sequencing (NGS)//qRT-PCR//Western blot		2	UP	Positive
hsa_circ_0001821|circPVT1	PMID: 29262850	chr8:128902834-128903244	2.6	Up	+	exonic	hsa-miR-203	circinteractome, CSCD	1.1	UP	IL24	Luciferase reporter assay		2	UP	Positive	TSG
hsa_circ_0001821|circPVT1	PMID: 29262850	chr8:128902834-128903244	2.6	Up	+	exonic	hsa-miR-203	circinteractome, CSCD	1.1	UP	BIRC5	Flow//Luciferase reporter assay//qRT-PCR//Western blot		1.8	UP	Positive
hsa_circ_0001821|circPVT1	PMID: 29262850	chr8:128902834-128903244	2.6	Up	+	exonic	hsa-miR-203	circinteractome, CSCD	1.1	UP	MMP10	Immunoblot//In situ hybridization//Luciferase reporter assay//qRT-PCR//Western blot		1.8	UP	Positive
hsa_circ_0001821|circPVT1	PMID: 29262850	chr8:128902834-128903244	2.6	Up	+	exonic	hsa-miR-203	circinteractome, CSCD	1.1	UP	MMP9	qRT-PCR		1.8	UP	Positive
hsa_circ_0001821|circPVT1	PMID: 29262850	chr8:128902834-128903244	2.6	Up	+	exonic	hsa-miR-203	circinteractome, CSCD	1.1	UP	TYMS	qRT-PCR//Luciferase reporter assay//Western blot		1.8	UP	Positive
hsa_circ_0001821|circPVT1	PMID: 29262850	chr8:128902834-128903244	2.6	Up	+	exonic	hsa-miR-203	circinteractome, CSCD	1.1	UP	STAT1	Immunoblot//Luciferase reporter assay//Microarray//qRT-PCR		1.7	UP	Positive	TSG
hsa_circ_0001821|circPVT1	PMID: 29262850	chr8:128902834-128903244	2.6	Up	+	exonic	hsa-miR-203	circinteractome, CSCD	1.1	UP	KIF2A	Luciferase reporter assay		1.2	UP	Positive
hsa_circ_0001821|circPVT1	PMID: 29262850	chr8:128902834-128903244	2.6	Up	+	exonic	hsa-miR-203	circinteractome, CSCD	1.1	UP	MYD88	Luciferase reporter assay//qRT-PCR//Western blot		1.1	UP	Positive
hsa_circ_0001821|circPVT1	PMID: 29262850	chr8:128902834-128903244	2.6	Up	+	exonic	hsa-miR-203	circinteractome, CSCD	1.1	UP	FGF2	Luciferase reporter assay//qRT-PCR//Western blot		1	UP	Positive
hsa_circ_0001821|circPVT1	PMID: 29262850	chr8:128902834-128903244	2.6	Up	+	exonic	hsa-miR-203	circinteractome, CSCD	1.1	UP	RUNX2	Immunoblot//In situ hybridization//Luciferase reporter assay//qRT-PCR//Western blot		2.1	UP	Positive
hsa_circ_0001821|circPVT1	PMID: 29262850	chr8:128902834-128903244	2.6	Up	+	exonic	hsa-miR-203	circinteractome, CSCD	1.1	UP	SFRP4	Luciferase reporter assay//qRT-PCR		2	UP	Positive	Driver
hsa_circ_0001821|circPVT1	PMID: 29262850	chr8:128902834-128903244	2.6	Up	+	exonic	hsa-miR-203	circinteractome, CSCD	1.1	UP	SNAI1	ChIP-seq//Immunofluorescence//Luciferase reporter assay//Microarray//qRT-PCR//Western blot		1.9	UP	Positive
hsa_circ_0001821|circPVT1	PMID: 29262850	chr8:128902834-128903244	2.6	Up	+	exonic	hsa-miR-203	circinteractome, CSCD	1.1	UP	PLD2	Immunofluorescence//Luciferase reporter assay//Western blot		1.5	UP	Positive
hsa_circ_0001821|circPVT1	PMID: 29262850	chr8:128902834-128903244	2.6	Up	+	exonic	hsa-miR-203	circinteractome, CSCD	1.1	UP	CAV1	Immunoblot//Luciferase reporter assay//qRT-PCR		1.4	UP	Positive	TSG
hsa_circ_0001821|circPVT1	PMID: 29262850	chr8:128902834-128903244	2.6	Up	+	exonic	hsa-miR-203	circinteractome, CSCD	1.1	UP	FZD2	Immunoblot//qRT-PCR		1.3	UP	Positive
hsa_circ_0001821|circPVT1	PMID: 29262850	chr8:128902834-128903244	2.6	Up	+	exonic	hsa-miR-203	circinteractome, CSCD	1.1	UP	DLX5	Immunoblot//In situ hybridization//Luciferase reporter assay//qRT-PCR//Western blot		1.1	UP	Positive
hsa_circ_0001821|circPVT1	PMID: 29262850	chr8:128902834-128903244	2.6	Up	+	exonic	hsa-miR-203	circinteractome, CSCD	1.1	UP	E2F3	Luciferase reporter assay		1.1	UP	Positive	TSG
hsa_circ_0001821|circPVT1	PMID: 29262850	chr8:128902834-128903244	2.6	Up	+	exonic	hsa-miR-203	circinteractome, CSCD	1.1	UP	ASAP1	Immunohistochemistry//qRT-PCR//Western blot		1	UP	Positive
hsa_circ_0001821|circPVT1	PMID: 29262850	chr8:128902834-128903244	2.6	Up	+	exonic	hsa-miR-203	circinteractome, CSCD	1.1	UP	CASK	Luciferase reporter assay//qRT-PCR//Western blot		1	UP	Positive	Driver
hsa_circ_0001821|circPVT1	PMID: 29262850	chr8:128902834-128903244	2.6	Up	+	exonic	hsa-miR-203	circinteractome, CSCD	1.1	UP	CDK6	Luciferase reporter assay//qRT-PCR//Western blot		1	UP	Positive	TSG
hsa_circ_0001821|circPVT1	PMID: 29262850	chr8:128902834-128903244	2.6	Up	+	exonic	hsa-miR-203	circinteractome, CSCD	1.1	UP	MAP3K13	Microarray		1	UP	Positive
hsa_circ_0001821|circPVT1	PMID: 29262850	chr8:128902834-128903244	2.6	Up	+	exonic	hsa-miR-203	circinteractome, CSCD	1.1	UP	TP63	qRT-PCR//Western blot//Luciferase reporter assay		1	UP	Positive	TSG
hsa_circ_0001821|circPVT1	PMID: 29262850	chr8:128902834-128903244	2.6	Up	+	exonic	hsa-miR-616	circinteractome, CSCD	1.06	UP	TFPI2	In situ hybridization//Luciferase reporter assay//Microarray//qRT-PCR		1.5	UP	Positive	TSG
hsa_circ_0036186|PKM2	PMID: 30066847	chr15:72491369-72509841	3.3	UP	-	Exonic	hsa-miR-326	circinteractome, CSCD	NS	NS	CD274	Luciferase reporter assay//qRT-PCR	Mirtarbase	1.1	UP	Positive
hsa_circ_0036186|PKM2	PMID: 30066847	chr15:72491369-72509841	3.3	UP	-	Exonic	hsa-miR-326	circinteractome, CSCD	NS	NS	FSCN1	Luciferase reporter assay//qRT-PCR//Western blot	Mirtarbase	2.1	UP	Positive
hsa_circ_0036186|PKM2	PMID: 30066847	chr15:72491369-72509841	3.3	UP	-	Exonic	hsa-miR-326	circinteractome, CSCD	NS	NS	PKM	Luciferase reporter assay//qRT-PCR//Western blot	Mirtarbase	1.2	UP	Positive	Driver
hsa_circ_0036186|PKM2	PMID: 30066847	chr15:72491369-72509841	3.3	UP	-	Exonic	hsa-miR-338-3p	circinteractome, CSCD	NS	NS	ADAM17	Luciferase reporter assay//qRT-PCR//Western blot	Mirtarbase	1.1	UP	Positive
hsa_circ_0036186|PKM2	PMID: 30066847	chr15:72491369-72509841	3.3	UP	-	Exonic	hsa-miR-338-3p	circinteractome, CSCD	NS	NS	MMP2	Western blot;qRT-PCR	Mirtarbase	1.8	UP	Positive
hsa_circ_0036186|PKM2	PMID: 30066847	chr15:72491369-72509841	3.3	UP	-	Exonic	hsa-miR-338-3p	circinteractome, CSCD	NS	NS	MMP9	Western blot;qRT-PCR	Mirtarbase	3.1	UP	Positive
hsa_circ_0036186|PKM2	PMID: 30066847	chr15:72491369-72509841	3.3	UP	-	Exonic	hsa-miR-338-3p	circinteractome, CSCD	NS	NS	PKM	Luciferase reporter assay//qRT-PCR//Western blot	Mirtarbase	1.2	UP	Positive	Driver
hsa_circ_0036186|PKM2	PMID: 30066847	chr15:72491369-72509841	3.3	UP	-	Exonic	hsa-miR-338-3p	circinteractome, CSCD	NS	NS	RUNX2	Mass spectrometry	Mirtarbase	2.1	UP	Positive	TSG
hsa_circ_0131624|TUBB2A	PMID: 30269358	chr6:3155859|3226045	8	UP	-	sense overlapping	hsa-miR-338-5p	circinteractome, CSCD	NS	NS	RUNX2	Mass spectrometry	Mirtarbase	2.1	UP	Positive	TSG
hsa_circ_0131624|TUBB2A	PMID: 30269358	chr6:3155859|3226045	8	UP	-	sense overlapping	hsa-miR-338-5p	circinteractome, CSCD	NS	NS	MMP2	Western blot;qRT-PCR	Mirtarbase	1.8	UP	Positive
hsa_circ_0131624|TUBB2A	PMID: 30269358	chr6:3155859|3226045	8	UP	-	sense overlapping	hsa-miR-338-5p	circinteractome, CSCD	NS	NS	MMP9	Western blot;qRT-PCR	Mirtarbase	3.1	UP	Positive
hsa_circ_0131624|TUBB2A	PMID: 30269358	chr6:3155859|3226045	8	UP	-	sense overlapping	hsa-miR-338-5p	circinteractome, CSCD	NS	NS	ADAM17	Luciferase reporter assay//qRT-PCR//Western blot	Mirtarbase	1.1	UP	Positive
hsa_circ_0131624|TUBB2A	PMID: 30269358	chr6:3155859|3226045	8	UP	-	sense overlapping	hsa-miR-338-5p	circinteractome, CSCD	NS	NS	PKM	Luciferase reporter assay//qRT-PCR//Western blot	Mirtarbase	1.2	UP	Positive	Driver
hsa_circ_0131624|TUBB2A	PMID: 30269358	chr6:3155859|3226045	8	UP	-	sense overlapping	hsa-miR-338-5p	circinteractome, CSCD	NS	NS	CD274	Luciferase reporter assay	Mirtarbase	1.1	UP	Positive
hsa_circ_0002667|MGAT2	PMID: 30269358	chr14:50053447|50329382	5.7	UP	+	sense overlapping	hsa-miR-543	circinteractome, CSCD	NS	NS	HMGA2	Immunohistochemistry//Luciferase reporter assay//qRT-PCR//Western blot	Mirtarbase	4.6	UP	Positive	Driver
hsa_circ_0002667|MGAT2	PMID: 30269358	chr14:50053447|50329382	5.7	UP	+	sense overlapping	hsa-miR-543	circinteractome, CSCD	NS	NS	MMP7	ELISA//Luciferase reporter assay//qRT-PCR//Western blot	Mirtarbase	1.8	UP	Positive
hsa_circ_0002667|MGAT2	PMID: 30269358	chr14:50053447|50329382	5.7	UP	+	sense overlapping	hsa-miR-543	circinteractome, CSCD	NS	NS	PTK2	Luciferase reporter assay//Western blot	Mirtarbase	1	UP	Positive
hsa_circ_0001821|circPVT1	PMID: 29262850	chr8:128902834-128903244	2.6	Up	+	exonic	hsa-miR-145	circinteractome, CSCD	NS	NS	MMP1	Reporter assay;Microarray		3.3	UP	Positive
hsa_circ_0001821|circPVT1	PMID: 29262850	chr8:128902834-128903244	2.6	Up	+	exonic	hsa-miR-145	circinteractome, CSCD	NS	NS	MMP12	Reporter assay;Microarray		2.2	UP	Positive
hsa_circ_0001821|circPVT1	PMID: 29262850	chr8:128902834-128903244	2.6	Up	+	exonic	hsa-miR-145	circinteractome, CSCD	NS	NS	SERPINE1	Immunoblot//Luciferase reporter assay//qRT-PCR//Western blot		1.9	UP	Positive	Driver
hsa_circ_0001821|circPVT1	PMID: 29262850	chr8:128902834-128903244	2.6	Up	+	exonic	hsa-miR-145	circinteractome, CSCD	NS	NS	FSCN1	Luciferase reporter assay//qRT-PCR//Western blot		1.3	UP	Positive
hsa_circ_0001821|circPVT1	PMID: 29262850	chr8:128902834-128903244	2.6	Up	+	exonic	hsa-miR-145	circinteractome, CSCD	NS	NS	COL5A1	Immunohistochemistry//Microarray//qRT-PCR//Western blot		3	UP	Positive
hsa_circ_0001821|circPVT1	PMID: 29262850	chr8:128902834-128903244	2.6	Up	+	exonic	hsa-miR-145	circinteractome, CSCD	NS	NS	HMGA2	Immunohistochemistry//Luciferase reporter assay//Microarray//qRT-PCR//Western blot		3	UP	Positive	Driver
hsa_circ_0001821|circPVT1	PMID: 29262850	chr8:128902834-128903244	2.6	Up	+	exonic	hsa-miR-145	circinteractome, CSCD	NS	NS	IRS1	Luciferase reporter assay//Northern blot//qRT-PCR//Western blot//Reporter assay;Other		1.9	UP	Positive	Driver
hsa_circ_0001821|circPVT1	PMID: 29262850	chr8:128902834-128903244	2.6	Up	+	exonic	hsa-miR-145	circinteractome, CSCD	NS	NS	ANGPT2	Luciferase reporter assay//qRT-PCR		1.6	UP	Positive
hsa_circ_0001821|circPVT1	PMID: 29262850	chr8:128902834-128903244	2.6	Up	+	exonic	hsa-miR-145	circinteractome, CSCD	NS	NS	SWAP70	Luciferase reporter assay//Reporter assay;Western blot;qRT-PCR		1.6	UP	Positive
hsa_circ_0001821|circPVT1	PMID: 29262850	chr8:128902834-128903244	2.6	Up	+	exonic	hsa-miR-145	circinteractome, CSCD	NS	NS	P4HA1	Microarray		1.5	UP	Positive
hsa_circ_0001821|circPVT1	PMID: 29262850	chr8:128902834-128903244	2.6	Up	+	exonic	hsa-miR-145	circinteractome, CSCD	NS	NS	MEST	Reporter assay;Microarray		1.3	UP	Positive
hsa_circ_0001821|circPVT1	PMID: 29262850	chr8:128902834-128903244	2.6	Up	+	exonic	hsa-miR-145	circinteractome, CSCD	NS	NS	SOX11	Microarray		1.3	UP	Positive	TSG
hsa_circ_0001821|circPVT1	PMID: 29262850	chr8:128902834-128903244	2.6	Up	+	exonic	hsa-miR-145	circinteractome, CSCD	NS	NS	RTKN	Reporter assay;Western blot;qRT-PCR;Other		1.2	UP	Positive	Driver
hsa_circ_0001821|circPVT1	PMID: 29262850	chr8:128902834-128903244	2.6	Up	+	exonic	hsa-miR-145	circinteractome, CSCD	NS	NS	E2F3	ChIP-seq//Immunohistochemistry//Luciferase reporter assay//qRT-PCR//Western blot		1.1	UP	Positive	TSG
hsa_circ_0001821|circPVT1	PMID: 29262850	chr8:128902834-128903244	2.6	Up	+	exonic	hsa-miR-145	circinteractome, CSCD	NS	NS	PXN	Luciferase reporter assay//qRT-PCR//Western blot		1.1	UP	Positive
hsa_circ_0001821|circPVT1	PMID: 29262850	chr8:128902834-128903244	2.6	Up	+	exonic	hsa-miR-145	circinteractome, CSCD	NS	NS	CDK6	ChIP-seq//Immunohistochemistry//Luciferase reporter assay//qRT-PCR//Western blot		1	UP	Positive	TSG
hsa_circ_0001821|circPVT1	PMID: 29262850	chr8:128902834-128903244	2.6	Up	+	exonic	hsa-miR-145	circinteractome, CSCD	NS	NS	MCM2	Luciferase reporter assay		1	UP	Positive
hsa_circ_0001821|circPVT1	PMID: 29262850	chr8:128902834-128903244	2.6	Up	+	exonic	hsa-miR-145	circinteractome, CSCD	NS	NS	MYO5A	Luciferase reporter assay		1	UP	Positive
hsa_circ_0002667|MGAT2	PMID: 30269358	chr14:50053447|50329382	5.7	UP	+	sense overlapping	hsa-miR-665	circinteractome, CSCD	NS	NS	CD274	Luciferase reporter assay//qRT-PCR	Mirtarbase	1.1	UP	Positive
hsa_circ_0001821|circPVT1	PMID: 29262850	chr8:128902834-128903244	2.6	Up	+	exonic	hsa-miR-887	circinteractome, CSCD	NS	NS	IL1B	Luciferase reporter assay		2.2	UP	Positive
hsa_circ_0001821|circPVT1	PMID: 29262850	chr8:128902834-128903244	2.6	Up	+	exonic	hsa-miR-887	circinteractome, CSCD	NS	NS	PLD2	Immunofluorescence//Luciferase reporter assay//Western blot		1.5	UP	Positive
hsa_circ_0001821|circPVT1	PMID: 29262850	chr8:128902834-128903244	2.6	Up	+	exonic	hsa-miR-361-3p	circinteractome, CSCD	NS	NS	SH2B1	Luciferase reporter assay		1.7	UP	Positive
hsa_circ_0001821|circPVT1	PMID: 29262850	chr8:128902834-128903244	2.6	Up	+	exonic	hsa-miR-497-5p	Circinteractome, StarBase	NS	NS	MMP1	Luciferase reporter assay//qRT-PCR//Western blot		3.3	UP	Positive
hsa_circ_0001821|circPVT1	PMID: 29262850	chr8:128902834-128903244	2.6	Up	+	exonic	hsa-miR-497-5p	Circinteractome, StarBase	NS	NS	BIRC5	Luciferase reporter assay//Western blot		1.8	UP	Positive
hsa_circ_0001821|circPVT1	PMID: 29262850	chr8:128902834-128903244	2.6	Up	+	exonic	hsa-miR-497-5p	Circinteractome, StarBase	NS	NS	CCNE1	Luciferase reporter assay//Western blot		1.8	UP	Positive
hsa_circ_0001821|circPVT1	PMID: 29262850	chr8:128902834-128903244	2.6	Up	+	exonic	hsa-miR-497-5p	Circinteractome, StarBase	NS	NS	RECK	Luciferase reporter assay		1.5	UP	Positive	TSG
hsa_circ_0001821|circPVT1	PMID: 29262850	chr8:128902834-128903244	2.6	Up	+	exonic	hsa-miR-497-5p	Circinteractome, StarBase	NS	NS	ANLN	qRT-PCR//Immunocytochemistry//Immunohistochemistry		1.3	UP	Positive	Driver
hsa_circ_0001821|circPVT1	PMID: 29262850	chr8:128902834-128903244	2.6	Up	+	exonic	hsa-miR-497-5p	Circinteractome, StarBase	NS	NS	CDC25A	Luciferase reporter assay//Western blot		1.3	UP	Positive
hsa_circ_0001821|circPVT1	PMID: 29262850	chr8:128902834-128903244	2.6	Up	+	exonic	hsa-miR-497-5p	Circinteractome, StarBase	NS	NS	CHEK1	Luciferase reporter assay//qRT-PCR//Western blot		1.3	UP	Positive	TSG
hsa_circ_0001821|circPVT1	PMID: 29262850	chr8:128902834-128903244	2.6	Up	+	exonic	hsa-miR-497-5p	Circinteractome, StarBase	NS	NS	HSPA4L	qRT-PCR//Immunocytochemistry//Immunohistochemistry		1.2	UP	Positive
hsa_circ_0001821|circPVT1	PMID: 29262850	chr8:128902834-128903244	2.6	Up	+	exonic	hsa-miR-497-5p	Circinteractome, StarBase	NS	NS	SMAD7	Luciferase reporter assay//qRT-PCR//Western blot		1	UP	Positive
hsa_circ_0002667|MGAT2	PMID: 30269358	chr14:50053447|50329382	5.7	UP	+	sense overlapping	hsa-miR-495	circinteractome, CSCD	NS	NS	CCL2	ELISA//qRT-PCR//Luciferase reporter assay//Western blot	Mirtarbase	1.3	UP	Positive
hsa_circ_0002667|MGAT2	PMID: 30269358	chr14:50053447|50329382	5.7	UP	+	sense overlapping	hsa-miR-495	circinteractome, CSCD	NS	NS	HMGA2	Luciferase reporter assay//qRT-PCR//Western blot	Mirtarbase	4.6	UP	Positive	Driver
hsa_circ_0005455|KANSL1	PMID: 30269358	chr17:44248221|44249598	5.8	UP	-	exonic	hsa-miR-885-3p	circinteractome, CSCD	NS	NS	CD274	Luciferase reporter assay//qRT-PCR	Mirtarbase	1.1	UP	Positive
hsa_circ_0002667|MGAT2	PMID: 30269358	chr14:50053447|50329382	5.7	UP	+	sense overlapping	hsa-miR-411	circinteractome, CSCD	-1.06	DOWN	SPRY4	Luciferase reporter assay//qRT-PCR	Mirtarbase	1.3	UP	Negative
hsa_circ_0050102|PGPEP1	PMID: 30066847	chr19:18459757-18466821	-4.4	DOWN	+	Exonic	hsa-miR-495	circinteractome, CSCD	-1.04	DOWN	CCL2	ELISA//qRT-PCR//Luciferase reporter assay//Western blot	Mirtarbase	1.3	UP	Negative
hsa_circ_0050102|PGPEP1	PMID: 30066847	chr19:18459757-18466821	-4.4	DOWN	+	Exonic	hsa-miR-495	circinteractome, CSCD	-1.04	DOWN	HMGA2	Luciferase reporter assay//qRT-PCR//Western blot	Mirtarbase	4.6	UP	Negative	Driver
hsa_circ_0050102|PGPEP1	PMID: 30066847	chr19:18459757-18466821	-4.4	DOWN	+	Exonic	hsa-miR-411	circinteractome, CSCD	-1.06	DOWN	SPRY4	Luciferase reporter assay//qRT-PCR	Mirtarbase	1.3	UP	Negative
hsa_circ_0000046|TRDMT1	PMID: 30069275	chr10: 17157441–17168917	NA	DOWN	+	INTERGENIC	hsa-miR-411	circinteractome, CSCD	-1.06	DOWN	SPRY4	Luciferase reporter assay//qRT-PCR	Mirtarbase	1.3	UP	Negative
hsa_circ_0000046|TRDMT1	PMID: 30069275	chr10: 17157441–17168917	NA	DOWN	+	INTERGENIC	hsa-miR-433	circinteractome, CSCD	-1	DOWN	MET	Luciferase reporter assay	Mirtarbase	2.4	UP	Negative
hsa_circ_0000046|TRDMT1	PMID: 30069275	chr10: 17157441–17168917	NA	DOWN	+	INTERGENIC	hsa-miR-433	circinteractome, CSCD	-1	DOWN	RUNX2	Luciferase reporter assay	Mirtarbase	2.1	UP	Negative	TSG
hsa_circ_0000046|TRDMT1	PMID: 30069275	chr10: 17157441–17168917	NA	DOWN	+	INTERGENIC	hsa-miR-433	circinteractome, CSCD	-1	DOWN	SPARC	Luciferase reporter assay//qRT-PCR//Western blot	Mirtarbase	2.5	UP	Negative

## Sheet: Gastric
Column A : CircBase ID|Gene name
Column B : Source of circular RNAs.
Column C : Chromosomal Location.
Column D : Log 2 fold change of differentially expressed circRNAs.
Column E : Up or Down regulated circRNAs.
Column F : (+) Forward strand and (–) Reverse Strand.
Column G :Type of circRNAs, exonic/intronic/intragenic, etc.
Column H : MirBase ID.
Column I : Source of microRNAs.
Column J : Log 2 fold change of differentially expressed miRNAs.
Column K : Up or Down regulated miRNAs.
Column L : Genes.
Column M : Methods by which mRNAs were experimentally validated.
Column N : Source of mRNAs.
Column O : Log 2 fold change of differentially expressed mRNAs.
Column P : Up or Down regulated mRNAs.
Column Q : Positive or Negative Correlation.
Column R : Drivers (Driver/Onco genes) or TSGs (Tumor Suppressor Genes)
NA : Not Available.
NS : Non Significant.
circRNA|Gene Symbol	c_Source	Location	c_log2FC	c_Regulation	Strand	circRNA Type	microRNA	mi_Source	mi_log2FC	mi_Regulation	mRNA	Validation	m_Source	m_log2FC	m_Regulation	correlation	m_Types
hsa_circ_0084720|SULF1	PMID: 27986464	chr8:70475773-70501376	2.4	UP	+	NA	hsa-miR-526b	circinteractome, CSCD	1.4	UP	MMP1	REPORTER ASSAY//WESTERN BLOT//QPCR	mirTarbase	1.3	UP	Positive
hsa_circ_0004680|CCT3	PMID: 28544609	chr1:156303337-156304709	-5.6	DOWN	-	NA	hsa-miR-490-5p	circinteractome, CSCD	-1.1	DOWN	FOS	REPORTER ASSAY//WESTERN BLOT//QPCR	mirTarbase	-1.7	DOWN	Positive	Driver
hsa_circ_0000189|NVL	PMID: 29098316	chr1:224462789-224463160	4.6	UP	-	intragenic	hsa-miR-186	circinteractome, CSCD	NS	NS	P2RX7	REPORTER ASSAY//WESTERN BLOT//QPCR	mirTarbase	1	UP	Positive
hsa_circ_0000189|NVL	PMID: 29098316	chr1:224462789-224463160	4.6	UP	-	intragenic	hsa-miR-186	circinteractome, CSCD	NS	NS	AKAP12	REPORTER ASSAY//WESTERN BLOT//QPCR	mirTarbase	1.7	UP	Positive	Driver
hsa_circ_0000189|NVL	PMID: 29098316	chr1:224462789-224463160	4.6	UP	-	intragenic	hsa-miR-186	circinteractome, CSCD	NS	NS	HIF1A	REPORTER ASSAY//WESTERN BLOT//QPCR	mirTarbase	1.2	UP	Positive	Driver
hsa_circ_0000189|NVL	PMID: 29098316	chr1:224462789-224463160	4.6	UP	-	intragenic	hsa-miR-186	circinteractome, CSCD	NS	NS	TWIST1	REPORTER ASSAY//WESTERN BLOT//QPCR	mirTarbase	1.1	UP	Positive	Driver
hsa_circ_0000189|NVL	PMID: 29098316	chr1:224462789-224463160	4.6	UP	-	intragenic	hsa-miR-186	circinteractome, CSCD	NS	NS	GJA1	REPORTER ASSAY//WESTERN BLOT//QPCR	mirTarbase	2.3	UP	Positive	Driver
hsa_circ_0000189|NVL	PMID: 29098316	chr1:224462789-224463160	4.6	UP	-	intragenic	hsa-miR-186	circinteractome, CSCD	NS	NS	TRAPPC10	REPORTER ASSAY//WESTERN BLOT//QPCR	mirTarbase	1	UP	Positive
hsa_circ_0000189|NVL	PMID: 29098316	chr1:224462789-224463160	4.6	UP	-	intragenic	hsa-miR-186	circinteractome, CSCD	NS	NS	PVT1	REPORTER ASSAY//WESTERN BLOT//QPCR	mirTarbase	1.2	UP	Positive
hsa_circ_0020280|DMBT1	PMID: 28639908	chr10:124344786-124385481	4.3	UP	+	NA	hsa-miR-486-3p	circinteractome, CSCD	NS	NS	ECM1	REPORTER ASSAY//WESTERN BLOT//QPCR	mirTarbase	1.4	UP	Positive
hsa_circ_0020280|DMBT1	PMID: 28639908	chr10:124344786-124385481	4.3	UP	+	NA	hsa-miR-486-3p	circinteractome, CSCD	NS	NS	MAF	REPORTER ASSAY//WESTERN BLOT//QPCR	mirTarbase	1	UP	Positive
hsa_circ_0047906|SERPINB5	PMID: 28639908	chr18:61166352-61172318	3.7	UP	+	NA	hsa-miR-149	circinteractome, CSCD	NS	NS	FOXM1	REPORTER ASSAY//WESTERN BLOT//QPCR	mirTarbase	1.1	UP	Positive	Driver
hsa_circ_0047906|SERPINB5	PMID: 28639908	chr18:61166352-61172318	3.7	UP	+	NA	hsa-miR-149	circinteractome, CSCD	NS	NS	FGFR1	REPORTER ASSAY//WESTERN BLOT//QPCR	mirTarbase	1.3	UP	Positive	Driver
hsa_circ_0080517|CLDN4	PMID: 28639908	chr7:73242073-73247014	3.5	UP	+	NA	hsa-miR-145	circinteractome, CSCD	NS	NS	CBFB	REPORTER ASSAY//WESTERN BLOT//QPCR	mirTarbase	1.1	UP	Positive
hsa_circ_0080517|CLDN4	PMID: 28639908	chr7:73242073-73247014	3.5	UP	+	NA	hsa-miR-145	circinteractome, CSCD	NS	NS	KRT7	REPORTER ASSAY//WESTERN BLOT//QPCR	mirTarbase	2.2	UP	Positive	Driver
hsa_circ_0080517|CLDN4	PMID: 28639908	chr7:73242073-73247014	3.5	UP	+	NA	hsa-miR-145	circinteractome, CSCD	NS	NS	SRGAP1	REPORTER ASSAY//WESTERN BLOT//QPCR	mirTarbase	1.5	UP	Positive	Driver
hsa_circ_0080517|CLDN4	PMID: 28639908	chr7:73242073-73247014	3.5	UP	+	NA	hsa-miR-145	circinteractome, CSCD	NS	NS	SERPINE1	REPORTER ASSAY//WESTERN BLOT//QPCR	mirTarbase	1	UP	Positive	Driver
hsa_circ_0080517|CLDN4	PMID: 28639908	chr7:73242073-73247014	3.5	UP	+	NA	hsa-miR-145	circinteractome, CSCD	NS	NS	SWAP70	REPORTER ASSAY//WESTERN BLOT//QPCR	mirTarbase	1	UP	Positive
hsa_circ_0080517|CLDN4	PMID: 28639908	chr7:73242073-73247014	3.5	UP	+	NA	hsa-miR-145	circinteractome, CSCD	NS	NS	NUDT1	REPORTER ASSAY//WESTERN BLOT//QPCR	mirTarbase	1.5	UP	Positive
hsa_circ_0080517|CLDN4	PMID: 28639908	chr7:73242073-73247014	3.5	UP	+	NA	hsa-miR-145	circinteractome, CSCD	NS	NS	JAG1	REPORTER ASSAY//WESTERN BLOT//QPCR	mirTarbase	1.1	UP	Positive	Driver
hsa_circ_0080517|CLDN4	PMID: 28639908	chr7:73242073-73247014	3.5	UP	+	NA	hsa-miR-145	circinteractome, CSCD	NS	NS	ERG	REPORTER ASSAY//WESTERN BLOT//QPCR	mirTarbase	1.1	UP	Positive	Driver
hsa_circ_0080517|CLDN4	PMID: 28639908	chr7:73242073-73247014	3.5	UP	+	NA	hsa-miR-145	circinteractome, CSCD	NS	NS	MEST	REPORTER ASSAY//WESTERN BLOT//QPCR	mirTarbase	2	UP	Positive
hsa_circ_0080517|CLDN4	PMID: 28639908	chr7:73242073-73247014	3.5	UP	+	NA	hsa-miR-145	circinteractome, CSCD	NS	NS	CEP19	REPORTER ASSAY//WESTERN BLOT//QPCR	mirTarbase	1	UP	Positive
hsa_circ_0080517|CLDN4	PMID: 28639908	chr7:73242073-73247014	3.5	UP	+	NA	hsa-miR-145	circinteractome, CSCD	NS	NS	MMP1	REPORTER ASSAY//WESTERN BLOT//QPCR	mirTarbase	1.3	UP	Positive
hsa_circ_0080517|CLDN4	PMID: 28639908	chr7:73242073-73247014	3.5	UP	+	NA	hsa-miR-145	circinteractome, CSCD	NS	NS	ABRACL	REPORTER ASSAY//WESTERN BLOT//QPCR	mirTarbase	1.1	UP	Positive
hsa_circ_0080517|CLDN4	PMID: 28639908	chr7:73242073-73247014	3.5	UP	+	NA	hsa-miR-145	circinteractome, CSCD	NS	NS	PODXL	REPORTER ASSAY//WESTERN BLOT//QPCR	mirTarbase	1.1	UP	Positive
hsa_circ_0080517|CLDN4	PMID: 28639908	chr7:73242073-73247014	3.5	UP	+	NA	hsa-miR-145	circinteractome, CSCD	NS	NS	ETS1	REPORTER ASSAY//WESTERN BLOT//QPCR	mirTarbase	1.3	UP	Positive	Driver
hsa_circ_0080517|CLDN4	PMID: 28639908	chr7:73242073-73247014	3.5	UP	+	NA	hsa-miR-145	circinteractome, CSCD	NS	NS	COL5A1	REPORTER ASSAY//WESTERN BLOT//QPCR	mirTarbase	2.1	UP	Positive
hsa_circ_0080517|CLDN4	PMID: 28639908	chr7:73242073-73247014	3.5	UP	+	NA	hsa-miR-145	circinteractome, CSCD	NS	NS	CD44	REPORTER ASSAY//WESTERN BLOT//QPCR	mirTarbase	1.3	UP	Positive	TSG
hsa_circ_0080517|CLDN4	PMID: 28639908	chr7:73242073-73247014	3.5	UP	+	NA	hsa-miR-145	circinteractome, CSCD	NS	NS	SOX9	REPORTER ASSAY//WESTERN BLOT//QPCR	mirTarbase	1	UP	Positive
hsa_circ_0080517|CLDN4	PMID: 28639908	chr7:73242073-73247014	3.5	UP	+	NA	hsa-miR-145	circinteractome, CSCD	NS	NS	KIF21A	REPORTER ASSAY//WESTERN BLOT//QPCR	mirTarbase	1.4	UP	Positive	Driver
hsa_circ_0080517|CLDN4	PMID: 28639908	chr7:73242073-73247014	3.5	UP	+	NA	hsa-miR-145	circinteractome, CSCD	NS	NS	E2F3	REPORTER ASSAY//WESTERN BLOT//QPCR	mirTarbase	1.4	UP	Positive	TSG
hsa_circ_0080517|CLDN4	PMID: 28639908	chr7:73242073-73247014	3.5	UP	+	NA	hsa-miR-145	circinteractome, CSCD	NS	NS	MCM2	REPORTER ASSAY//WESTERN BLOT//QPCR	mirTarbase	1	UP	Positive	Driver
hsa_circ_0080517|CLDN4	PMID: 28639908	chr7:73242073-73247014	3.5	UP	+	NA	hsa-miR-145	circinteractome, CSCD	NS	NS	HIF1A	REPORTER ASSAY//WESTERN BLOT//QPCR	mirTarbase	1.2	UP	Positive	Driver
hsa_circ_0080517|CLDN4	PMID: 28639908	chr7:73242073-73247014	3.5	UP	+	NA	hsa-miR-149	circinteractome, CSCD	NS	NS	FOXM1	REPORTER ASSAY//WESTERN BLOT//QPCR	mirTarbase	1.1	UP	Positive	Driver
hsa_circ_0080517|CLDN4	PMID: 28639908	chr7:73242073-73247014	3.5	UP	+	NA	hsa-miR-149	circinteractome, CSCD	NS	NS	FGFR1	REPORTER ASSAY//WESTERN BLOT//QPCR	mirTarbase	1.3	UP	Positive	Driver
hsa_circ_0080517|CLDN4	PMID: 28639908	chr7:73242073-73247014	3.5	UP	+	NA	hsa-miR-326	circinteractome, CSCD	NS	NS	NOTCH1	REPORTER ASSAY//WESTERN BLOT//QPCR	mirTarbase	1.3	UP	Positive
hsa_circ_0080517|CLDN4	PMID: 28639908	chr7:73242073-73247014	3.5	UP	+	NA	hsa-miR-326	circinteractome, CSCD	NS	NS	CD9	REPORTER ASSAY//WESTERN BLOT//QPCR	mirTarbase	1.7	UP	Positive
hsa_circ_0080517|CLDN4	PMID: 28639908	chr7:73242073-73247014	3.5	UP	+	NA	hsa-miR-486-3p	circinteractome, CSCD	NS	NS	ECM1	REPORTER ASSAY//WESTERN BLOT//QPCR	mirTarbase	1.4	UP	Positive
hsa_circ_0080517|CLDN4	PMID: 28639908	chr7:73242073-73247014	3.5	UP	+	NA	hsa-miR-486-3p	circinteractome, CSCD	NS	NS	MAF	REPORTER ASSAY//WESTERN BLOT//QPCR	mirTarbase	1	UP	Positive
hsa_circ_0007844|FRMD4A	PMID: 28639908	chr10:13779843-13782577	2.8	UP	-	NA	hsa-miR-149	circinteractome, CSCD	NS	NS	FOXM1	REPORTER ASSAY//WESTERN BLOT//QPCR	mirTarbase	1.1	UP	Positive	Driver
hsa_circ_0007844|FRMD4A	PMID: 28639908	chr10:13779843-13782577	2.8	UP	-	NA	hsa-miR-149	circinteractome, CSCD	NS	NS	FGFR1	REPORTER ASSAY//WESTERN BLOT//QPCR	mirTarbase	1.3	UP	Positive	Driver
hsa_circ_0007844|FRMD4A	PMID: 28639908	chr10:13779843-13782577	2.8	UP	-	NA	hsa-miR-486-3p	circinteractome, CSCD	NS	NS	ECM1	REPORTER ASSAY//WESTERN BLOT//QPCR	mirTarbase	1.4	UP	Positive
hsa_circ_0007844|FRMD4A	PMID: 28639908	chr10:13779843-13782577	2.8	UP	-	NA	hsa-miR-486-3p	circinteractome, CSCD	NS	NS	MAF	REPORTER ASSAY//WESTERN BLOT//QPCR	mirTarbase	1	UP	Positive
hsa_circ_0091742|BGN	PMID: 28639908	chrX:152770695-152775004	2.5	UP	+	NA	hsa-miR-149	circinteractome, CSCD	NS	NS	FOXM1	REPORTER ASSAY//WESTERN BLOT//QPCR	mirTarbase	1.1	UP	Positive	Driver
hsa_circ_0091742|BGN	PMID: 28639908	chrX:152770695-152775004	2.5	UP	+	NA	hsa-miR-149	circinteractome, CSCD	NS	NS	FGFR1	REPORTER ASSAY//WESTERN BLOT//QPCR	mirTarbase	1.3	UP	Positive	Driver
hsa_circ_0091742|BGN	PMID: 28639908	chrX:152770695-152775004	2.5	UP	+	NA	hsa-miR-486-3p	circinteractome, CSCD	NS	NS	ECM1	REPORTER ASSAY//WESTERN BLOT//QPCR	mirTarbase	1.4	UP	Positive
hsa_circ_0091742|BGN	PMID: 28639908	chrX:152770695-152775004	2.5	UP	+	NA	hsa-miR-486-3p	circinteractome, CSCD	NS	NS	MAF	REPORTER ASSAY//WESTERN BLOT//QPCR	mirTarbase	1	UP	Positive
hsa_circ_0043637|KRT17	PMID: 28639908	chr17:39775691-39778763	6.1	UP	-	NA	hsa-miR-486-3p	circinteractome, CSCD	NS	NS	ECM1	REPORTER ASSAY//WESTERN BLOT//QPCR	mirTarbase	1.4	UP	Positive
hsa_circ_0043637|KRT17	PMID: 28639908	chr17:39775691-39778763	6.1	UP	-	NA	hsa-miR-486-3p	circinteractome, CSCD	NS	NS	MAF	REPORTER ASSAY//WESTERN BLOT//QPCR	mirTarbase	1	UP	Positive
hsa_circ_0091741|BGN	PMID: 28639908	chrX:152770078-152775004	2.4	UP	+	NA	hsa-miR-149	circinteractome, CSCD	NS	NS	FOXM1	REPORTER ASSAY//WESTERN BLOT//QPCR	mirTarbase	1.1	UP	Positive	Driver
hsa_circ_0091741|BGN	PMID: 28639908	chrX:152770078-152775004	2.4	UP	+	NA	hsa-miR-149	circinteractome, CSCD	NS	NS	FGFR1	REPORTER ASSAY//WESTERN BLOT//QPCR	mirTarbase	1.3	UP	Positive	Driver
hsa_circ_0091741|BGN	PMID: 28639908	chrX:152770078-152775004	2.4	UP	+	NA	hsa-miR-486-3p	circinteractome, CSCD	NS	NS	ECM1	REPORTER ASSAY//WESTERN BLOT//QPCR	mirTarbase	1.4	UP	Positive
hsa_circ_0091741|BGN	PMID: 28639908	chrX:152770078-152775004	2.4	UP	+	NA	hsa-miR-486-3p	circinteractome, CSCD	NS	NS	MAF	REPORTER ASSAY//WESTERN BLOT//QPCR	mirTarbase	1	UP	Positive
hsa_circ_0091745|BGN	PMID: 28639908	chrX:152772504-152775004	2.4	UP	+	NA	hsa-miR-149	circinteractome, CSCD	NS	NS	FOXM1	REPORTER ASSAY//WESTERN BLOT//QPCR	mirTarbase	1.1	UP	Positive	Driver
hsa_circ_0091745|BGN	PMID: 28639908	chrX:152772504-152775004	2.4	UP	+	NA	hsa-miR-149	circinteractome, CSCD	NS	NS	FGFR1	REPORTER ASSAY//WESTERN BLOT//QPCR	mirTarbase	1.3	UP	Positive	Driver
hsa_circ_0091745|BGN	PMID: 28639908	chrX:152772504-152775004	2.4	UP	+	NA	hsa-miR-486-3p	circinteractome, CSCD	NS	NS	ECM1	REPORTER ASSAY//WESTERN BLOT//QPCR	mirTarbase	1.4	UP	Positive
hsa_circ_0091745|BGN	PMID: 28639908	chrX:152772504-152775004	2.4	UP	+	NA	hsa-miR-486-3p	circinteractome, CSCD	NS	NS	MAF	REPORTER ASSAY//WESTERN BLOT//QPCR	mirTarbase	1	UP	Positive
hsa_circ_0091746|BGN	PMID: 28639908	chrX:152773705-152775004	2.3	UP	+	NA	hsa-miR-149	circinteractome, CSCD	NS	NS	FOXM1	REPORTER ASSAY//WESTERN BLOT//QPCR	mirTarbase	1.1	UP	Positive	Driver
hsa_circ_0091746|BGN	PMID: 28639908	chrX:152773705-152775004	2.3	UP	+	NA	hsa-miR-149	circinteractome, CSCD	NS	NS	FGFR1	REPORTER ASSAY//WESTERN BLOT//QPCR	mirTarbase	1.3	UP	Positive	Driver
hsa_circ_0021714|CD44	PMID: 28639908	chr11:35160416-35222742	2	UP	+	NA	hsa-miR-486-3p	circinteractome, CSCD	NS	NS	ECM1	REPORTER ASSAY//WESTERN BLOT//QPCR	mirTarbase	1.4	UP	Positive
hsa_circ_0021714|CD44	PMID: 28639908	chr11:35160416-35222742	2	UP	+	NA	hsa-miR-486-3p	circinteractome, CSCD	NS	NS	MAF	REPORTER ASSAY//WESTERN BLOT//QPCR	mirTarbase	1	UP	Positive
hsa_circ_0091746|BGN	PMID: 28639908	chrX:152773705-152775004	2.3	UP	+	NA	hsa-miR-486-3p	circinteractome, CSCD	NS	NS	ECM1	REPORTER ASSAY//WESTERN BLOT//QPCR	mirTarbase	1.4	UP	Positive
hsa_circ_0091746|BGN	PMID: 28639908	chrX:152773705-152775004	2.3	UP	+	NA	hsa-miR-486-3p	circinteractome, CSCD	NS	NS	MAF	REPORTER ASSAY//WESTERN BLOT//QPCR	mirTarbase	1	UP	Positive
hsa_circ_0006912|CD44	PMID: 28639908	chr11:35218292-35229753	2.1	UP	+	NA	hsa-miR-326	circinteractome, CSCD	NS	NS	NOTCH1	REPORTER ASSAY//WESTERN BLOT//QPCR	mirTarbase	1.3	UP	Positive
hsa_circ_0006912|CD44	PMID: 28639908	chr11:35218292-35229753	2.1	UP	+	NA	hsa-miR-326	circinteractome, CSCD	NS	NS	CD9	REPORTER ASSAY//WESTERN BLOT//QPCR	mirTarbase	1.7	UP	Positive
hsa_circ_0021714|CD44	PMID: 28639908	chr11:35160416-35222742	2	UP	+	NA	hsa-miR-149	circinteractome, CSCD	NS	NS	FOXM1	REPORTER ASSAY//WESTERN BLOT//QPCR	mirTarbase	1.1	UP	Positive	Driver
hsa_circ_0021714|CD44	PMID: 28639908	chr11:35160416-35222742	2	UP	+	NA	hsa-miR-149	circinteractome, CSCD	NS	NS	FGFR1	REPORTER ASSAY//WESTERN BLOT//QPCR	mirTarbase	1.3	UP	Positive	Driver
hsa_circ_0003551|MKLN1	PMID: 28639908	chr7:131058468-131084192	-1.8	DOWN	+	NA	hsa-miR-186	circinteractome, CSCD	NS	NS	VEGFA	REPORTER ASSAY//WESTERN BLOT//QPCR	mirTarbase	-1.3	DOWN	Positive	TSG
hsa_circ_0001821|circPVT1	PMID: 27986464	chr8:128902834- 128903244	1.2	UP	+	NA	hsa-miR-145	circinteractome, CSCD	NS	NS	KRT7	Immunoblot//qRT-PCR	mirTarbase	2.2	UP	Positive	Driver
hsa_circ_0001821|circPVT1	PMID: 27986464	chr8:128902834- 128903244	1.2	UP	+	NA	hsa-miR-145	circinteractome, CSCD	NS	NS	MEST	Reporter assay;Microarray	mirTarbase	1.8	UP	Positive
hsa_circ_0001821|circPVT1	PMID: 27986464	chr8:128902834- 128903244	1.2	UP	+	NA	hsa-miR-145	circinteractome, CSCD	NS	NS	COL5A1	Immunohistochemistry//Microarray//qRT-PCR//Western blot	mirTarbase	1.6	UP	Positive
hsa_circ_0001821|circPVT1	PMID: 27986464	chr8:128902834- 128903244	1.2	UP	+	NA	hsa-miR-145	circinteractome, CSCD	NS	NS	NUDT1	Microarray//qRT-PCR//Western blot	mirTarbase	1.5	UP	Positive
hsa_circ_0001821|circPVT1	PMID: 27986464	chr8:128902834- 128903244	1.2	UP	+	NA	hsa-miR-145	circinteractome, CSCD	NS	NS	SRGAP1	In situ hybridization//Luciferase reporter assay//qRT-PCR//western blot	mirTarbase	1.5	UP	Positive	Driver
hsa_circ_0001821|circPVT1	PMID: 27986464	chr8:128902834- 128903244	1.2	UP	+	NA	hsa-miR-145	circinteractome, CSCD	NS	NS	E2F3	ChIP-seq//Immunohistochemistry//Luciferase reporter assay//qRT-PCR//Western blot	mirTarbase	1.4	UP	Positive	TSG
hsa_circ_0001821|circPVT1	PMID: 27986464	chr8:128902834- 128903244	1.2	UP	+	NA	hsa-miR-145	circinteractome, CSCD	NS	NS	CD44	Luciferase reporter assay//qRT-PCR//Western blot	mirTarbase	1.3	UP	Positive	TSG
hsa_circ_0001821|circPVT1	PMID: 27986464	chr8:128902834- 128903244	1.2	UP	+	NA	hsa-miR-145	circinteractome, CSCD	NS	NS	ETS1	Luciferase reporter assay//qRT-PCR//Western blot//Immunohistochemistry	mirTarbase	1.3	UP	Positive	Driver
hsa_circ_0001821|circPVT1	PMID: 27986464	chr8:128902834- 128903244	1.2	UP	+	NA	hsa-miR-145	circinteractome, CSCD	NS	NS	MMP1	Reporter assay;Microarray	mirTarbase	1.3	UP	Positive
hsa_circ_0001821|circPVT1	PMID: 27986464	chr8:128902834- 128903244	1.2	UP	+	NA	hsa-miR-145	circinteractome, CSCD	NS	NS	HIF1A	Chromatin immunoprecipitation//qRT-PCR	mirTarbase	1.2	UP	Positive	Driver
hsa_circ_0001821|circPVT1	PMID: 27986464	chr8:128902834- 128903244	1.2	UP	+	NA	hsa-miR-145	circinteractome, CSCD	NS	NS	ABRACL	Reporter assay;Microarray	mirTarbase	1.1	UP	Positive
hsa_circ_0001821|circPVT1	PMID: 27986464	chr8:128902834- 128903244	1.2	UP	+	NA	hsa-miR-145	circinteractome, CSCD	NS	NS	CBFB	qRT-PCR//Luciferase reporter assay//Microarray//Reporter assay;Other	mirTarbase	1.1	UP	Positive
hsa_circ_0001821|circPVT1	PMID: 27986464	chr8:128902834- 128903244	1.2	UP	+	NA	hsa-miR-145	circinteractome, CSCD	NS	NS	ERG	Luciferase reporter assay//qRT-PCR//Western blot	mirTarbase	1.1	UP	Positive	Driver
hsa_circ_0001821|circPVT1	PMID: 27986464	chr8:128902834- 128903244	1.2	UP	+	NA	hsa-miR-145	circinteractome, CSCD	NS	NS	JAG1	Immunoprecipitaion//Luciferase reporter assay//Microarray//qRT-PCR//Western blot	mirTarbase	1.1	UP	Positive	Driver
hsa_circ_0001821|circPVT1	PMID: 27986464	chr8:128902834- 128903244	1.2	UP	+	NA	hsa-miR-145	circinteractome, CSCD	NS	NS	PODXL	Reporter assay;Microarray	mirTarbase	1.1	UP	Positive
hsa_circ_0001821|circPVT1	PMID: 27986464	chr8:128902834- 128903244	1.2	UP	+	NA	hsa-miR-145	circinteractome, CSCD	NS	NS	MCM2	Luciferase reporter assay	mirTarbase	1	UP	Positive	Driver
hsa_circ_0001821|circPVT1	PMID: 27986464	chr8:128902834- 128903244	1.2	UP	+	NA	hsa-miR-145	circinteractome, CSCD	NS	NS	SERPINE1	Immunoblot//Luciferase reporter assay//qRT-PCR//Western blot	mirTarbase	1	UP	Positive	Driver
hsa_circ_0001821|circPVT1	PMID: 27986464	chr8:128902834- 128903244	1.2	UP	+	NA	hsa-miR-145	circinteractome, CSCD	NS	NS	SOX9	Flow//Luciferase reporter assay//qRT-PCR//Western blot	mirTarbase	1	UP	Positive
hsa_circ_0001821|circPVT1	PMID: 27986464	chr8:128902834- 128903244	1.2	UP	+	NA	hsa-miR-145	circinteractome, CSCD	NS	NS	SWAP70	Luciferase reporter assay//Reporter assay;Western blot;qRT-PCR	mirTarbase	1	UP	Positive
hsa_circ_0001821|circPVT1	PMID: 27986464	chr8:128902834- 128903244	1.2	UP	+	NA	hsa-miR-197	circinteractome, CSCD	NS	NS	IL18	Microarray//qRT-PCR	mirTarbase	1.8	UP	Positive	Driver
hsa_circ_0001821|circPVT1	PMID: 27986464	chr8:128902834- 128903244	1.2	UP	+	NA	hsa-miR-197	circinteractome, CSCD	NS	NS	THEMIS2	Microarray	mirTarbase	1.8	UP	Positive	Driver
hsa_circ_0001821|circPVT1	PMID: 27986464	chr8:128902834- 128903244	1.2	UP	+	NA	hsa-miR-197	circinteractome, CSCD	NS	NS	DPYSL3	Microarray	mirTarbase	1.3	UP	Positive	Driver
hsa_circ_0001821|circPVT1	PMID: 27986464	chr8:128902834- 128903244	1.2	UP	+	NA	hsa-miR-197	circinteractome, CSCD	NS	NS	ACVR1	Microarray//qRT-PCR	mirTarbase	1	UP	Positive
hsa_circ_0001821|circPVT1	PMID: 27986464	chr8:128902834- 128903244	1.2	UP	+	NA	hsa-miR-197	circinteractome, CSCD	NS	NS	FUS	Microarray	mirTarbase	1	UP	Positive	TSG
hsa_circ_0001821|circPVT1	PMID: 27986464	chr8:128902834- 128903244	1.2	UP	+	NA	hsa-miR-203	circinteractome, CSCD	NS	NS	SOCS3	Immunohistochemistry//In situ hybridization//Microarray//Western blot	mirTarbase	3.8	UP	Positive	TSG
hsa_circ_0001821|circPVT1	PMID: 27986464	chr8:128902834- 128903244	1.2	UP	+	NA	hsa-miR-203	circinteractome, CSCD	NS	NS	SFRP4	Luciferase reporter assay//qRT-PCR	mirTarbase	3.7	UP	Positive	TSG
hsa_circ_0001821|circPVT1	PMID: 27986464	chr8:128902834- 128903244	1.2	UP	+	NA	hsa-miR-203	circinteractome, CSCD	NS	NS	MMP7	Western blot	mirTarbase	3.6	UP	Positive
hsa_circ_0001821|circPVT1	PMID: 27986464	chr8:128902834- 128903244	1.2	UP	+	NA	hsa-miR-203	circinteractome, CSCD	NS	NS	CXCL8	qRT-PCR	mirTarbase	3.2	UP	Positive
hsa_circ_0001821|circPVT1	PMID: 27986464	chr8:128902834- 128903244	1.2	UP	+	NA	hsa-miR-203	circinteractome, CSCD	NS	NS	EDNRA	Immunofluorescence//In situ hybridization//Luciferase reporter assay//Northern blot//qRT-PCR//Western blot	mirTarbase	2.1	UP	Positive
hsa_circ_0001821|circPVT1	PMID: 27986464	chr8:128902834- 128903244	1.2	UP	+	NA	hsa-miR-203	circinteractome, CSCD	NS	NS	CCND2	Western blot	mirTarbase	1.9	UP	Positive
hsa_circ_0001821|circPVT1	PMID: 27986464	chr8:128902834- 128903244	1.2	UP	+	NA	hsa-miR-203	circinteractome, CSCD	NS	NS	FZD2	Immunoblot//qRT-PCR	mirTarbase	1.7	UP	Positive	Driver
hsa_circ_0001821|circPVT1	PMID: 27986464	chr8:128902834- 128903244	1.2	UP	+	NA	hsa-miR-203	circinteractome, CSCD	NS	NS	E2F3	Luciferase reporter assay	mirTarbase	1.4	UP	Positive	TSG
hsa_circ_0001821|circPVT1	PMID: 27986464	chr8:128902834- 128903244	1.2	UP	+	NA	hsa-miR-203	circinteractome, CSCD	NS	NS	TCF4	Luciferase reporter assay//qRT-PCR//Western blot	mirTarbase	1.3	UP	Positive
hsa_circ_0001821|circPVT1	PMID: 27986464	chr8:128902834- 128903244	1.2	UP	+	NA	hsa-miR-203	circinteractome, CSCD	NS	NS	TYMS	qRT-PCR//Luciferase reporter assay//Western blot	mirTarbase	1.3	UP	Positive
hsa_circ_0001821|circPVT1	PMID: 27986464	chr8:128902834- 128903244	1.2	UP	+	NA	hsa-miR-203	circinteractome, CSCD	NS	NS	MMP9	qRT-PCR	mirTarbase	1.2	UP	Positive	Driver
hsa_circ_0001821|circPVT1	PMID: 27986464	chr8:128902834- 128903244	1.2	UP	+	NA	hsa-miR-203	circinteractome, CSCD	NS	NS	ASAP1	Immunohistochemistry//qRT-PCR//Western blot	mirTarbase	1.1	UP	Positive
hsa_circ_0001821|circPVT1	PMID: 27986464	chr8:128902834- 128903244	1.2	UP	+	NA	hsa-miR-203	circinteractome, CSCD	NS	NS	RAPH1	Immunohistochemistry//Luciferase reporter assay//qRT-PCR//Western blot	mirTarbase	1.1	UP	Positive	Driver
hsa_circ_0001821|circPVT1	PMID: 27986464	chr8:128902834- 128903244	1.2	UP	+	NA	hsa-miR-887	circinteractome, CSCD	NS	NS	IL1B	Luciferase reporter assay	mirTarbase	1	UP	Positive
hsa_circ_0001821|circPVT1	PMID: 27986464	chr8:128902834- 128903244	1.2	UP	+	NA	hsa-miR-125	PMID: 27986464	NS	NS	ABCC4	Microarray	mirTarbase	1.1	UP	Positive	Driver
hsa_circ_0001821|circPVT1	PMID: 27986464	chr8:128902834- 128903244	1.2	UP	+	NA	hsa-miR-125	PMID: 27986464	NS	NS	KRT7	Immunoblot//qRT-PCR	mirTarbase	2.2	UP	Positive	Driver
hsa_circ_0001821|circPVT1	PMID: 27986464	chr8:128902834- 128903244	1.2	UP	+	NA	hsa-miR-125	PMID: 27986464	NS	NS	TNFAIP3	Luciferase reporter assay//qRT-PCR//Western blot	mirTarbase	2	UP	Positive	TSG
hsa_circ_0001821|circPVT1	PMID: 27986464	chr8:128902834- 128903244	1.2	UP	+	NA	hsa-miR-125	PMID: 27986464	NS	NS	DUSP6	Luciferase reporter assay//Western blot//qRT-PCR	mirTarbase	1.9	UP	Positive	TSG
hsa_circ_0001821|circPVT1	PMID: 27986464	chr8:128902834- 128903244	1.2	UP	+	NA	hsa-miR-125	PMID: 27986464	NS	NS	PRDM1	Chromatin immunoprecipitation//Immunoblot//Luciferase reporter assay//Microarray//qRT-PCR	mirTarbase	1.7	UP	Positive	TSG
hsa_circ_0001821|circPVT1	PMID: 27986464	chr8:128902834- 128903244	1.2	UP	+	NA	hsa-miR-125	PMID: 27986464	NS	NS	TACSTD2	Luciferase reporter assay	mirTarbase	1.6	UP	Positive
hsa_circ_0001821|circPVT1	PMID: 27986464	chr8:128902834- 128903244	1.2	UP	+	NA	hsa-miR-125	PMID: 27986464	NS	NS	ITGA9	qRT-PCR//Western blot	mirTarbase	1.5	UP	Positive
hsa_circ_0001821|circPVT1	PMID: 27986464	chr8:128902834- 128903244	1.2	UP	+	NA	hsa-miR-125	PMID: 27986464	NS	NS	KLF13	ELISA//Luciferase reporter assay//qRT-PCR//Western blot	mirTarbase	1.5	UP	Positive	Driver
hsa_circ_0001821|circPVT1	PMID: 27986464	chr8:128902834- 128903244	1.2	UP	+	NA	hsa-miR-125	PMID: 27986464	NS	NS	TBC1D1	Luciferase reporter assay	mirTarbase	1.5	UP	Positive
hsa_circ_0001821|circPVT1	PMID: 27986464	chr8:128902834- 128903244	1.2	UP	+	NA	hsa-miR-125	PMID: 27986464	NS	NS	TP53INP1	Luciferase reporter assay//Northern blot//qRT-PCR//Western blot	mirTarbase	1.5	UP	Positive	TSG
hsa_circ_0001821|circPVT1	PMID: 27986464	chr8:128902834- 128903244	1.2	UP	+	NA	hsa-miR-125	PMID: 27986464	NS	NS	E2F3	Immunohistochemistry//Luciferase reporter assay//Northern blot//qRT-PCR//Western blot//Reporter assay;Other	mirTarbase	1.4	UP	Positive	TSG
hsa_circ_0001821|circPVT1	PMID: 27986464	chr8:128902834- 128903244	1.2	UP	+	NA	hsa-miR-125	PMID: 27986464	NS	NS	CD44	Immunohistochemistry//Western blot	mirTarbase	1.3	UP	Positive	TSG
hsa_circ_0001821|circPVT1	PMID: 27986464	chr8:128902834- 128903244	1.2	UP	+	NA	hsa-miR-125	PMID: 27986464	NS	NS	ENPEP	Luciferase reporter assay//Western blot	mirTarbase	1.3	UP	Positive
hsa_circ_0001821|circPVT1	PMID: 27986464	chr8:128902834- 128903244	1.2	UP	+	NA	hsa-miR-125	PMID: 27986464	NS	NS	ETS1	Immunoblot//Luciferase reporter assay//Western blot//qRT-PCR	mirTarbase	1.3	UP	Positive	Driver
hsa_circ_0001821|circPVT1	PMID: 27986464	chr8:128902834- 128903244	1.2	UP	+	NA	hsa-miR-125	PMID: 27986464	NS	NS	MTA1	Luciferase reporter assay//qRT-PCR//Western blot	mirTarbase	1.3	UP	Positive
hsa_circ_0001821|circPVT1	PMID: 27986464	chr8:128902834- 128903244	1.2	UP	+	NA	hsa-miR-125	PMID: 27986464	NS	NS	SPHK1	Luciferase reporter assay	mirTarbase	1.3	UP	Positive
hsa_circ_0001821|circPVT1	PMID: 27986464	chr8:128902834- 128903244	1.2	UP	+	NA	hsa-miR-125	PMID: 27986464	NS	NS	BCL2	Luciferase reporter assay//qRT-PCR//Western blot	mirTarbase	1.2	UP	Positive
hsa_circ_0001821|circPVT1	PMID: 27986464	chr8:128902834- 128903244	1.2	UP	+	NA	hsa-miR-125	PMID: 27986464	NS	NS	HDAC4	Immunohistochemistry//Luciferase reporter assay//Western blot	mirTarbase	1.2	UP	Positive
hsa_circ_0001821|circPVT1	PMID: 27986464	chr8:128902834- 128903244	1.2	UP	+	NA	hsa-miR-125	PMID: 27986464	NS	NS	MMP11	Immunohistochemistry//Luciferase reporter assay//qRT-PCR//Western blot	mirTarbase	1.2	UP	Positive
hsa_circ_0001821|circPVT1	PMID: 27986464	chr8:128902834- 128903244	1.2	UP	+	NA	hsa-miR-125	PMID: 27986464	NS	NS	CBFB	Luciferase reporter assay//qRT-PCR//Western blot	mirTarbase	1.1	UP	Positive
hsa_circ_0001821|circPVT1	PMID: 27986464	chr8:128902834- 128903244	1.2	UP	+	NA	hsa-miR-125	PMID: 27986464	NS	NS	LIF	Microarray//qRT-PCR//ELISA	mirTarbase	1.1	UP	Positive
hsa_circ_0001821|circPVT1	PMID: 27986464	chr8:128902834- 128903244	1.2	UP	+	NA	hsa-miR-125	PMID: 27986464	NS	NS	PIK3CD	Luciferase reporter assay//qRT-PCR//Western blot	mirTarbase	1.1	UP	Positive	Driver
hsa_circ_0001821|circPVT1	PMID: 27986464	chr8:128902834- 128903244	1.2	UP	+	NA	hsa-miR-125	PMID: 27986464	NS	NS	PODXL	Luciferase reporter assay	mirTarbase	1.1	UP	Positive
hsa_circ_0001821|circPVT1	PMID: 27986464	chr8:128902834- 128903244	1.2	UP	+	NA	hsa-miR-125	PMID: 27986464	NS	NS	ALOX5	Luciferase reporter assay//qRT-PCR//Western blot	mirTarbase	1	UP	Positive
hsa_circ_0001821|circPVT1	PMID: 27986464	chr8:128902834- 128903244	1.2	UP	+	NA	hsa-miR-125	PMID: 27986464	NS	NS	CDH5	qRT-PCR//Western blot	mirTarbase	1	UP	Positive	Driver
hsa_circ_0001821|circPVT1	PMID: 27986464	chr8:128902834- 128903244	1.2	UP	+	NA	hsa-miR-125	PMID: 27986464	NS	NS	E2F2	Luciferase reporter assay//qRT-PCR//Western blot	mirTarbase	1	UP	Positive	Driver
hsa_circ_0001821|circPVT1	PMID: 27986464	chr8:128902834- 128903244	1.2	UP	+	NA	hsa-miR-125	PMID: 27986464	NS	NS	EZH2	Chromatin immunoprecipitation//Microarray//qRT-PCR//Western blot	mirTarbase	1	UP	Positive	Driver
hsa_circ_0001821|circPVT1	PMID: 27986464	chr8:128902834- 128903244	1.2	UP	+	NA	hsa-miR-125	PMID: 27986464	NS	NS	SLC7A1	Microarray	mirTarbase	1	UP	Positive	Driver
hsa_circ_0000745|SPECC1	PMID: 28974900	chr17:20107645-20109225	-1.4	DOWN	+	NA	hsa-miR-145	circinteractome, CSCD	-1.02	DOWN	CBFB	REPORTER ASSAY//WESTERN BLOT//QPCR	mirTarbase	1.1	UP	Negative
hsa_circ_0000745|SPECC1	PMID: 28974900	chr17:20107645-20109225	-1.4	DOWN	+	NA	hsa-miR-145	circinteractome, CSCD	-1.02	DOWN	KRT7	REPORTER ASSAY//WESTERN BLOT//QPCR	mirTarbase	2.2	UP	Negative
hsa_circ_0000745|SPECC1	PMID: 28974900	chr17:20107645-20109225	-1.4	DOWN	+	NA	hsa-miR-145	circinteractome, CSCD	-1.02	DOWN	SRGAP1	REPORTER ASSAY//WESTERN BLOT//QPCR	mirTarbase	1.5	UP	Negative
hsa_circ_0000745|SPECC1	PMID: 28974900	chr17:20107645-20109225	-1.4	DOWN	+	NA	hsa-miR-145	circinteractome, CSCD	-1.02	DOWN	SERPINE1	REPORTER ASSAY//WESTERN BLOT//QPCR	mirTarbase	1	UP	Negative
hsa_circ_0000745|SPECC1	PMID: 28974900	chr17:20107645-20109225	-1.4	DOWN	+	NA	hsa-miR-145	circinteractome, CSCD	-1.02	DOWN	SWAP70	REPORTER ASSAY//WESTERN BLOT//QPCR	mirTarbase	1	UP	Negative
hsa_circ_0000745|SPECC1	PMID: 28974900	chr17:20107645-20109225	-1.4	DOWN	+	NA	hsa-miR-145	circinteractome, CSCD	-1.02	DOWN	NUDT1	REPORTER ASSAY//WESTERN BLOT//QPCR	mirTarbase	1.5	UP	Negative
hsa_circ_0000745|SPECC1	PMID: 28974900	chr17:20107645-20109225	-1.4	DOWN	+	NA	hsa-miR-145	circinteractome, CSCD	-1.02	DOWN	JAG1	REPORTER ASSAY//WESTERN BLOT//QPCR	mirTarbase	1.1	UP	Negative
hsa_circ_0000745|SPECC1	PMID: 28974900	chr17:20107645-20109225	-1.4	DOWN	+	NA	hsa-miR-145	circinteractome, CSCD	-1.02	DOWN	ERG	REPORTER ASSAY//WESTERN BLOT//QPCR	mirTarbase	1.1	UP	Negative
hsa_circ_0000745|SPECC1	PMID: 28974900	chr17:20107645-20109225	-1.4	DOWN	+	NA	hsa-miR-145	circinteractome, CSCD	-1.02	DOWN	MEST	REPORTER ASSAY//WESTERN BLOT//QPCR	mirTarbase	2	UP	Negative
hsa_circ_0000745|SPECC1	PMID: 28974900	chr17:20107645-20109225	-1.4	DOWN	+	NA	hsa-miR-145	circinteractome, CSCD	-1.02	DOWN	CEP19	REPORTER ASSAY//WESTERN BLOT//QPCR	mirTarbase	1	UP	Negative
hsa_circ_0000745|SPECC1	PMID: 28974900	chr17:20107645-20109225	-1.4	DOWN	+	NA	hsa-miR-145	circinteractome, CSCD	-1.02	DOWN	MMP1	REPORTER ASSAY//WESTERN BLOT//QPCR	mirTarbase	1.3	UP	Negative
hsa_circ_0000745|SPECC1	PMID: 28974900	chr17:20107645-20109225	-1.4	DOWN	+	NA	hsa-miR-145	circinteractome, CSCD	-1.02	DOWN	ABRACL	REPORTER ASSAY//WESTERN BLOT//QPCR	mirTarbase	1.1	UP	Negative
hsa_circ_0000745|SPECC1	PMID: 28974900	chr17:20107645-20109225	-1.4	DOWN	+	NA	hsa-miR-145	circinteractome, CSCD	-1.02	DOWN	PODXL	REPORTER ASSAY//WESTERN BLOT//QPCR	mirTarbase	1.1	UP	Negative
hsa_circ_0000745|SPECC1	PMID: 28974900	chr17:20107645-20109225	-1.4	DOWN	+	NA	hsa-miR-145	circinteractome, CSCD	-1.02	DOWN	ETS1	REPORTER ASSAY//WESTERN BLOT//QPCR	mirTarbase	1.3	UP	Negative
hsa_circ_0000745|SPECC1	PMID: 28974900	chr17:20107645-20109225	-1.4	DOWN	+	NA	hsa-miR-145	circinteractome, CSCD	-1.02	DOWN	COL5A1	REPORTER ASSAY//WESTERN BLOT//QPCR	mirTarbase	2.1	UP	Negative
hsa_circ_0000745|SPECC1	PMID: 28974900	chr17:20107645-20109225	-1.4	DOWN	+	NA	hsa-miR-145	circinteractome, CSCD	-1.02	DOWN	CD44	REPORTER ASSAY//WESTERN BLOT//QPCR	mirTarbase	1.3	UP	Negative	TSG
hsa_circ_0000745|SPECC1	PMID: 28974900	chr17:20107645-20109225	-1.4	DOWN	+	NA	hsa-miR-145	circinteractome, CSCD	-1.02	DOWN	SOX9	REPORTER ASSAY//WESTERN BLOT//QPCR	mirTarbase	1	UP	Negative
hsa_circ_0000745|SPECC1	PMID: 28974900	chr17:20107645-20109225	-1.4	DOWN	+	NA	hsa-miR-145	circinteractome, CSCD	-1.02	DOWN	KIF21A	REPORTER ASSAY//WESTERN BLOT//QPCR	mirTarbase	1.4	UP	Negative
hsa_circ_0000745|SPECC1	PMID: 28974900	chr17:20107645-20109225	-1.4	DOWN	+	NA	hsa-miR-145	circinteractome, CSCD	-1.02	DOWN	E2F3	REPORTER ASSAY//WESTERN BLOT//QPCR	mirTarbase	1.4	UP	Negative	TSG
hsa_circ_0000745|SPECC1	PMID: 28974900	chr17:20107645-20109225	-1.4	DOWN	+	NA	hsa-miR-145	circinteractome, CSCD	-1.02	DOWN	MCM2	REPORTER ASSAY//WESTERN BLOT//QPCR	mirTarbase	1	UP	Negative
hsa_circ_0000745|SPECC1	PMID: 28974900	chr17:20107645-20109225	-1.4	DOWN	+	NA	hsa-miR-145	circinteractome, CSCD	-1.02	DOWN	HIF1A	REPORTER ASSAY//WESTERN BLOT//QPCR	mirTarbase	1.2	UP	Negative	TSG
hsa_circ_0046791|LAMA1	PMID: 28639908	chr18:7032064-7080456	-1.8	DOWN	-	NA	hsa-miR-145	circinteractome, CSCD	-1.02	DOWN	CBFB	REPORTER ASSAY//WESTERN BLOT//QPCR	mirTarbase	1.1	UP	Negative
hsa_circ_0046791|LAMA1	PMID: 28639908	chr18:7032064-7080456	-1.8	DOWN	-	NA	hsa-miR-145	circinteractome, CSCD	-1.02	DOWN	KRT7	REPORTER ASSAY//WESTERN BLOT//QPCR	mirTarbase	2.2	UP	Negative
hsa_circ_0046791|LAMA1	PMID: 28639908	chr18:7032064-7080456	-1.8	DOWN	-	NA	hsa-miR-145	circinteractome, CSCD	-1.02	DOWN	SRGAP1	REPORTER ASSAY//WESTERN BLOT//QPCR	mirTarbase	1.5	UP	Negative
hsa_circ_0046791|LAMA1	PMID: 28639908	chr18:7032064-7080456	-1.8	DOWN	-	NA	hsa-miR-145	circinteractome, CSCD	-1.02	DOWN	SERPINE1	REPORTER ASSAY//WESTERN BLOT//QPCR	mirTarbase	1	UP	Negative
hsa_circ_0046791|LAMA1	PMID: 28639908	chr18:7032064-7080456	-1.8	DOWN	-	NA	hsa-miR-145	circinteractome, CSCD	-1.02	DOWN	SWAP70	REPORTER ASSAY//WESTERN BLOT//QPCR	mirTarbase	1	UP	Negative
hsa_circ_0046791|LAMA1	PMID: 28639908	chr18:7032064-7080456	-1.8	DOWN	-	NA	hsa-miR-145	circinteractome, CSCD	-1.02	DOWN	NUDT1	REPORTER ASSAY//WESTERN BLOT//QPCR	mirTarbase	1.5	UP	Negative
hsa_circ_0046791|LAMA1	PMID: 28639908	chr18:7032064-7080456	-1.8	DOWN	-	NA	hsa-miR-145	circinteractome, CSCD	-1.02	DOWN	JAG1	REPORTER ASSAY//WESTERN BLOT//QPCR	mirTarbase	1.1	UP	Negative
hsa_circ_0046791|LAMA1	PMID: 28639908	chr18:7032064-7080456	-1.8	DOWN	-	NA	hsa-miR-145	circinteractome, CSCD	-1.02	DOWN	ERG	REPORTER ASSAY//WESTERN BLOT//QPCR	mirTarbase	1.1	UP	Negative
hsa_circ_0046791|LAMA1	PMID: 28639908	chr18:7032064-7080456	-1.8	DOWN	-	NA	hsa-miR-145	circinteractome, CSCD	-1.02	DOWN	MEST	REPORTER ASSAY//WESTERN BLOT//QPCR	mirTarbase	2	UP	Negative
hsa_circ_0046791|LAMA1	PMID: 28639908	chr18:7032064-7080456	-1.8	DOWN	-	NA	hsa-miR-145	circinteractome, CSCD	-1.02	DOWN	CEP19	REPORTER ASSAY//WESTERN BLOT//QPCR	mirTarbase	1	UP	Negative
hsa_circ_0046791|LAMA1	PMID: 28639908	chr18:7032064-7080456	-1.8	DOWN	-	NA	hsa-miR-145	circinteractome, CSCD	-1.02	DOWN	MMP1	REPORTER ASSAY//WESTERN BLOT//QPCR	mirTarbase	1.3	UP	Negative
hsa_circ_0046791|LAMA1	PMID: 28639908	chr18:7032064-7080456	-1.8	DOWN	-	NA	hsa-miR-145	circinteractome, CSCD	-1.02	DOWN	ABRACL	REPORTER ASSAY//WESTERN BLOT//QPCR	mirTarbase	1.1	UP	Negative
hsa_circ_0046791|LAMA1	PMID: 28639908	chr18:7032064-7080456	-1.8	DOWN	-	NA	hsa-miR-145	circinteractome, CSCD	-1.02	DOWN	PODXL	REPORTER ASSAY//WESTERN BLOT//QPCR	mirTarbase	1.1	UP	Negative
hsa_circ_0046791|LAMA1	PMID: 28639908	chr18:7032064-7080456	-1.8	DOWN	-	NA	hsa-miR-145	circinteractome, CSCD	-1.02	DOWN	ETS1	REPORTER ASSAY//WESTERN BLOT//QPCR	mirTarbase	1.3	UP	Negative
hsa_circ_0046791|LAMA1	PMID: 28639908	chr18:7032064-7080456	-1.8	DOWN	-	NA	hsa-miR-145	circinteractome, CSCD	-1.02	DOWN	COL5A1	REPORTER ASSAY//WESTERN BLOT//QPCR	mirTarbase	2.1	UP	Negative
hsa_circ_0046791|LAMA1	PMID: 28639908	chr18:7032064-7080456	-1.8	DOWN	-	NA	hsa-miR-145	circinteractome, CSCD	-1.02	DOWN	CD44	REPORTER ASSAY//WESTERN BLOT//QPCR	mirTarbase	1.3	UP	Negative	TSG
hsa_circ_0046791|LAMA1	PMID: 28639908	chr18:7032064-7080456	-1.8	DOWN	-	NA	hsa-miR-145	circinteractome, CSCD	-1.02	DOWN	SOX9	REPORTER ASSAY//WESTERN BLOT//QPCR	mirTarbase	1	UP	Negative
hsa_circ_0046791|LAMA1	PMID: 28639908	chr18:7032064-7080456	-1.8	DOWN	-	NA	hsa-miR-145	circinteractome, CSCD	-1.02	DOWN	KIF21A	REPORTER ASSAY//WESTERN BLOT//QPCR	mirTarbase	1.4	UP	Negative
hsa_circ_0046791|LAMA1	PMID: 28639908	chr18:7032064-7080456	-1.8	DOWN	-	NA	hsa-miR-145	circinteractome, CSCD	-1.02	DOWN	E2F3	REPORTER ASSAY//WESTERN BLOT//QPCR	mirTarbase	1.4	UP	Negative	TSG
hsa_circ_0046791|LAMA1	PMID: 28639908	chr18:7032064-7080456	-1.8	DOWN	-	NA	hsa-miR-145	circinteractome, CSCD	-1.02	DOWN	MCM2	REPORTER ASSAY//WESTERN BLOT//QPCR	mirTarbase	1	UP	Negative
hsa_circ_0046791|LAMA1	PMID: 28639908	chr18:7032064-7080456	-1.8	DOWN	-	NA	hsa-miR-145	circinteractome, CSCD	-1.02	DOWN	HIF1A	REPORTER ASSAY//WESTERN BLOT//QPCR	mirTarbase	1.2	UP	Negative	TSG
hsa_circ_0028870|PXN	PMID: 28639908	chr12:120651644-120662180	-1.8	DOWN	-	NA	hsa-miR-145	circinteractome, CSCD	-1.02	DOWN	CBFB	REPORTER ASSAY//WESTERN BLOT//QPCR	mirTarbase	1.1	UP	Negative
hsa_circ_0028870|PXN	PMID: 28639908	chr12:120651644-120662180	-1.8	DOWN	-	NA	hsa-miR-145	circinteractome, CSCD	-1.02	DOWN	KRT7	REPORTER ASSAY//WESTERN BLOT//QPCR	mirTarbase	2.2	UP	Negative
hsa_circ_0028870|PXN	PMID: 28639908	chr12:120651644-120662180	-1.8	DOWN	-	NA	hsa-miR-145	circinteractome, CSCD	-1.02	DOWN	SRGAP1	REPORTER ASSAY//WESTERN BLOT//QPCR	mirTarbase	1.5	UP	Negative
hsa_circ_0028870|PXN	PMID: 28639908	chr12:120651644-120662180	-1.8	DOWN	-	NA	hsa-miR-145	circinteractome, CSCD	-1.02	DOWN	SERPINE1	REPORTER ASSAY//WESTERN BLOT//QPCR	mirTarbase	1	UP	Negative
hsa_circ_0028870|PXN	PMID: 28639908	chr12:120651644-120662180	-1.8	DOWN	-	NA	hsa-miR-145	circinteractome, CSCD	-1.02	DOWN	SWAP70	REPORTER ASSAY//WESTERN BLOT//QPCR	mirTarbase	1	UP	Negative
hsa_circ_0028870|PXN	PMID: 28639908	chr12:120651644-120662180	-1.8	DOWN	-	NA	hsa-miR-145	circinteractome, CSCD	-1.02	DOWN	NUDT1	REPORTER ASSAY//WESTERN BLOT//QPCR	mirTarbase	1.5	UP	Negative
hsa_circ_0028870|PXN	PMID: 28639908	chr12:120651644-120662180	-1.8	DOWN	-	NA	hsa-miR-145	circinteractome, CSCD	-1.02	DOWN	JAG1	REPORTER ASSAY//WESTERN BLOT//QPCR	mirTarbase	1.1	UP	Negative
hsa_circ_0028870|PXN	PMID: 28639908	chr12:120651644-120662180	-1.8	DOWN	-	NA	hsa-miR-145	circinteractome, CSCD	-1.02	DOWN	ERG	REPORTER ASSAY//WESTERN BLOT//QPCR	mirTarbase	1.1	UP	Negative
hsa_circ_0028870|PXN	PMID: 28639908	chr12:120651644-120662180	-1.8	DOWN	-	NA	hsa-miR-145	circinteractome, CSCD	-1.02	DOWN	MEST	REPORTER ASSAY//WESTERN BLOT//QPCR	mirTarbase	2	UP	Negative
hsa_circ_0028870|PXN	PMID: 28639908	chr12:120651644-120662180	-1.8	DOWN	-	NA	hsa-miR-145	circinteractome, CSCD	-1.02	DOWN	CEP19	REPORTER ASSAY//WESTERN BLOT//QPCR	mirTarbase	1	UP	Negative
hsa_circ_0028870|PXN	PMID: 28639908	chr12:120651644-120662180	-1.8	DOWN	-	NA	hsa-miR-145	circinteractome, CSCD	-1.02	DOWN	MMP1	REPORTER ASSAY//WESTERN BLOT//QPCR	mirTarbase	1.3	UP	Negative
hsa_circ_0028870|PXN	PMID: 28639908	chr12:120651644-120662180	-1.8	DOWN	-	NA	hsa-miR-145	circinteractome, CSCD	-1.02	DOWN	ABRACL	REPORTER ASSAY//WESTERN BLOT//QPCR	mirTarbase	1.1	UP	Negative
hsa_circ_0028870|PXN	PMID: 28639908	chr12:120651644-120662180	-1.8	DOWN	-	NA	hsa-miR-145	circinteractome, CSCD	-1.02	DOWN	PODXL	REPORTER ASSAY//WESTERN BLOT//QPCR	mirTarbase	1.1	UP	Negative
hsa_circ_0028870|PXN	PMID: 28639908	chr12:120651644-120662180	-1.8	DOWN	-	NA	hsa-miR-145	circinteractome, CSCD	-1.02	DOWN	ETS1	REPORTER ASSAY//WESTERN BLOT//QPCR	mirTarbase	1.3	UP	Negative
hsa_circ_0028870|PXN	PMID: 28639908	chr12:120651644-120662180	-1.8	DOWN	-	NA	hsa-miR-145	circinteractome, CSCD	-1.02	DOWN	COL5A1	REPORTER ASSAY//WESTERN BLOT//QPCR	mirTarbase	2.1	UP	Negative
hsa_circ_0028870|PXN	PMID: 28639908	chr12:120651644-120662180	-1.8	DOWN	-	NA	hsa-miR-145	circinteractome, CSCD	-1.02	DOWN	CD44	REPORTER ASSAY//WESTERN BLOT//QPCR	mirTarbase	1.3	UP	Negative	TSG
hsa_circ_0028870|PXN	PMID: 28639908	chr12:120651644-120662180	-1.8	DOWN	-	NA	hsa-miR-145	circinteractome, CSCD	-1.02	DOWN	SOX9	REPORTER ASSAY//WESTERN BLOT//QPCR	mirTarbase	1	UP	Negative
hsa_circ_0028870|PXN	PMID: 28639908	chr12:120651644-120662180	-1.8	DOWN	-	NA	hsa-miR-145	circinteractome, CSCD	-1.02	DOWN	KIF21A	REPORTER ASSAY//WESTERN BLOT//QPCR	mirTarbase	1.4	UP	Negative
hsa_circ_0028870|PXN	PMID: 28639908	chr12:120651644-120662180	-1.8	DOWN	-	NA	hsa-miR-145	circinteractome, CSCD	-1.02	DOWN	E2F3	REPORTER ASSAY//WESTERN BLOT//QPCR	mirTarbase	1.4	UP	Negative	TSG
hsa_circ_0028870|PXN	PMID: 28639908	chr12:120651644-120662180	-1.8	DOWN	-	NA	hsa-miR-145	circinteractome, CSCD	-1.02	DOWN	MCM2	REPORTER ASSAY//WESTERN BLOT//QPCR	mirTarbase	1	UP	Negative
hsa_circ_0028870|PXN	PMID: 28639908	chr12:120651644-120662180	-1.8	DOWN	-	NA	hsa-miR-145	circinteractome, CSCD	-1.02	DOWN	HIF1A	REPORTER ASSAY//WESTERN BLOT//QPCR	mirTarbase	1.2	UP	Negative	TSG

## Sheet: Liver
Column A : CircBase ID|Gene name
Column B : Source of circular RNAs.
Column C : Chromosomal Location.
Column D : Log 2 fold change of differentially expressed circRNAs.
Column E : Up or Down regulated circRNAs.
Column F : (+) Forward strand and (–) Reverse Strand.
Column G :Type of circRNAs, exonic/intronic/intragenic, etc.
Column H : MirBase ID.
Column I : Source of microRNAs.
Column J : Log 2 fold change of differentially expressed miRNAs.
Column K : Up or Down regulated miRNAs.
Column L : Genes.
Column M : Methods by which mRNAs were experimentally validated.
Column N : Source of mRNAs.
Column O : Log 2 fold change of differentially expressed mRNAs.
Column P : Up or Down regulated mRNAs.
Column Q : Positive or Negative Correlation.
Column R : Drivers (Driver/Onco genes) or TSGs (Tumor Suppressor Genes)
NA : Not Available.
NS : Non Significant.
circRNA|Gene Symbol	c_Source	Location	c_log2FC	c_Regulation	Strand	circRNA Type	microRNA	mi_Source	mi_log2FC	mi_Regulation	mRNA	Validation	m_Source	m_log2FC	m_Regulation	correlation	m_Types
hsa_circ_0085803|TSNARE1	PMID: 27258521	chr8:143412261-143436124	1.7	UP	-	exonic	hsa-miR-493-3p	PMID: 27258521	1.1	UP	DKK1	ELISA//Immunohistochemistry//Luciferase reporter assay//qRT-PCR//Western blot	mirTarbase	6.2	UP	Positive	TSG
hsa_circ_0000228|ZEB1	PMID: 27258521	chr10:31661946-31676195	1.3	UP	+	exonic	hsa-miR-526b	circinteractome, CSCD	3.3	UP	MMP1	Luciferase reporter assay//qRT-PCR//Western blot	mirTarbase	3.9	UP	Positive
hsa_circ_0000228|ZEB1	PMID: 27258521	chr10:31661946-31676195	1.3	UP	+	exonic	hsa-miR-410-5p	PMID: 27258521	1.2	UP	STAT3	ELISA//Luciferase reporter assay//qRT-PCR//Western blot	mirTarbase	1.4	UP	Positive	TSG
hsa_circ_0001936|BRWD3	PMID: 27258521	chrX:79962925-79975155	0.7	UP	-	exonic	hsa-miR-141-5p	PMID: 27258521	1	UP	KEAP1	Luciferase reporter assay//Microarray//qRT-PCR//Western blot	mirTarbase	1	UP	Positive	Driver
hsa_circ_0001936|BRWD3	PMID: 27258521	chrX:79962925-79975155	0.7	UP	-	exonic	hsa-miR-141-5p	PMID: 27258521	1	UP	MYB	Flow//Luciferase reporter assay//Microarray//qRT-PCR//Western blot	mirTarbase	2.6	UP	Positive
hsa_circ_0005075|EIF4G3	PMID: 27258521	chr1:21377358-21415706	1.5	UP	-	exonic	hsa-miR-581	PMID: 27258521	1.1	UP	EDEM1	Northern blot//qRT-PCR//Western blot//Luciferase reporter assay	mirTarbase	1	UP	Positive
hsa_circ_0005075|EIF4G3	PMID: 27258521	chr1:21377358-21415706	1.5	UP	-	exonic	hsa-miR-93-3p	PMID: 27258521	1	UP	NEDD4L	Luciferase reporter assay//qRT-PCR//Western blot	mirTarbase	1.6	UP	Positive	TSG
hsa_circ_0009022|PPP4R1	PMID: 27258521	chr18:9583114-9595100	1.3	UP	-	exonic	hsa-miR-526b	circinteractome, CSCD	3.3	UP	MMP1	Luciferase reporter assay//qRT-PCR//Western blot	mirTarbase	3.9	UP	Positive
hsa_circ_0017454|WDR37	PMID: 27258521	chr10:1130342-1132297	1.2	UP	+	exonic	hsa-miR-489-3p	PMID: 27258521	1	UP	PAX3	Luciferase reporter assay//Western blot	mirTarbase	3.8	UP	Positive
hsa_circ_0027478|NUP107	PMID: 27258521	chr12:69109406-69125499	0.7	UP	+	exonic	hsa-miR-136	circinteractome, CSCD	1	UP	NOTCH3	Luciferase reporter assay//qRT-PCR	mirTarbase	1.8	UP	Positive	Driver
hsa_circ_0027478|NUP107	PMID: 27258521	chr12:69109406-69125499	0.7	UP	+	exonic	hsa-miR-338-3p	circinteractome, CSCD	1.1	UP	MMP9	REPORTER ASSAY	mirTarbase	2.3	UP	Positive
hsa_circ_0027478|NUP107	PMID: 27258521	chr12:69109406-69125499	0.7	UP	+	exonic	hsa-miR-338-3p	circinteractome, CSCD	1.1	UP	SSX2IP	REPORTER ASSAY	mirTarbase	1.6	UP	Positive
hsa_circ_0027478|NUP107	PMID: 27258521	chr12:69109406-69125499	0.7	UP	+	exonic	hsa-miR-526b	circinteractome, CSCD	3.3	UP	MMP1	Luciferase reporter assay//qRT-PCR//Western blot	mirTarbase	3.9	UP	Positive
hsa_circ_0031570|HEATR5A	PMID: 27258521	chr14:31849672-31852977	1.6	UP	-	exonic	hsa-miR-34a-3p	PMID: 27258521	1	UP	AXIN2	Luciferase reporter assay//Western blot	mirTarbase	4.9	UP	Positive	Driver
hsa_circ_0031570|HEATR5A	PMID: 27258521	chr14:31849672-31852977	1.6	UP	-	exonic	hsa-miR-34a-3p	PMID: 27258521	1	UP	CDK6	Western blot	mirTarbase	1.3	UP	Positive	TSG
hsa_circ_0031570|HEATR5A	PMID: 27258521	chr14:31849672-31852977	1.6	UP	-	exonic	hsa-miR-34a-3p	PMID: 27258521	1	UP	CTNNB1	Luciferase reporter assay//Western blot	mirTarbase	1.2	UP	Positive	Driver
hsa_circ_0031570|HEATR5A	PMID: 27258521	chr14:31849672-31852977	1.6	UP	-	exonic	hsa-miR-34a-3p	PMID: 27258521	1	UP	MYC	Luciferase reporter assay	mirTarbase	2.2	UP	Positive
hsa_circ_0052523|ASAP2	PMID: 27258521	chr2:9484660-9484764	1.3	UP	+	exonic	hsa-miR-485-5p	PMID: 27258521	1.1	UP	FLOT1	Luciferase reporter assay//Western blot//qRT-PCR	mirTarbase	1.1	UP	Positive
hsa_circ_0052523|ASAP2	PMID: 27258521	chr2:9484660-9484764	1.3	UP	+	exonic	hsa-miR-485-5p	PMID: 27258521	1.1	UP	STC2	Luciferase reporter assay//qRT-PCR//Western blot	mirTarbase	3.4	UP	Positive
hsa_circ_0055033|ANTXR1	PMID: 27258521	chr2:69304539-69318051	1.8	UP	+	exonic	hsa-miR-532-5p	PMID: 27258521	1.2	UP	FASN	qRT-PCR//Western blot	mirTarbase	1.8	UP	Positive	Driver
hsa_circ_0055033|ANTXR1	PMID: 27258521	chr2:69304539-69318051	1.8	UP	+	exonic	hsa-miR-532-5p	PMID: 27258521	1.2	UP	TERT	Luciferase reporter assay//qRT-PCR	mirTarbase	5	UP	Positive
hsa_circ_0068563|XXYLT1	PMID: 27258521	chr3:194947437-194947585	1	UP	-	exonic	hsa-miR-520a-3p	PMID: 27258521	3	UP	DR1	Luciferase reporter assay//qRT-PCR//Western blot	mirTarbase	1.8	UP	Positive
hsa_circ_0068563|XXYLT1	PMID: 27258521	chr3:194947437-194947585	1	UP	-	exonic	hsa-miR-520a-3p	PMID: 27258521	3	UP	BTG3	Luciferase reporter assay//qRT-PCR//Western blot	mirTarbase	1.4	UP	Positive	TSG
hsa_circ_0068563|XXYLT1	PMID: 27258521	chr3:194947437-194947585	1	UP	-	exonic	hsa-miR-520a-3p	PMID: 27258521	3	UP	HOXD8	Immunofluorescence//qRT-PCR//Western blot	mirTarbase	2.6	UP	Positive
hsa_circ_0074817|EBF1	PMID: 27258521	chr5:158204420-158223486	1.1	UP	-	exonic	hsa-miR-539-5p	PMID: 27258521	NS	NS	CDK4	Luciferase reporter assay//qRT-PCR//Western blot	mirTarbase	1.8	UP	Positive
hsa_circ_0074817|EBF1	PMID: 27258521	chr5:158204420-158223486	1.1	UP	-	exonic	hsa-miR-539-5p	PMID: 27258521	NS	NS	SPAG5	Luciferase reporter assay	mirTarbase	2.2	UP	Positive
hsa_circ_0084615|ASPH	PMID: 27258521	chr8:62593526-62596747	2.4	UP	-	exonic	hsa-miR-376a-5p	PMID: 27258521	1.1	UP	TTK	Luciferase reporter assay	mirTarbase	4	UP	Positive
											RAP2A	Immunoblot//qRT-PCR//Western blot	mirTarbase	1.5	UP	Positive
hsa_circ_0007874|circMTO1	PMID: 28520103	chr6:74175931-74176329	-2.6	DOWN	+	exonic	hsa-miR-9	PMID: 27258521	NS	NS	ACAT1	Luciferase reporter assay//qRT-PCR//Western blot	mirTarbase	-1.7	DOWN	Positive
hsa_circ_0007874|circMTO1	PMID: 28520103	chr6:74175931-74176329	-2.6	DOWN	+	exonic	hsa-miR-9	PMID: 27258521	NS	NS	BCL2	Luciferase reporter assay//Western blot	mirTarbase	-1.3	DOWN	Positive
hsa_circ_0007874|circMTO1	PMID: 28520103	chr6:74175931-74176329	-2.6	DOWN	+	exonic	hsa-miR-9	PMID: 27258521	NS	NS	CBX7	Chromatin immunoprecipitation//ChIP-seq//Immunoblot//Immunofluorescence//Luciferase reporter assay//qRT-PCR	mirTarbase	-1.2	DOWN	Positive
hsa_circ_0007874|circMTO1	PMID: 28520103	chr6:74175931-74176329	-2.6	DOWN	+	exonic	hsa-miR-9	PMID: 27258521	NS	NS	CCND1	Luciferase reporter assay	mirTarbase	-3.2	DOWN	Positive
hsa_circ_0007874|circMTO1	PMID: 28520103	chr6:74175931-74176329	-2.6	DOWN	+	exonic	hsa-miR-9	PMID: 27258521	NS	NS	CDH1	Luciferase reporter assay//qRT-PCR//Western blot	mirTarbase	-3	DOWN	Positive	Driver
hsa_circ_0007874|circMTO1	PMID: 28520103	chr6:74175931-74176329	-2.6	DOWN	+	exonic	hsa-miR-9	PMID: 27258521	NS	NS	CYFIP2	Microarray//qRT-PCR	mirTarbase	-2.4	DOWN	Positive
hsa_circ_0007874|circMTO1	PMID: 28520103	chr6:74175931-74176329	-2.6	DOWN	+	exonic	hsa-miR-9	PMID: 27258521	NS	NS	DMD	Luciferase reporter assay	mirTarbase	-2.2	DOWN	Positive	Driver
hsa_circ_0007874|circMTO1	PMID: 28520103	chr6:74175931-74176329	-2.6	DOWN	+	exonic	hsa-miR-9	PMID: 27258521	NS	NS	ENDOD1	Microarray//qRT-PCR	mirTarbase	-1.5	DOWN	Positive
hsa_circ_0007874|circMTO1	PMID: 28520103	chr6:74175931-74176329	-2.6	DOWN	+	exonic	hsa-miR-9	PMID: 27258521	NS	NS	ETS1	Luciferase reporter assay	mirTarbase	-1.3	DOWN	Positive
hsa_circ_0007874|circMTO1	PMID: 28520103	chr6:74175931-74176329	-2.6	DOWN	+	exonic	hsa-miR-9	PMID: 27258521	NS	NS	FOXO1	Luciferase reporter assay//Western blot	mirTarbase	-1.7	DOWN	Positive	TSG
hsa_circ_0007874|circMTO1	PMID: 28520103	chr6:74175931-74176329	-2.6	DOWN	+	exonic	hsa-miR-9	PMID: 27258521	NS	NS	GDNF	In situ hybridization//Luciferase reporter assay	mirTarbase	-3.4	DOWN	Positive
hsa_circ_0007874|circMTO1	PMID: 28520103	chr6:74175931-74176329	-2.6	DOWN	+	exonic	hsa-miR-9	PMID: 27258521	NS	NS	HES1	Luciferase reporter assay//Northern blot//qRT-PCR//Western blot	mirTarbase	-2.5	DOWN	Positive
hsa_circ_0007874|circMTO1	PMID: 28520103	chr6:74175931-74176329	-2.6	DOWN	+	exonic	hsa-miR-9	PMID: 27258521	NS	NS	ID2	Immunoblot//Immunohistochemistry//Luciferase reporter assay//Northern blot//qRT-PCR	mirTarbase	-2.7	DOWN	Positive
hsa_circ_0007874|circMTO1	PMID: 28520103	chr6:74175931-74176329	-2.6	DOWN	+	exonic	hsa-miR-9	PMID: 27258521	NS	NS	MMP2	qRT-PCR	mirTarbase	-1.6	DOWN	Positive
hsa_circ_0007874|circMTO1	PMID: 28520103	chr6:74175931-74176329	-2.6	DOWN	+	exonic	hsa-miR-9	PMID: 27258521	NS	NS	MTHFD1	Luciferase reporter assay//qRT-PCR//Western blot	mirTarbase	-2.7	DOWN	Positive
hsa_circ_0007874|circMTO1	PMID: 28520103	chr6:74175931-74176329	-2.6	DOWN	+	exonic	hsa-miR-9	PMID: 27258521	NS	NS	NTRK3	Luciferase reporter assay//Western blot	mirTarbase	-5	DOWN	Positive	TSG
hsa_circ_0007874|circMTO1	PMID: 28520103	chr6:74175931-74176329	-2.6	DOWN	+	exonic	hsa-miR-9	PMID: 27258521	NS	NS	RAB34	Luciferase reporter assay//Microarray//qRT-PCR//Western blot	mirTarbase	-1.5	DOWN	Positive
hsa_circ_0007874|circMTO1	PMID: 28520103	chr6:74175931-74176329	-2.6	DOWN	+	exonic	hsa-miR-9	PMID: 27258521	NS	NS	TAL1	Microarray//qRT-PCR	mirTarbase	-2.5	DOWN	Positive
hsa_circ_0007874|circMTO1	PMID: 28520103	chr6:74175931-74176329	-2.6	DOWN	+	exonic	hsa-miR-9	PMID: 27258521	NS	NS	TGFBR2	Luciferase reporter assay//qRT-PCR//Western blot	mirTarbase	-1.4	DOWN	Positive	TSG
hsa_circ_0001727|circZKSCAN1	PMID: 28211215	chr7:99621041-99621930	NA	DOWN	+	NA	hsa-miR-490-3p	PMID: 27258521	-1.1	DOWN	TGFA	Luciferase reporter assay	mirTarbase	-2.3	DOWN	Positive
hsa_circ_0001727|circZKSCAN1	PMID: 28211215	chr7:99621041-99621930	NA	DOWN	+	NA	hsa-miR-490-3p	PMID: 27258521	-1.1	DOWN	CCND1	Luciferase reporter assay//qRT-PCR//Western blot	mirTarbase	-3.2	DOWN	Positive
hsa_circ_0001727|circZKSCAN1	PMID: 28211215	chr7:99621041-99621930	NA	DOWN	+	NA	hsa-miR-326	PMID: 27258521	-1.1	DOWN	CD274	Luciferase reporter assay//qRT-PCR	mirTarbase	-1.4	DOWN	Positive
hsa_circ_0001727|circZKSCAN1	PMID: 28211215	chr7:99621041-99621930	NA	DOWN	+	NA	hsa-miR-330-5p	PMID: 27258521	NS	NS	MUC1	Luciferase reporter assay//qRT-PCR//Western blot	mirTarbase	-2.7	DOWN	Positive
hsa_circ_0001727|circZKSCAN1	PMID: 28211215	chr7:99621041-99621930	NA	DOWN	+	NA	hsa-miR-330-5p	PMID: 27258521	NS	NS	PDE4B	Luciferase reporter assay//Microarray//qRT-PCR	mirTarbase	-2.2	DOWN	Positive
hsa_circ_0001727|circZKSCAN1	PMID: 28211215	chr7:99621041-99621930	NA	DOWN	+	NA	hsa-miR-361-5p	PMID: 27258521	NS	NS	CXCR6	Luciferase reporter assay	mirTarbase	-2.2	DOWN	Positive
hsa_circ_0001727|circZKSCAN1	PMID: 28211215	chr7:99621041-99621930	NA	DOWN	+	NA	hsa-miR-361-5p	PMID: 27258521	NS	NS	VEGFA	ELISA//Luciferase reporter assay//qRT-PCR	mirTarbase	-1.8	DOWN	Positive	TSG
hsa_circ_0001727|circZKSCAN1	PMID: 28211215	chr7:99621041-99621930	NA	DOWN	+	NA	hsa-miR-421	PMID: 27258521	NS	NS	CDH1	Luciferase reporter assay//Immunofluorescence//Immunohistochemistry//qRT-PCR//Western blot	mirTarbase	-3	DOWN	Positive	Driver
hsa_circ_0001727|circZKSCAN1	PMID: 28211215	chr7:99621041-99621930	NA	DOWN	+	NA	hsa-miR-421	PMID: 27258521	NS	NS	CBX7	qRT-PCR//Western blot	mirTarbase	-1.2	DOWN	Positive
hsa_circ_0001727|circZKSCAN1	PMID: 28211215	chr7:99621041-99621930	NA	DOWN	+	NA	hsa-miR-491-5p	PMID: 27258521	NS	NS	MMP2	Immunohistochemistry//Microarray//qRT-PCR//Western blot	mirTarbase	-2.3	DOWN	Positive
hsa_circ_0001727|circZKSCAN1	PMID: 28211215	chr7:99621041-99621930	NA	DOWN	+	NA	hsa-miR-665	circinteractome, CSCD	NS	NS	CD274	Luciferase reporter assay//qRT-PCR	mirTarbase	-1.4	DOWN	Positive
hsa_circ_0056146|POLR1B	PMID: 27258521	chr2:113321942-113322076	0.9	UP	+	exonic	hsa-miR-214-3p	PMID: 27258521	NS	NS	AP3B1	Microarray;Other	mirTarbase	1.3	UP	Positive
hsa_circ_0056146|POLR1B	PMID: 27258521	chr2:113321942-113322076	0.9	UP	+	exonic	hsa-miR-214-3p	PMID: 27258521	NS	NS	ASF1B	Luciferase reporter assay	mirTarbase	2.8	UP	Positive
hsa_circ_0056146|POLR1B	PMID: 27258521	chr2:113321942-113322076	0.9	UP	+	exonic	hsa-miR-214-3p	PMID: 27258521	NS	NS	BIRC5	Immunoblot//Luciferase reporter assay//qRT-PCR	mirTarbase	4.6	UP	Positive
hsa_circ_0056146|POLR1B	PMID: 27258521	chr2:113321942-113322076	0.9	UP	+	exonic	hsa-miR-214-3p	PMID: 27258521	NS	NS	CDK6	Immunohistochemistry//Immunoprecipitaion//Luciferase reporter assay//qRT-PCR//Western blot	mirTarbase	1.3	UP	Positive	TSG
hsa_circ_0056146|POLR1B	PMID: 27258521	chr2:113321942-113322076	0.9	UP	+	exonic	hsa-miR-214-3p	PMID: 27258521	NS	NS	CPD	Luciferase reporter assay//qRT-PCR//Western blot	mirTarbase	1	UP	Positive
hsa_circ_0056146|POLR1B	PMID: 27258521	chr2:113321942-113322076	0.9	UP	+	exonic	hsa-miR-214-3p	PMID: 27258521	NS	NS	CPNE7	Microarray;Other	mirTarbase	3	UP	Positive	TSG
hsa_circ_0056146|POLR1B	PMID: 27258521	chr2:113321942-113322076	0.9	UP	+	exonic	hsa-miR-214-3p	PMID: 27258521	NS	NS	CTNNB1	Flow//Luciferase reporter assay//qRT-PCR//Western blot	mirTarbase	1.2	UP	Positive	Driver
hsa_circ_0056146|POLR1B	PMID: 27258521	chr2:113321942-113322076	0.9	UP	+	exonic	hsa-miR-214-3p	PMID: 27258521	NS	NS	EZH2	Flow//Luciferase reporter assay//qRT-PCR//Western blot	mirTarbase	3.1	UP	Positive	TSG
hsa_circ_0056146|POLR1B	PMID: 27258521	chr2:113321942-113322076	0.9	UP	+	exonic	hsa-miR-214-3p	PMID: 27258521	NS	NS	FLOT1	Microarray;Other	mirTarbase	1.1	UP	Positive
hsa_circ_0056146|POLR1B	PMID: 27258521	chr2:113321942-113322076	0.9	UP	+	exonic	hsa-miR-214-3p	PMID: 27258521	NS	NS	GSR	Luciferase reporter assay	mirTarbase	1.5	UP	Positive
hsa_circ_0056146|POLR1B	PMID: 27258521	chr2:113321942-113322076	0.9	UP	+	exonic	hsa-miR-214-3p	PMID: 27258521	NS	NS	NRAS	Luciferase reporter assay//Western blot//qRT-PCR	mirTarbase	1.7	UP	Positive	Driver
hsa_circ_0056146|POLR1B	PMID: 27258521	chr2:113321942-113322076	0.9	UP	+	exonic	hsa-miR-214-3p	PMID: 27258521	NS	NS	PIM1	Western blot//Microarray//qRT-PCR	mirTarbase	1.5	UP	Positive
hsa_circ_0056146|POLR1B	PMID: 27258521	chr2:113321942-113322076	0.9	UP	+	exonic	hsa-miR-214-3p	PMID: 27258521	NS	NS	PSMD10	Luciferase reporter assay	mirTarbase	1.1	UP	Positive
hsa_circ_0056146|POLR1B	PMID: 27258521	chr2:113321942-113322076	0.9	UP	+	exonic	hsa-miR-214-3p	PMID: 27258521	NS	NS	SRGAP1	In situ hybridization//Luciferase reporter assay//qRT-PCR//western blot	mirTarbase	1.6	UP	Positive
hsa_circ_0056146|POLR1B	PMID: 27258521	chr2:113321942-113322076	0.9	UP	+	exonic	hsa-miR-214-3p	PMID: 27258521	NS	NS	SRGAP2	Reporter assay	mirTarbase	1.4	UP	Positive
hsa_circ_0056139|TTL	PMID: 27258521	chr2:113258782-113278002	0.8	UP	+	exonic	hsa-let-7i-5p	PMID: 27258521	NS	NS	AURKB	Luciferase reporter assay//qRT-PCR//Western blot	mirTarbase	3.7	UP	Positive
hsa_circ_0056139|TTL	PMID: 27258521	chr2:113258782-113278002	0.8	UP	+	exonic	hsa-let-7i-5p	PMID: 27258521	NS	NS	BMP4	Luciferase reporter assay//qRT-PCR//Western blot	mirTarbase	2.5	UP	Positive	TSG
hsa_circ_0056139|TTL	PMID: 27258521	chr2:113258782-113278002	0.8	UP	+	exonic	hsa-let-7i-5p	PMID: 27258521	NS	NS	MYC	TRAP	mirTarbase	2.2	UP	Positive
hsa_circ_0085803|TSNARE1	PMID: 27258521	chr8:143412261-143436124	1.7	UP	-	exonic	hsa-miR-326	circinteractome, CSCD	NS	NS	PKM	Luciferase reporter assay//qRT-PCR//Western blot	mirTarbase	2.4	UP	Positive
hsa_circ_0017454|WDR37	PMID: 27258521	chr10:1130342-1132297	1.2	UP	+	exonic	hsa-miR-511-5p	PMID: 27258521	NS	NS	FKBP5	Luciferase reporter assay//qRT-PCR	mirTarbase	1.2	UP	Positive
hsa_circ_0017454|WDR37	PMID: 27258521	chr10:1130342-1132297	1.2	UP	+	exonic	hsa-miR-511-5p	PMID: 27258521	NS	NS	TRIB2	GFP reporter assay	mirTarbase	1.9	UP	Positive
hsa_circ_0017454|WDR37	PMID: 27258521	chr10:1130342-1132297	1.2	UP	+	exonic	hsa-miR-511-5p	PMID: 27258521	NS	NS	TRIM24	Flow//Luciferase reporter assay//qRT-PCR//Western blot	mirTarbase	1.9	UP	Positive	TSG
hsa_circ_0004018|SMYD4	PMID: 28938566	chr17:1703150-1704318	NA	DOWN	-	NA	hsa-miR-324-5p	circinteractome, CSCD	NS	NS	ETS1	ELISA//Luciferase reporter assay//qRT-PCR//Western blot	mirTarbase	-1.3	DOWN	Positive
hsa_circ_0000228|ZEB1	PMID: 27258521	chr10:31661946-31676195	1.3	UP	+	exonic	hsa-miR-494-5p	PMID: 27258521	1.1	UP	DPYD	GFP reporter assay//qRT-PCR//Western blot	mirTarbase	-1.5	DOWN	Negative
hsa_circ_0001936|BRWD3	PMID: 27258521	chrX:79962925-79975155	0.7	UP	-	exonic	hsa-miR-135b-5p	PMID: 27258521	1.1	UP	CASR	Luciferase reporter assay//Western blot//Immunofluorescence	mirTarbase	-3.5	DOWN	Negative
hsa_circ_0001936|BRWD3	PMID: 27258521	chrX:79962925-79975155	0.7	UP	-	exonic	hsa-miR-135b-5p	PMID: 27258521	1.1	UP	EVI5	Western blot//Luciferase reporter assay	mirTarbase	-1.1	DOWN	Negative
hsa_circ_0001936|BRWD3	PMID: 27258521	chrX:79962925-79975155	0.7	UP	-	exonic	hsa-miR-135b-5p	PMID: 27258521	1.1	UP	FOXO1	Flow//Luciferase reporter assay//Western blot	mirTarbase	-1.7	DOWN	Negative
hsa_circ_0001936|BRWD3	PMID: 27258521	chrX:79962925-79975155	0.7	UP	-	exonic	hsa-miR-135b-5p	PMID: 27258521	1.1	UP	MAFB	Luciferase reporter assay//Microarray//qRT-PCR	mirTarbase	-1.1	DOWN	Negative
hsa_circ_0001936|BRWD3	PMID: 27258521	chrX:79962925-79975155	0.7	UP	-	exonic	hsa-miR-135b-5p	PMID: 27258521	1.1	UP	RECK	Western blot//Luciferase reporter assay	mirTarbase	-1.2	DOWN	Negative
hsa_circ_0008472|ATXN10	PMID: 27258521	chr22:46096161-46125470	1.5	UP	+	exonic	hsa-miR-204-3p	PMID: 27258521	1.1	UP	PPM1K	Luciferase reporter assay//qRT-PCR//Western blot	mirTarbase	-1.2	DOWN	Negative
hsa_circ_0008946|BUB1B	PMID: 27258521	chr15:40477365-40477843	1.5	UP	+	exonic	hsa-miR-204-3p	PMID: 27258521	1.1	UP	PPM1K	Luciferase reporter assay//qRT-PCR//Western blot	mirTarbase	-1.2	DOWN	Negative
hsa_circ_0008946|BUB1B	PMID: 27258521	chr15:40477365-40477843	1.5	UP	+	exonic	hsa-miR-517c-3p	PMID: 27258521	2.7	UP	PTK2B	Luciferase reporter assay//Microarray//qRT-PCR//Western blot	mirTarbase	-1	DOWN	Negative
hsa_circ_0031570|HEATR5A	PMID: 27258521	chr14:31849672-31852977	1.6	UP	-	exonic	hsa-miR-452-5p	PMID: 27258521	1.1	UP	ITGA9	Microarray	mirTarbase	-3	DOWN	Negative
hsa_circ_0031570|HEATR5A	PMID: 27258521	chr14:31849672-31852977	1.6	UP	-	exonic	hsa-miR-452-5p	PMID: 27258521	1.1	UP	MMP2	Microarray//qRT-PCR	mirTarbase	-1.6	DOWN	Negative
hsa_circ_0031570|HEATR5A	PMID: 27258521	chr14:31849672-31852977	1.6	UP	-	exonic	hsa-miR-452-5p	PMID: 27258521	1.1	UP	THRB	Luciferase reporter assay//qRT-PCR//Western blot	mirTarbase	-1.2	DOWN	Negative
hsa_circ_0031570|HEATR5A	PMID: 27258521	chr14:31849672-31852977	1.6	UP	-	exonic	hsa-miR-452-5p	PMID: 27258521	1.1	UP	TNF	Microarray	mirTarbase	-1.7	DOWN	Negative
hsa_circ_0031570|HEATR5A	PMID: 27258521	chr14:31849672-31852977	1.6	UP	-	exonic	hsa-miR-1323	PMID: 27258521	1.6	UP	CDH1	qRT-PCR	mirTarbase	-3	DOWN	Negative
hsa_circ_0068563|XXYLT1	PMID: 27258521	chr3:194947437-194947585	1	UP	-	exonic	hsa-miR-520d-3p	PMID: 27258521	2.1	UP	EPHA2	Immunohistochemistry//Luciferase reporter assay//qRT-PCR//Western blot	mirTarbase	-1.6	DOWN	Negative
hsa_circ_0066444|ADAMTS9	PMID: 27258521	chr3:64579933-64582667	1.4	UP	-	exonic	hsa-miR-767-3p	PMID: 27258521	1.1	UP	MGMT	Luciferase reporter assay	mirTarbase	-2.5	DOWN	Negative

## Sheet: Lung
Column A : CircBase ID|Gene name
Column B : Source of circular RNAs.
Column C : Chromosomal Location.
Column D : Log 2 fold change of differentially expressed circRNAs.
Column E : Up or Down regulated circRNAs.
Column F : (+) Forward strand and (–) Reverse Strand.
Column G :Type of circRNAs, exonic/intronic/intragenic, etc.
Column H : MirBase ID.
Column I : Source of microRNAs.
Column J : Log 2 fold change of differentially expressed miRNAs.
Column K : Up or Down regulated miRNAs.
Column L : Genes.
Column M : Methods by which mRNAs were experimentally validated.
Column N : Source of mRNAs.
Column O : Log 2 fold change of differentially expressed mRNAs.
Column P : Up or Down regulated mRNAs.
Column Q : Positive or Negative Correlation.
Column R : Drivers (Driver/Onco genes) or TSGs (Tumor Suppressor Genes)
NA : Not Available.
NS : Non Significant.
circRNA|Gene Symbol	c_Source	Location	c_log2FC	c_Regulation	Strand	circRNA Type	microRNA	mi_Source	mi_log2FC	mi_Regulation	mRNA	Validation	m_Source	m_log2FC	m_Regulation	correlation	m_Types
hsa_circ_0007725|ZNF516	PMID: 28958934	chr18:74090809-74092259	-1.4	DOWN	-	exonic	hsa-miR-331-3p	circinteractome, CSCD	-1	DOWN	ERBB2	Flow//Immunohistochemistry//Luciferase reporter assay//qRT-PCR//Western blot	Mirtarbase	-2.4	DOWN	Positive	Driver
hsa_circ_0007725|ZNF516	PMID: 28958934	chr18:74090809-74092259	-1.4	DOWN	-	exonic	hsa-miR-331-3p	circinteractome, CSCD	-1	DOWN	FHIT	Luciferase reporter assay	Mirtarbase	-1.7	DOWN	Positive	TSG
hsa_circ_0007725|ZNF516	PMID: 28958934	chr18:74090809-74092259	-1.4	DOWN	-	exonic	hsa-miR-331-3p	circinteractome, CSCD	-1	DOWN	PHLPP1	Luciferase reporter assay	Mirtarbase	-2	DOWN	Positive	Driver
hsa_circ_0007725|ZNF516	PMID: 28958934	chr18:74090809-74092259	-1.4	DOWN	-	exonic	hsa-miR-331-3p	circinteractome, CSCD	-1	DOWN	NRP2	Luciferase reporter assay//Western blot//qRT-PCR	Mirtarbase	-2.2	DOWN	Positive	Driver
hsa_circ_0007725|ZNF516	PMID: 28958934	chr18:74090809-74092259	-1.4	DOWN	-	exonic	hsa-miR-331-3p	circinteractome, CSCD	-1	DOWN	NACC1	qRT-PCR	Mirtarbase	-1.6	DOWN	Positive
hsa_circ_0063401|FAM83F	PMID: 28958934	chr22:40415890-40426043	-2.7	DOWN	+	NA	hsa-miR-486-3p	circinteractome, CSCD	-1	DOWN	BCL11A	Luciferase reporter assay//qRT-PCR//Western blot	Mirtarbase	-2.6	DOWN	Positive
											MAF	Luciferase reporter assay//qRT-PCR//Western blot	Mirtarbase	-2.1	DOWN	Positive
hsa_circ_0059732|TPX2	PMID: 28958934	chr20:30381650-30382351	-2.7	DOWN	+	NA	hsa-miR-326	circinteractome, CSCD	-1	DOWN	FGF1	Immunohistochemistry//Luciferase reporter assay//qRT-PCR//Western blot	Mirtarbase	-1.6	DOWN	Positive
hsa_circ_0059732|TPX2	PMID: 28958934	chr20:30381650-30382351	-2.7	DOWN	+	NA	hsa-miR-326	circinteractome, CSCD	-1	DOWN	GLI1	Luciferase reporter assay	Mirtarbase	-1.1	DOWN	Positive	TSG
hsa_circ_0059732|TPX2	PMID: 28958934	chr20:30381650-30382351	-2.7	DOWN	+	NA	hsa-miR-326	circinteractome, CSCD	-1	DOWN	MSH3	Luciferase reporter assay//Microarray//qRT-PCR//Western blot	Mirtarbase	-1.6	DOWN	Positive
hsa_circ_0059732|TPX2	PMID: 28958934	chr20:30381650-30382351	-2.7	DOWN	+	NA	hsa-miR-326	circinteractome, CSCD	-1	DOWN	NOB1	Luciferase reporter assay//qRT-PCR//Western blot	Mirtarbase	-1.9	DOWN	Positive
hsa_circ_0059732|TPX2	PMID: 28958934	chr20:30381650-30382351	-2.7	DOWN	+	NA	hsa-miR-326	circinteractome, CSCD	-1	DOWN	NOTCH1	Western blot//Luciferase reporter assay	Mirtarbase	-1.4	DOWN	Positive
hsa_circ_0059732|TPX2	PMID: 28958934	chr20:30381650-30382351	-2.7	DOWN	+	NA	hsa-miR-326	circinteractome, CSCD	-1	DOWN	NOTCH2	Western blot//Luciferase reporter assay	Mirtarbase	-2.1	DOWN	Positive	Driver
hsa_circ_0059732|TPX2	PMID: 28958934	chr20:30381650-30382351	-2.7	DOWN	+	NA	hsa-miR-326	circinteractome, CSCD	-1	DOWN	SP1	Luciferase reporter assay//qRT-PCR//Western blot	Mirtarbase	-1.2	DOWN	Positive
hsa_circ_0005620|SH3PXD2A	PMID: 28958934	chr10:105382226-105420872	-3.1	DOWN	-	exonic	hsa-miR-486-3p	circinteractome, CSCD	-1	DOWN	BCL11A	Luciferase reporter assay//qRT-PCR//Western blot	Mirtarbase	-2.6	DOWN	Positive
hsa_circ_0005620|SH3PXD2A	PMID: 28958934	chr10:105382226-105420872	-3.1	DOWN	-	exonic	hsa-miR-486-3p	circinteractome, CSCD	-1	DOWN	MAF	Luciferase reporter assay//qRT-PCR//Western blot	Mirtarbase	-2.1	DOWN	Positive
hsa_circ_0058195|IGFBP2	PMID: 28958934	chr2:217498246-217529156	-2.7	DOWN	+	NA	hsa-miR-486-3p	circinteractome, CSCD	-1	DOWN	BCL11A	Luciferase reporter assay//qRT-PCR//Western blot	Mirtarbase	-2.6	DOWN	Positive
hsa_circ_0058195|IGFBP2	PMID: 28958934	chr2:217498246-217529156	-2.7	DOWN	+	NA	hsa-miR-486-3p	circinteractome, CSCD	-1	DOWN	MAF	Luciferase reporter assay//qRT-PCR//Western blot	Mirtarbase	-2.1	DOWN	Positive
hsa_circ_0082865|ZNF783	PMID: 28958934	chr7:148963425-148975618	-1.1	DOWN	+	exonic	hsa-miR-1248	circinteractome, CSCD	NS	NS	MYC	TRAP	Mirtarbase	-2.3	DOWN	Positive	Driver
hsa_circ_0051907|RPS11	PMID: 28958934	chr19:49999633-50002944	-1.3	DOWN	+	sense overlapping	hsa-miR-431	circinteractome, CSCD	NS	NS	SOCS6	qRT-PCR	Mirtarbase	-1.2	DOWN	Positive
hsa_circ_0063752|FBLN1	PMID: 28958934	chr22:45937108-45946495	-1.8	DOWN	+	exonic	hsa-miR-431	circinteractome, CSCD	NS	NS	SOCS6	qRT-PCR	Mirtarbase	-1.2	DOWN	Positive
hsa_circ_0005413|CD44	PMID: 28958934	chr11:35226058-35231601	-2.7	DOWN	+	NA	hsa-miR-1248	circinteractome, CSCD	NS	NS	MYC	TRAP	Mirtarbase	-2.3	DOWN	Positive	Driver
hsa_circ_0059732|TPX2	PMID: 28958934	chr20:30381650-30382351	-2.7	DOWN	+	NA	hsa-miR-1248	circinteractome, CSCD	NS	NS	MYC	TRAP	Mirtarbase	-2.3	DOWN	Positive	Driver
hsa_circ_0007034|CD44	PMID: 28958934	chr11:35226058-35231728	-2.7	DOWN	+	NA	hsa-miR-1248	circinteractome, CSCD	NS	NS	MYC	TRAP	Mirtarbase	-2.3	DOWN	Positive	Driver
hsa_circ_0005620|SH3PXD2A	PMID: 28958934	chr10:105382226-105420872	-3.1	DOWN	-	exonic	hsa-miR-874	circinteractome, CSCD	NS	NS	AQP3	Immunohistochemistry//Luciferase reporter assay//qRT-PCR//Western blot	Mirtarbase	-2.2	DOWN	Positive
hsa_circ_0009297|SSU72	PMID: 28958934	chr1:1477052-1510262	-2.6	DOWN	-	exonic	hsa-miR-605	circinteractome, CSCD	NS	NS	MDM2	Reporter assay;Western blot	Mirtarbase	-1	DOWN	Positive
hsa_circ_0009297|SSU72	PMID: 28958934	chr1:1477052-1510262	-2.6	DOWN	-	exonic	hsa-miR-605	circinteractome, CSCD	NS	NS	SEC24D	qRT-PCR//Western blot	Mirtarbase	-1.5	DOWN	Positive
hsa_circ_0009297|SSU72	PMID: 28958934	chr1:1477052-1510262	-2.6	DOWN	-	exonic	hsa-miR-605	circinteractome, CSCD	NS	NS	TCEAL1	qRT-PCR	Mirtarbase	-1.2	DOWN	Positive
hsa_circ_0009297|SSU72	PMID: 28958934	chr1:1477052-1510262	-2.6	DOWN	-	exonic	hsa-miR-605	circinteractome, CSCD	NS	NS	TP53	Reporter assay;qRT-PCR	Mirtarbase	-2.1	DOWN	Positive	Driver
hsa_circ_0051620|SLC1A5	PMID: 28958934	chr19:47278139-47280662	-2.8	DOWN	-	exonic	hsa-miR-338-3p	circinteractome, CSCD	NS	NS	ADAM17	Luciferase reporter assay//qRT-PCR//Western blot	Mirtarbase	-1.4	DOWN	Positive	Driver
hsa_circ_0051620|SLC1A5	PMID: 28958934	chr19:47278139-47280662	-2.8	DOWN	-	exonic	hsa-miR-338-3p	circinteractome, CSCD	NS	NS	CDH2	Immunofluorescence//Immunohistochemistry//Luciferase reporter assay//qRT-PCR//Western blot	Mirtarbase	-3.2	DOWN	Positive	Driver
hsa_circ_0051620|SLC1A5	PMID: 28958934	chr19:47278139-47280662	-2.8	DOWN	-	exonic	hsa-miR-338-3p	circinteractome, CSCD	NS	NS	IRS2	Luciferase reporter assay//qRT-PCR//Western blot	Mirtarbase	-1	DOWN	Positive
hsa_circ_0051620|SLC1A5	PMID: 28958934	chr19:47278139-47280662	-2.8	DOWN	-	exonic	hsa-miR-338-3p	circinteractome, CSCD	NS	NS	MACC1	Immunohistochemistry//In situ hybridization//Luciferase reporter assay//qRT-PCR//Western blot	Mirtarbase	-2.7	DOWN	Positive
hsa_circ_0051620|SLC1A5	PMID: 28958934	chr19:47278139-47280662	-2.8	DOWN	-	exonic	hsa-miR-338-3p	circinteractome, CSCD	NS	NS	MMP2	Western blot;qRT-PCR	Mirtarbase	-2.4	DOWN	Positive
hsa_circ_0051620|SLC1A5	PMID: 28958934	chr19:47278139-47280662	-2.8	DOWN	-	exonic	hsa-miR-338-3p	circinteractome, CSCD	NS	NS	NOVA1	qRT-PCR//Western blot	Mirtarbase	-2.3	DOWN	Positive
hsa_circ_0051620|SLC1A5	PMID: 28958934	chr19:47278139-47280662	-2.8	DOWN	-	exonic	hsa-miR-338-3p	circinteractome, CSCD	NS	NS	NRP1	Immunohistochemistry//Luciferase reporter assay//qRT-PCR//Western blot	Mirtarbase	-1.9	DOWN	Positive
hsa_circ_0051620|SLC1A5	PMID: 28958934	chr19:47278139-47280662	-2.8	DOWN	-	exonic	hsa-miR-338-3p	circinteractome, CSCD	NS	NS	PKLR	Luciferase reporter assay//Microarray//qRT-PCR//Western blot	Mirtarbase	-2.6	DOWN	Positive
hsa_circ_0051620|SLC1A5	PMID: 28958934	chr19:47278139-47280662	-2.8	DOWN	-	exonic	hsa-miR-338-3p	circinteractome, CSCD	NS	NS	PLA2G4B	Immunoblot//Immunocytochemistry//Luciferase reporter assay//Microarray//qRT-PCR	Mirtarbase	-2	DOWN	Positive
hsa_circ_0051620|SLC1A5	PMID: 28958934	chr19:47278139-47280662	-2.8	DOWN	-	exonic	hsa-miR-338-3p	circinteractome, CSCD	NS	NS	PREX2	Immunohistochemistry//Luciferase reporter assay//qRT-PCR//Western blot	Mirtarbase	-2.4	DOWN	Positive
hsa_circ_0051620|SLC1A5	PMID: 28958934	chr19:47278139-47280662	-2.8	DOWN	-	exonic	hsa-miR-338-3p	circinteractome, CSCD	NS	NS	RUNX2	Mass spectrometry	Mirtarbase	-2.2	DOWN	Positive	Driver
hsa_circ_0051620|SLC1A5	PMID: 28958934	chr19:47278139-47280662	-2.8	DOWN	-	exonic	hsa-miR-338-3p	circinteractome, CSCD	NS	NS	TAZ	Luciferase reporter assay//qRT-PCR//Western blot	Mirtarbase	-1.6	DOWN	Positive
hsa_circ_0051620|SLC1A5	PMID: 28958934	chr19:47278139-47280662	-2.8	DOWN	-	exonic	hsa-miR-338-3p	circinteractome, CSCD	NS	NS	ZBTB18	qRT-PCR//Western blot	Mirtarbase	-2.3	DOWN	Positive	Driver
hsa_circ_0030411|KLF5	PMID: 28958934	chr13:73649845-73651676	-2.7	DOWN	+	NA	hsa-miR-153	circinteractome, CSCD	NS	NS	BCL2	Luciferase reporter assay//Western blot//Reporter assay	Mirtarbase	-1.7	DOWN	Positive
hsa_circ_0030411|KLF5	PMID: 28958934	chr13:73649845-73651676	-2.7	DOWN	+	NA	hsa-miR-153	circinteractome, CSCD	NS	NS	BMPR2	qRT-PCR//Western blot	Mirtarbase	-1.9	DOWN	Positive
hsa_circ_0030411|KLF5	PMID: 28958934	chr13:73649845-73651676	-2.7	DOWN	+	NA	hsa-miR-153	circinteractome, CSCD	NS	NS	IDO1	Luciferase reporter assay	Mirtarbase	-1.6	DOWN	Positive
hsa_circ_0030411|KLF5	PMID: 28958934	chr13:73649845-73651676	-2.7	DOWN	+	NA	hsa-miR-153	circinteractome, CSCD	NS	NS	KLF5	Luciferase reporter assay//qRT-PCR//Western blot	Mirtarbase	-1.4	DOWN	Positive	Driver
hsa_circ_0030411|KLF5	PMID: 28958934	chr13:73649845-73651676	-2.7	DOWN	+	NA	hsa-miR-153	circinteractome, CSCD	NS	NS	PPM1D	Immunoblot//Luciferase reporter assay	Mirtarbase	-1.4	DOWN	Positive	Driver
hsa_circ_0030411|KLF5	PMID: 28958934	chr13:73649845-73651676	-2.7	DOWN	+	NA	hsa-miR-153	circinteractome, CSCD	NS	NS	PRDX2	2-D Gel Electrophoresis (2DGE)//qRT-PCR//Western blot	Mirtarbase	-1.2	DOWN	Positive
hsa_circ_0030411|KLF5	PMID: 28958934	chr13:73649845-73651676	-2.7	DOWN	+	NA	hsa-miR-153	circinteractome, CSCD	NS	NS	PTEN	Luciferase reporter assay//qRT-PCR//Western blot	Mirtarbase	-1	DOWN	Positive	TSG
hsa_circ_0030411|KLF5	PMID: 28958934	chr13:73649845-73651676	-2.7	DOWN	+	NA	hsa-miR-153	circinteractome, CSCD	NS	NS	RICTOR	ELISA//qRT-PCR//Western blot	Mirtarbase	-2.7	DOWN	Positive	Driver
hsa_circ_0030411|KLF5	PMID: 28958934	chr13:73649845-73651676	-2.7	DOWN	+	NA	hsa-miR-153	circinteractome, CSCD	NS	NS	SNAI1	Luciferase reporter assay//qRT-PCR//Western blot	Mirtarbase	-1.4	DOWN	Positive
hsa_circ_0066954|POLQ	PMID: 28958934	chr3:121251836-121263753	-2.7	DOWN	-	NA	hsa-miR-338-3p	circinteractome, CSCD	NS	NS	ADAM17	Luciferase reporter assay//qRT-PCR//Western blot	Mirtarbase	-1.4	DOWN	Positive	Driver
hsa_circ_0066954|POLQ	PMID: 28958934	chr3:121251836-121263753	-2.7	DOWN	-	NA	hsa-miR-338-3p	circinteractome, CSCD	NS	NS	CDH2	Immunofluorescence//Immunohistochemistry//Luciferase reporter assay//qRT-PCR//Western blot	Mirtarbase	-3.2	DOWN	Positive	Driver
hsa_circ_0066954|POLQ	PMID: 28958934	chr3:121251836-121263753	-2.7	DOWN	-	NA	hsa-miR-338-3p	circinteractome, CSCD	NS	NS	IRS2	Luciferase reporter assay//qRT-PCR//Western blot	Mirtarbase	-1	DOWN	Positive
hsa_circ_0066954|POLQ	PMID: 28958934	chr3:121251836-121263753	-2.7	DOWN	-	NA	hsa-miR-338-3p	circinteractome, CSCD	NS	NS	MACC1	Immunohistochemistry//In situ hybridization//Luciferase reporter assay//qRT-PCR//Western blot	Mirtarbase	-2.7	DOWN	Positive
hsa_circ_0066954|POLQ	PMID: 28958934	chr3:121251836-121263753	-2.7	DOWN	-	NA	hsa-miR-338-3p	circinteractome, CSCD	NS	NS	MMP2	Western blot;qRT-PCR	Mirtarbase	-2.4	DOWN	Positive
hsa_circ_0066954|POLQ	PMID: 28958934	chr3:121251836-121263753	-2.7	DOWN	-	NA	hsa-miR-338-3p	circinteractome, CSCD	NS	NS	NOVA1	qRT-PCR//Western blot	Mirtarbase	-2.3	DOWN	Positive
hsa_circ_0066954|POLQ	PMID: 28958934	chr3:121251836-121263753	-2.7	DOWN	-	NA	hsa-miR-338-3p	circinteractome, CSCD	NS	NS	NRP1	Immunohistochemistry//Luciferase reporter assay//qRT-PCR//Western blot	Mirtarbase	-1.9	DOWN	Positive
hsa_circ_0066954|POLQ	PMID: 28958934	chr3:121251836-121263753	-2.7	DOWN	-	NA	hsa-miR-338-3p	circinteractome, CSCD	NS	NS	PKLR	Luciferase reporter assay//Microarray//qRT-PCR//Western blot	Mirtarbase	-2.6	DOWN	Positive
hsa_circ_0066954|POLQ	PMID: 28958934	chr3:121251836-121263753	-2.7	DOWN	-	NA	hsa-miR-338-3p	circinteractome, CSCD	NS	NS	PLA2G4B	Immunoblot//Immunocytochemistry//Luciferase reporter assay//Microarray//qRT-PCR	Mirtarbase	-2	DOWN	Positive
hsa_circ_0066954|POLQ	PMID: 28958934	chr3:121251836-121263753	-2.7	DOWN	-	NA	hsa-miR-338-3p	circinteractome, CSCD	NS	NS	PREX2	Immunohistochemistry//Luciferase reporter assay//qRT-PCR//Western blot	Mirtarbase	-2.4	DOWN	Positive
hsa_circ_0066954|POLQ	PMID: 28958934	chr3:121251836-121263753	-2.7	DOWN	-	NA	hsa-miR-338-3p	circinteractome, CSCD	NS	NS	RUNX2	Mass spectrometry	Mirtarbase	-2.2	DOWN	Positive	Driver
hsa_circ_0066954|POLQ	PMID: 28958934	chr3:121251836-121263753	-2.7	DOWN	-	NA	hsa-miR-338-3p	circinteractome, CSCD	NS	NS	TAZ	Luciferase reporter assay//qRT-PCR//Western blot	Mirtarbase	-1.6	DOWN	Positive
hsa_circ_0066954|POLQ	PMID: 28958934	chr3:121251836-121263753	-2.7	DOWN	-	NA	hsa-miR-338-3p	circinteractome, CSCD	NS	NS	ZBTB18	qRT-PCR//Western blot	Mirtarbase	-2.3	DOWN	Positive	Driver
hsa_circ_0078321|SYNE1	PMID: 28958934	chr6:152599223-152643021	2.4	UP	-	NA	hsa-miR-432	circinteractome, CSCD	1	UP	NES	Flow//Immunocytochemistry//Luciferase reporter assay//qRT-PCR//Western blot	Mirtarbase	-1.6	DOWN	Negative
hsa_circ_0078321|SYNE1	PMID: 28958934	chr6:152599223-152643021	2.4	UP	-	NA	hsa-miR-1248	circinteractome, CSCD	NS	NS	MYC	TRAP	Mirtarbase	-2.3	DOWN	Negative
hsa_circ_0062993|TIMP3	PMID: 28958934	chr22:33254003-33259028	2.4	UP	+	NA	hsa-miR-1248	circinteractome, CSCD	NS	NS	MYC	TRAP	Mirtarbase	-2.3	DOWN	Negative
hsa_circ_0078329|SYNE1	PMID: 28958934	chr6:152679507-152831506	2.3	UP	-	NA	hsa-miR-1248	circinteractome, CSCD	NS	NS	MYC	TRAP	Mirtarbase	-2.3	DOWN	Negative
hsa_circ_0078329|SYNE1	PMID: 28958934	chr6:152679507-152831506	2.3	UP	-	NA	hsa-miR-526b	circinteractome, CSCD	1.7	UP	MMP1	Luciferase reporter assay//qRT-PCR//Western blot	Mirtarbase	-1.6	DOWN	Negative
hsa_circ_0078329|SYNE1	PMID: 28958934	chr6:152679507-152831506	2.3	UP	-	NA	hsa-miR-512-5p	circinteractome, CSCD	1.1	UP	TERT	Immunohistochemistry//Luciferase reporter assay//Microarray//qRT-PCR//Western blot	Mirtarbase	-2.3	DOWN	Negative
hsa_circ_0078329|SYNE1	PMID: 28958934	chr6:152679507-152831506	2.3	UP	-	NA	hsa-miR-512-5p	circinteractome, CSCD	1.1	UP	TEAD4	Western blot//Luciferase reporter assay//Microarray	Mirtarbase	-1.6	DOWN	Negative
hsa_circ_0069774|TMEM165	PMID: 28958934	chr4:56262089-56278006	2	UP	+	sense overlapping	hsa-miR-767-5p	circinteractome, CSCD	1.1	UP	COL4A1	Luciferase reporter assay	Mirtarbase	-2.1	DOWN	Negative
hsa_circ_0069774|TMEM165	PMID: 28958934	chr4:56262089-56278006	2	UP	+	sense overlapping	hsa-miR-767-5p	circinteractome, CSCD	1.1	UP	COL5A2	Luciferase reporter assay	Mirtarbase	-2.6	DOWN	Negative
hsa_circ_0069774|TMEM165	PMID: 28958934	chr4:56262089-56278006	2	UP	+	sense overlapping	hsa-miR-767-5p	circinteractome, CSCD	1.1	UP	FBN1	Luciferase reporter assay	Mirtarbase	-2.3	DOWN	Negative
hsa_circ_0069774|TMEM165	PMID: 28958934	chr4:56262089-56278006	2	UP	+	sense overlapping	hsa-miR-767-5p	circinteractome, CSCD	1.1	UP	MMP2	Luciferase reporter assay	Mirtarbase	-2.4	DOWN	Negative
hsa_circ_0069774|TMEM165	PMID: 28958934	chr4:56262089-56278006	2	UP	+	sense overlapping	hsa-miR-767-5p	circinteractome, CSCD	1.1	UP	PDGFRB	Luciferase reporter assay	Mirtarbase	-1.6	DOWN	Negative
hsa_circ_0045801|UBE2O	PMID: 28958934	chr17:4385612-74397235	1.2	UP	-	exonic	hsa-miR-526b	circinteractome, CSCD	1.7	UP	MMP1	Luciferase reporter assay//qRT-PCR//Western blot	Mirtarbase	-1.6	DOWN	Negative
hsa_circ_0051638|SLC1A5	PMID: 28958934	chr19:47285639-47291842	1.1	UP	-	exonic	hsa-miR-432	circinteractome, CSCD	1	UP	NES	Flow//Immunocytochemistry//Luciferase reporter assay//qRT-PCR//Western blot	Mirtarbase	-1.6	DOWN	Negative
hsa_circ_0001597|HLA-DRB5	PMID: 28958934	chr6:32489734-32551938	2.3	UP	+	NA	hsa-miR-520g	circinteractome, CSCD	1.1	UP	SMAD7	Immunohistochemistry//Luciferase reporter assay//qRT-PCR//Western blot	Mirtarbase	-1.7	DOWN	Negative
hsa_circ_0001597|HLA-DRB5	PMID: 28958934	chr6:32489734-32551938	2.3	UP	+	NA	hsa-miR-520g	circinteractome, CSCD	1.1	UP	MMP2	In situ hybridization//Luciferase reporter assay//qRT-PCR//Western blot	Mirtarbase	-2.4	DOWN
hsa_circ_0001597|HLA-DRB5	PMID: 28958934	chr6:32489734-32551938	2.3	UP	+	NA	hsa-miR-520g	circinteractome, CSCD	1.1	UP	TCEAL1	Luciferase reporter assay	Mirtarbase	-1.2	DOWN
hsa_circ_0001597|HLA-DRB5	PMID: 28958934	chr6:32489734-32551938	2.3	UP	+	NA	hsa-miR-1248	circinteractome, CSCD	NS	NS	MYC	TRAP	Mirtarbase	-2.3	DOWN	Negative
hsa_circ_0001597|HLA-DRB5	PMID: 28958934	chr6:32489734-32551938	2.3	UP	+	NA	hsa-miR-431	circinteractome, CSCD	NS	NS	SOCS6	qRT-PCR	Mirtarbase	-1.2	DOWN	Negative
hsa_circ_0001597|HLA-DRB5	PMID: 28958934	chr6:32489734-32551938	2.3	UP	+	NA	hsa-miR-432	circinteractome, CSCD	1	UP	NES	Flow//Immunocytochemistry//Luciferase reporter assay//qRT-PCR//Western blot	Mirtarbase	-1.6	DOWN	Negative

## Sheet: Breast
Column A : CircBase ID|Gene name
Column B : Source of circular RNAs.
Column C : Chromosomal Location.
Column D : Log 2 fold change of differentially expressed circRNAs.
Column E : Up or Down regulated circRNAs.
Column F : (+) Forward strand and (–) Reverse Strand.
Column G :Type of circRNAs, exonic/intronic/intragenic, etc.
Column H : MirBase ID.
Column I : Source of microRNAs.
Column J : Log 2 fold change of differentially expressed miRNAs.
Column K : Up or Down regulated miRNAs.
Column L : Genes.
Column M : Methods by which mRNAs were experimentally validated.
Column N : Source of mRNAs.
Column O : Log 2 fold change of differentially expressed mRNAs.
Column P : Up or Down regulated mRNAs.
Column Q : Positive or Negative Correlation.
Column R : Drivers (Driver/Onco genes) or TSGs (Tumor Suppressor Genes)
NA : Not Available.
NS : Non Significant.
circRNA|Gene Symbol	c_Source	Location	c_log2FC	c_Regulation	Strand	circRNA Type	microRNA	mi_Source	mi_log2FC	mi_Regulation	mRNA	Validation	m_Source	m_log2FC	m_Regulation	correlation	m_Types
hsa_circ_0001135|TPX2	PMID: 28933584	chr20:30345209-30370193	-5.87	DOWN	+	NA	hsa-miR-942	circinteractome, CSCD	-1	DOWN	SFRP4	Luciferase reporter assay//Western blot	mirtarbase	-4	DOWN	Positive	TSG
hsa_circ_0001135|TPX2	PMID: 28933584	chr20:30345209-30370193	-5.87	DOWN	+	NA	hsa-miR-942	circinteractome, CSCD	-1	DOWN	TLE1	Luciferase reporter assay//Western blot	mirtarbase	-1.1	DOWN	Positive
hsa_circ_0001135|TPX2	PMID: 28933584	chr20:30345209-30370193	-5.87	DOWN	+	NA	hsa-miR-942	circinteractome, CSCD	-1	DOWN	NFKBIA	Luciferase reporter assay//Microarray//Western blot	mirtarbase	-4.5	DOWN	Positive
hsa_circ_0016723|PSEN2	PMID: 28933584	chr1:227073238-227076750	-4.86	DOWN	+	NA	hsa-miR-433	circinteractome, CSCD	-1	DOWN	FGF20	Luciferase reporter assay//Western blot	mirtarbase	-2.4	DOWN	Positive
hsa_circ_0016723|PSEN2	PMID: 28933584	chr1:227073238-227076750	-4.86	DOWN	+	NA	hsa-miR-433	circinteractome, CSCD	-1	DOWN	RUNX2	Luciferase reporter assay	mirtarbase	-2.8	DOWN	Positive	TSG
hsa_circ_0016723|PSEN2	PMID: 28933584	chr1:227073238-227076750	-4.86	DOWN	+	NA	hsa-miR-433	circinteractome, CSCD	-1	DOWN	CFTR	Luciferase reporter assay	mirtarbase	-4.1	DOWN	Positive	TSG
hsa_circ_0016723|PSEN2	PMID: 28933584	chr1:227073238-227076750	-4.86	DOWN	+	NA	hsa-miR-433	circinteractome, CSCD	-1	DOWN	MET	Luciferase reporter assay	mirtarbase	-3.3	DOWN	Positive
hsa_circ_0016723|PSEN2	PMID: 28933584	chr1:227073238-227076750	-4.86	DOWN	+	NA	hsa-miR-433	circinteractome, CSCD	-1	DOWN	GCLC	Luciferase reporter assay//qRT-PCR//Western blot	mirtarbase	-2.2	DOWN	Positive
hsa_circ_0006147|HERC2	PMID: 28933584	chr15:28482108-28508315	-6.74	DOWN	-	NA	hsa-miR-139-5p	circinteractome, CSCD	-1.3	DOWN	BCL2	Luciferase reporter assay//qRT-PCR//Western blot	mirtarbase	-2.2	DOWN	Positive
hsa_circ_0006147|HERC2	PMID: 28933584	chr15:28482108-28508315	-6.74	DOWN	-	NA	hsa-miR-139-5p	circinteractome, CSCD	-1.3	DOWN	NOTCH1	Luciferase reporter assay//qRT-PCR//Western blot	mirtarbase	-2.1	DOWN	Positive	Driver
hsa_circ_0006147|HERC2	PMID: 28933584	chr15:28482108-28508315	-6.74	DOWN	-	NA	hsa-miR-139-5p	circinteractome, CSCD	-1.3	DOWN	NR5A2	Luciferase reporter assay//qRT-PCR//Western blot	mirtarbase	-3.5	DOWN	Positive
hsa_circ_0006147|HERC2	PMID: 28933584	chr15:28482108-28508315	-6.74	DOWN	-	NA	hsa-miR-139-5p	circinteractome, CSCD	-1.3	DOWN	OIP5	Luciferase reporter assay//qRT-PCR//Western blot	mirtarbase	-2.5	DOWN	Positive
hsa_circ_0006147|HERC2	PMID: 28933584	chr15:28482108-28508315	-6.74	DOWN	-	NA	hsa-miR-139-5p	circinteractome, CSCD	-1.3	DOWN	RHOT1	Luciferase reporter assay	mirtarbase	-1.5	DOWN	Positive
hsa_circ_0006147|HERC2	PMID: 28933584	chr15:28482108-28508315	-6.74	DOWN	-	NA	hsa-miR-139-5p	circinteractome, CSCD	-1.3	DOWN	WNT1	Luciferase reporter assay//Western blot	mirtarbase	-3.1	DOWN	Positive
hsa_circ_0006147|HERC2	PMID: 28933584	chr15:28482108-28508315	-6.74	DOWN	-	NA	hsa-miR-326	circinteractome, CSCD	-1.1	DOWN	FGF1	Immunohistochemistry//Luciferase reporter assay//qRT-PCR//Western blot	mirtarbase	-4.7	DOWN	Positive
hsa_circ_0006147|HERC2	PMID: 28933584	chr15:28482108-28508315	-6.74	DOWN	-	NA	hsa-miR-326	circinteractome, CSCD	-1.1	DOWN	GLI1	Luciferase reporter assay	mirtarbase	-3.8	DOWN	Positive	TSG
hsa_circ_0006147|HERC2	PMID: 28933584	chr15:28482108-28508315	-6.74	DOWN	-	NA	hsa-miR-326	circinteractome, CSCD	-1.1	DOWN	HOTAIR	Immunohistochemistry//Luciferase reporter assay//qRT-PCR//Western blot	mirtarbase	-2.6	DOWN	Positive
hsa_circ_0006147|HERC2	PMID: 28933584	chr15:28482108-28508315	-6.74	DOWN	-	NA	hsa-miR-326	circinteractome, CSCD	-1.1	DOWN	NOB1	Luciferase reporter assay//qRT-PCR//Western blot	mirtarbase	-1.6	DOWN	Positive
hsa_circ_0006147|HERC2	PMID: 28933584	chr15:28482108-28508315	-6.74	DOWN	-	NA	hsa-miR-326	circinteractome, CSCD	-1.1	DOWN	SMO	Luciferase reporter assay//Western blot	mirtarbase	-2.9	DOWN	Positive	Driver
hsa_circ_0010567|HSPG2	PMID: 28933584	chr1:22155875-22166510	6.78	UP	-	NA	hsa-miR-486-3p	circinteractome, CSCD	NS	NS	PRKCD	Luciferase reporter assay//qRT-PCR//Western blot	mirtarbase	1.6	UP	Positive	TSG
hsa_circ_0006147|HERC2	PMID: 28933584	chr15:28482108-28508315	-6.74	DOWN	-	NA	hsa-miR-149	circinteractome, CSCD	NS	NS	FASLG	Luciferase reporter assay//qRT-PCR//Western blot	mirtarbase	-4.6	DOWN	Positive
hsa_circ_0006147|HERC2	PMID: 28933584	chr15:28482108-28508315	-6.74	DOWN	-	NA	hsa-miR-149	circinteractome, CSCD	NS	NS	FGFR1	Luciferase reporter assay//qRT-PCR//Western blot	mirtarbase	-3.9	DOWN	Positive	Driver
hsa_circ_0006147|HERC2	PMID: 28933584	chr15:28482108-28508315	-6.74	DOWN	-	NA	hsa-miR-149	circinteractome, CSCD	NS	NS	FOXM1	Luciferase reporter assay//qRT-PCR//Western blot	mirtarbase	-3.2	DOWN	Positive
hsa_circ_0006147|HERC2	PMID: 28933584	chr15:28482108-28508315	-6.74	DOWN	-	NA	hsa-miR-149	circinteractome, CSCD	NS	NS	GPC1	Luciferase reporter assay//qRT-PCR//Western blot	mirtarbase	-3.1	DOWN	Positive
hsa_circ_0006147|HERC2	PMID: 28933584	chr15:28482108-28508315	-6.74	DOWN	-	NA	hsa-miR-149	circinteractome, CSCD	NS	NS	PPM1F	Luciferase reporter assay//Western blot	mirtarbase	-1.9	DOWN	Positive
hsa_circ_0001259|TCONS	PMID: 28933584	chr22:51024958-51033691	-6.23	DOWN	+	NA	hsa-miR-370	circinteractome, CSCD	NS	NS	CTNNB1	Luciferase reporter assay	mirtarbase	-1.2	DOWN	Positive
hsa_circ_0001259|TCONS	PMID: 28933584	chr22:51024958-51033691	-6.23	DOWN	+	NA	hsa-miR-370	circinteractome, CSCD	NS	NS	FOXM1	Luciferase reporter assay//qRT-PCR//Western blot	mirtarbase	-3.2	DOWN	Positive
hsa_circ_0001259|TCONS	PMID: 28933584	chr22:51024958-51033691	-6.23	DOWN	+	NA	hsa-miR-370	circinteractome, CSCD	NS	NS	HMGA2	Luciferase reporter assay	mirtarbase	-3.9	DOWN	Positive
hsa_circ_0001259|TCONS	PMID: 28933584	chr22:51024958-51033691	-6.23	DOWN	+	NA	hsa-miR-370	circinteractome, CSCD	NS	NS	LIN28A	Luciferase reporter assay	mirtarbase	-5	DOWN	Positive
hsa_circ_0001259|TCONS	PMID: 28933584	chr22:51024958-51033691	-6.23	DOWN	+	NA	hsa-miR-370	circinteractome, CSCD	NS	NS	NF1	Luciferase reporter assay	mirtarbase	-3.1	DOWN	Positive	Driver
hsa_circ_0001135|TPX2	PMID: 28933584	chr20:30345209-30370193	-5.87	DOWN	+	NA	hsa-miR-149	circinteractome, CSCD	NS	NS	FASLG	Luciferase reporter assay//qRT-PCR//Western blot	mirtarbase	-4.6	DOWN	Positive
hsa_circ_0001135|TPX2	PMID: 28933584	chr20:30345209-30370193	-5.87	DOWN	+	NA	hsa-miR-149	circinteractome, CSCD	NS	NS	FGFR1	Luciferase reporter assay//qRT-PCR//Western blot	mirtarbase	-3.9	DOWN	Positive	Driver
hsa_circ_0001135|TPX2	PMID: 28933584	chr20:30345209-30370193	-5.87	DOWN	+	NA	hsa-miR-149	circinteractome, CSCD	NS	NS	FOXM1	Luciferase reporter assay//qRT-PCR//Western blot	mirtarbase	-3.2	DOWN	Positive
hsa_circ_0001135|TPX2	PMID: 28933584	chr20:30345209-30370193	-5.87	DOWN	+	NA	hsa-miR-149	circinteractome, CSCD	NS	NS	GPC1	Luciferase reporter assay//qRT-PCR//Western blot	mirtarbase	-3.1	DOWN	Positive
hsa_circ_0001135|TPX2	PMID: 28933584	chr20:30345209-30370193	-5.87	DOWN	+	NA	hsa-miR-149	circinteractome, CSCD	NS	NS	PPM1F	Luciferase reporter assay//Western blot	mirtarbase	-1.9	DOWN	Positive
hsa_circ_0016901|TXNAX	PMID: 28933584	chr1:231672958-231837770	-5.16	DOWN	+	NA	hsa-miR-370	circinteractome, CSCD	NS	NS	CTNNB1	Luciferase reporter assay	mirtarbase	-1.2	DOWN	Positive
hsa_circ_0016901|TXNAX	PMID: 28933584	chr1:231672958-231837770	-5.16	DOWN	+	NA	hsa-miR-370	circinteractome, CSCD	NS	NS	FOXM1	Luciferase reporter assay//qRT-PCR//Western blot	mirtarbase	-3.2	DOWN	Positive
hsa_circ_0016901|TXNAX	PMID: 28933584	chr1:231672958-231837770	-5.16	DOWN	+	NA	hsa-miR-370	circinteractome, CSCD	NS	NS	HMGA2	Luciferase reporter assay	mirtarbase	-3.9	DOWN	Positive
hsa_circ_0016901|TXNAX	PMID: 28933584	chr1:231672958-231837770	-5.16	DOWN	+	NA	hsa-miR-370	circinteractome, CSCD	NS	NS	LIN28A	Luciferase reporter assay	mirtarbase	-5	DOWN	Positive
hsa_circ_0016901|TXNAX	PMID: 28933584	chr1:231672958-231837770	-5.16	DOWN	+	NA	hsa-miR-370	circinteractome, CSCD	NS	NS	NF1	Luciferase reporter assay	mirtarbase	-3.1	DOWN	Positive	Driver
hsa_circ_0010567|HSPG2	PMID: 28933584	chr1:22155875-22166510	6.78	UP	-	NA	hsa-miR-183	circinteractome, CSCD	1	UP	DKK3	Immunohistochemistry//Luciferase reporter assay//qRT-PCR//Western blot	mirtarbase	-4.2	DOWN	Negative
hsa_circ_0010567|HSPG2	PMID: 28933584	chr1:22155875-22166510	6.78	UP	-	NA	hsa-miR-183	circinteractome, CSCD	1	UP	EGR1	Luciferase reporter assay	mirtarbase	-2	DOWN	Negative
hsa_circ_0010567|HSPG2	PMID: 28933584	chr1:22155875-22166510	6.78	UP	-	NA	hsa-miR-183	circinteractome, CSCD	1	UP	LRP6	Luciferase reporter assay//Western blot	mirtarbase	-4	DOWN	Negative
hsa_circ_0010567|HSPG2	PMID: 28933584	chr1:22155875-22166510	6.78	UP	-	NA	hsa-miR-183	circinteractome, CSCD	1	UP	PCLAF	Luciferase reporter assay//Western blot//Microarray//qRT-PCR	mirtarbase	-1.7	DOWN	Negative
hsa_circ_0010567|HSPG2	PMID: 28933584	chr1:22155875-22166510	6.78	UP	-	NA	hsa-miR-183	circinteractome, CSCD	1	UP	RECK	qRT-PCR//Western blot	mirtarbase	-3	DOWN	Negative
hsa_circ_0010567|HSPG2	PMID: 28933584	chr1:22155875-22166510	6.78	UP	-	NA	hsa-miR-183	circinteractome, CSCD	1	UP	SCO2	Immunoprecipitaion//Luciferase reporter assay//qRT-PCR//Western blot	mirtarbase	-1.7	DOWN	Negative
hsa_circ_0010567|HSPG2	PMID: 28933584	chr1:22155875-22166510	6.78	UP	-	NA	hsa-miR-183	circinteractome, CSCD	1	UP	SMAD4	Immunohistochemistry//Luciferase reporter assay//qRT-PCR//Western blot	mirtarbase	-2.8	DOWN	Negative
hsa_circ_0010567|HSPG2	PMID: 28933584	chr1:22155875-22166510	6.78	UP	-	NA	hsa-miR-183	circinteractome, CSCD	1	UP	SOCS6	qRT-PCR//Western blot	mirtarbase	-1.9	DOWN	Negative
hsa_circ_0010567|HSPG2	PMID: 28933584	chr1:22155875-22166510	6.78	UP	-	NA	hsa-miR-183	circinteractome, CSCD	1	UP	ZEB1	Immunoblot//Luciferase reporter assay//qRT-PCR//Western blot	mirtarbase	-1.4	DOWN	Negative

## Sheet: Pancreatic
Column A : CircBase ID|Gene name
Column B : Source of circular RNAs.
Column C : Chromosomal Location.
Column D : Log 2 fold change of differentially expressed circRNAs.
Column E : Up or Down regulated circRNAs.
Column F : (+) Forward strand and (–) Reverse Strand.
Column G :Type of circRNAs, exonic/intronic/intragenic, etc.
Column H : MirBase ID.
Column I : Source of microRNAs.
Column J : Log 2 fold change of differentially expressed miRNAs.
Column K : Up or Down regulated miRNAs.
Column L : Genes.
Column M : Methods by which mRNAs were experimentally validated.
Column N : Source of mRNAs.
Column O : Log 2 fold change of differentially expressed mRNAs.
Column P : Up or Down regulated mRNAs.
Column Q : Positive or Negative Correlation.
Column R : Drivers (Driver/Onco genes) or TSGs (Tumor Suppressor Genes)
NA : Not Available.
NS : Non Significant.
circRNA|Gene Symbol	c_Source	Location	c_log2FC	c_Regulation	Strand	circRNA Type	microRNA	mi_Source	mi_log2FC	mi_Regulation	mRNA	Validation	m_Source	m_log2FC	m_Regulation	correlation	m_Types
hsa_circ_0027774|METAP2	PMID: 27997903	chr12:95879654-95897937	-1.3	DOWN	+	NA	hsa-miR-487a	circinteractome, CSCD	NS	NS	ABCG2	Luciferase reporter assay//qRT-PCR//Western blot	Mirtarbase	-2.2	DOWN	Positive	TSG
hsa_circ_0027774|METAP2	PMID: 27997903	chr12:95879654-95897937	-1.3	DOWN	+	NA	hsa-miR-487a	circinteractome, CSCD	NS	NS	MAGI2	Luciferase reporter assay	Mirtarbase	-1.7	DOWN	Positive
hsa_circ_0027774|METAP2	PMID: 27997903	chr12:95879654-95897937	-1.3	DOWN	+	NA	hsa-miR-487a	circinteractome, CSCD	NS	NS	PIK3R1	ChIP-seq//Immunohistochemistry//Luciferase reporter assay//qRT-PCR//Western blot	Mirtarbase	-1.6	DOWN	Positive
hsa_circ_0092367|SNORD116-14	PMID: 27997903	chr15:25325262-25326442	-1.6	DOWN	+	NA	hsa-miR-490-5p	circinteractome, CSCD	NS	NS	FOS	Flow//Luciferase reporter assay//Western blot	Mirtarbase	-1.6	DOWN	Positive
hsa_circ_0092367|SNORD116-14	PMID: 27997903	chr15:25325262-25326442	-1.6	DOWN	+	NA	hsa-miR-490-5p	circinteractome, CSCD	NS	NS	PIK3CA	Luciferase reporter assay//qRT-PCR	Mirtarbase	-1.7	DOWN	Positive
hsa_circ_0092367|SNORD116-14	PMID: 27997903	chr15:25325262-25326442	-1.6	DOWN	+	NA	hsa-miR-217	Circinteractome, Circ2Traits	NS	NS	SIRT1	Luciferase reporter assay//Western blot//qRT-PCR	Mirtarbase	-3.1	DOWN	Positive	TSG
hsa_circ_0092367|SNORD116-14	PMID: 27997903	chr15:25325262-25326442	-1.6	DOWN	+	NA	hsa-miR-217	Circinteractome, Circ2Traits	NS	NS	NR4A2	Luciferase reporter assay//Microarray	Mirtarbase	-1	DOWN	Positive
hsa_circ_0092367|SNORD116-14	PMID: 27997903	chr15:25325262-25326442	-1.6	DOWN	+	NA	hsa-miR-217	Circinteractome, Circ2Traits	NS	NS	EZH2	Immunohistochemistry//Luciferase reporter assay//qRT-PCR//Western blot//Microarray	Mirtarbase	-1	DOWN	Positive
hsa_circ_0092367|SNORD116-14	PMID: 27997903	chr15:25325262-25326442	-1.6	DOWN	+	NA	hsa-miR-217	Circinteractome, Circ2Traits	NS	NS	TRAPPC2B	Luciferase reporter assay	Mirtarbase	-1	DOWN	Positive
hsa_circ_0092367|SNORD116-14	PMID: 27997903	chr15:25325262-25326442	-1.6	DOWN	+	NA	hsa-miR-217	Circinteractome, Circ2Traits	NS	NS	PPM1D	Immunoblot//Luciferase reporter assay	Mirtarbase	-3	DOWN	Positive
hsa_circ_0092367|SNORD116-14	PMID: 27997903	chr15:25325262-25326442	-1.6	DOWN	+	NA	hsa-miR-217	Circinteractome, Circ2Traits	NS	NS	FHIT	Luciferase reporter assay	Mirtarbase	-2.3	DOWN	Positive	TSG
hsa_circ_0092367|SNORD116-14	PMID: 27997903	chr15:25325262-25326442	-1.6	DOWN	+	NA	hsa-miR-217	Circinteractome, Circ2Traits	NS	NS	SMAD7	Luciferase reporter assay	Mirtarbase	-3	DOWN	Positive
hsa_circ_0092367|SNORD116-14	PMID: 27997903	chr15:25325262-25326442	-1.6	DOWN	+	NA	hsa-miR-217	Circinteractome, Circ2Traits	NS	NS	PTPN14	Luciferase reporter assay//qRT-PCR//Western blot	Mirtarbase	-3.2	DOWN	Positive
hsa_circ_0092367|SNORD116-14	PMID: 27997903	chr15:25325262-25326442	-1.6	DOWN	+	NA	hsa-miR-217	Circinteractome, Circ2Traits	NS	NS	IGF1R	Luciferase reporter assay//qRT-PCR//Western blot	Mirtarbase	-1	DOWN	Positive
hsa_circ_0092367|SNORD116-14	PMID: 27997903	chr15:25325262-25326442	-1.6	DOWN	+	NA	hsa-miR-140-3p	circinteractome, CSCD	NS	NS	FN1	Luciferase reporter assay	Mirtarbase	-3.6	DOWN	Positive	Driver
hsa_circ_0001946|CDR1	PMID: 27997903	chrX:139865339-139866824	2.9	UP	+	NA	hsa-miR-490-5p	circinteractome, CSCD	NS	NS	FOS	Flow//Luciferase reporter assay//Western blot	Mirtarbase	-1.6	DOWN	Negative
hsa_circ_0001946|CDR1	PMID: 27997903	chrX:139865339-139866824	2.9	UP	+	NA	hsa-miR-490-5p	circinteractome, CSCD	NS	NS	PIK3CA	Luciferase reporter assay//qRT-PCR	Mirtarbase	-1.7	DOWN	Negative
hsa_circ_0001946|CDR1	PMID: 27997903	chrX:139865339-139866824	2.9	UP	+	NA	hsa-miR-490-5p	circinteractome, CSCD	NS	NS	BMPR2	Luciferase reporter assay	Mirtarbase	-1.8	DOWN	Negative
								circinteractome, CSCD
hsa_circ_0060055|EIF6	PMID: 27997903	chr20:33866724-33872064	2.8	UP	-	NA	hsa-miR-767-5p	circinteractome, CSCD	1	UP	COL3A1	Luciferase reporter assay	Mirtarbase	-3.3	DOWN	Negative
hsa_circ_0060055|EIF6	PMID: 27997903	chr20:33866724-33872064	2.8	UP	-	NA	hsa-miR-767-5p	circinteractome, CSCD	1	UP	COL4A1	Luciferase reporter assay	Mirtarbase	-3.6	DOWN	Negative
hsa_circ_0060055|EIF6	PMID: 27997903	chr20:33866724-33872064	2.8	UP	-	NA	hsa-miR-767-5p	circinteractome, CSCD	1	UP	COL4A2	Luciferase reporter assay	Mirtarbase	-2.3	DOWN	Negative
hsa_circ_0060055|EIF6	PMID: 27997903	chr20:33866724-33872064	2.8	UP	-	NA	hsa-miR-767-5p	circinteractome, CSCD	1	UP	COL5A2	Luciferase reporter assay	Mirtarbase	-4	DOWN	Negative
hsa_circ_0060055|EIF6	PMID: 27997903	chr20:33866724-33872064	2.8	UP	-	NA	hsa-miR-767-5p	circinteractome, CSCD	1	UP	FBN1	Luciferase reporter assay	Mirtarbase	-3.3	DOWN	Negative
hsa_circ_0060055|EIF6	PMID: 27997903	chr20:33866724-33872064	2.8	UP	-	NA	hsa-miR-767-5p	circinteractome, CSCD	1	UP	MMP2	Luciferase reporter assay	Mirtarbase	-3.4	DOWN	Negative
hsa_circ_0060055|EIF6	PMID: 27997903	chr20:33866724-33872064	2.8	UP	-	NA	hsa-miR-767-5p	circinteractome, CSCD	1	UP	PDGFRB	Luciferase reporter assay	Mirtarbase	-4	DOWN	Negative
hsa_circ_0060055|EIF6	PMID: 27997903	chr20:33866724-33872064	2.8	UP	-	NA	hsa-miR-767-5p	circinteractome, CSCD	1	UP	SERPINH1	Luciferase reporter assay	Mirtarbase	-2.2	DOWN	Negative

## Sheet: Thyroid
Column A : CircBase ID|Gene name
Column B : Source of circular RNAs.
Column C : Chromosomal Location.
Column D : Log 2 fold change of differentially expressed circRNAs.
Column E : Up or Down regulated circRNAs.
Column F : (+) Forward strand and (–) Reverse Strand.
Column G :Type of circRNAs, exonic/intronic/intragenic, etc.
Column H : MirBase ID.
Column I : Source of microRNAs.
Column J : Log 2 fold change of differentially expressed miRNAs.
Column K : Up or Down regulated miRNAs.
Column L : Genes.
Column M : Methods by which mRNAs were experimentally validated.
Column N : Source of mRNAs.
Column O : Log 2 fold change of differentially expressed mRNAs.
Column P : Up or Down regulated mRNAs.
Column Q : Positive or Negative Correlation.
Column R : Drivers (Driver/Onco genes) or TSGs (Tumor Suppressor Genes)
NA : Not Available.
NS : Non Significant.
circRNA|Gene Symbol	c_Source	Location	c_log2FC	c_Regulation	Strand	circRNA Type	microRNA	mi_Source	mi_log2FC	mi_Regulation	Validation	mRNA	m_Source	m_log2FC	m_Regulation	correlation	m_Types
hsa_circ_0012077|PTPRF	PMID: 28288173	chr1:44054401-44054671	1.1	up	+	exonic	hsa-miR-552-3p	PMID: 28288173	1.1	UP	BIRC5	Mirtarbase	Luciferase reporter assay//Microarray//qRT-PCR//Western blot	2.9	UP	Positive
hsa_circ_0062389|PI4KA	PMID: 28288173	chr22:21158587-21159453	2	up	-	exonic	hsa-miR-149-5p	PMID: 28288173	1	UP	BBC3	Mirtarbase	Immunofluorescence//Luciferase reporter assay//Northern blot//qRT-PCR//Western blot	2.6	UP	Positive	TSG
hsa_circ_0064324|VGLL4	PMID: 28288173	chr3:11643306-11744521	2.1	up	-	exonic	hsa-miR-149-5p	PMID: 28288173	1	UP	BBC3	Mirtarbase	Immunofluorescence//Luciferase reporter assay//Northern blot//qRT-PCR//Western blot	2.6	UP	Positive	TSG
hsa_circ_0011692|STK40	PMID: 28288173	chr1:36823839-36824423	2.04	up	-	exonic	hsa-miR-149-5p	PMID: 28288173	1	UP	BBC3	Mirtarbase	Immunofluorescence//Luciferase reporter assay//Northern blot//qRT-PCR//Western blot	2.6	UP	Positive	TSG
hsa_circ_0006758|UCK2	PMID: 28288173	chr1:165859440-165860559	1	up	+	exonic	hsa-miR-149-5p	PMID: 28288173	1	UP	BBC3	Mirtarbase	Immunofluorescence//Luciferase reporter assay//Northern blot//qRT-PCR//Western blot	2.6	UP	Positive	TSG
hsa_circ_0091710|GABRE	PMID: 28288173	chrX:151130894-151131115	1.3	up	-	exonic	hsa-miR-149-5p	PMID: 28288173	1	UP	BBC3	Mirtarbase	Immunofluorescence//Luciferase reporter assay//Northern blot//qRT-PCR//Western blot	2.6	UP	Positive	TSG
hsa_circ_0091894|FLNA	PMID: 28288173	chrX:153581139-153581292	2.04	up	-	exonic	hsa-miR-149-5p	PMID: 28288173	1	UP	BBC3	Mirtarbase	Immunofluorescence//Luciferase reporter assay//Northern blot//qRT-PCR//Western blot	2.6	UP	Positive	TSG
hsa_circ_0030428|TBC1D4	PMID: 28288173	chr13:75915260-75915723	1.3	UP	-	exonic	hsa-miR-892b	PMID: 28288173	1.2	UP	MMP9	Mirtarbase	Immunoblot	2.6	UP	Positive
hsa_circ_0030428|TBC1D4	PMID: 28288173	chr13:75915260-75915723	1.3	UP	-	exonic	hsa-miR-892b	PMID: 28288173	1.2	UP	CCND1	Mirtarbase	Immunoblot	1.7	UP	Positive
hsa_circ_0089131|ABL1	PMID: 28288173	chr9:133738149-133738422	1	UP	+	exonic	hsa-miR-892b	PMID: 28288173	1.2	UP	MMP9	Mirtarbase	Immunoblot	2.6	UP	Positive
hsa_circ_0089131|ABL1	PMID: 28288173	chr9:133738149-133738422	1	UP	+	exonic	hsa-miR-892b	PMID: 28288173	1.2	UP	CCND1	Mirtarbase	Immunoblot	1.7	UP	Positive
hsa_circ_0009581|RERE	PMID: 28288173	chr1:8555122-8601377	1.3	up	-	exonic	hsa-miR-27a-3p	PMID: 28288173	NS	NS	ABCA1	Mirtarbase	Luciferase reporter assay//qRT-PCR//Western blot	1	UP	Positive
hsa_circ_0009581|RERE	PMID: 28288173	chr1:8555122-8601377	1.3	up	-	exonic	hsa-miR-27a-3p	PMID: 28288173	NS	NS	MET	Mirtarbase	Luciferase reporter assay//qRT-PCR//Western blot	1.9	UP	Positive	Driver
hsa_circ_0009581|RERE	PMID: 28288173	chr1:8555122-8601377	1.3	up	-	exonic	hsa-miR-27a-3p	PMID: 28288173	NS	NS	MMP13	Mirtarbase	qRT-PCR	1.2	UP	Positive
hsa_circ_0009581|RERE	PMID: 28288173	chr1:8555122-8601377	1.3	up	-	exonic	hsa-miR-27a-3p	PMID: 28288173	NS	NS	PLAG1	Mirtarbase	Luciferase reporter assay	2.3	UP	Positive
hsa_circ_0009581|RERE	PMID: 28288173	chr1:8555122-8601377	1.3	up	-	exonic	hsa-miR-27b-3p	PMID: 28288173, StarBase	NS	NS	ABCA1	Mirtarbase	Luciferase reporter assay//qRT-PCR//Western blot	1	UP	Positive
hsa_circ_0009581|RERE	PMID: 28288173	chr1:8555122-8601377	1.3	up	-	exonic	hsa-miR-27b-3p	PMID: 28288173, StarBase	NS	NS	CYP1B1	Mirtarbase	Immunohistochemistry//Luciferase reporter assay//qRT-PCR//Western blot//Reporter assay;Other	2.8	UP	Positive
hsa_circ_0009581|RERE	PMID: 28288173	chr1:8555122-8601377	1.3	up	-	exonic	hsa-miR-27b-3p	PMID: 28288173, StarBase	NS	NS	MET	Mirtarbase	qRT-PCR//Luciferase reporter assay//Western blot	1.9	UP	Positive	Driver
hsa_circ_0009581|RERE	PMID: 28288173	chr1:8555122-8601377	1.3	up	-	exonic	hsa-miR-27b-3p	PMID: 28288173, StarBase	NS	NS	MMP13	Mirtarbase	ELISA//Luciferase reporter assay//qRT-PCR//Western blot	1.2	UP	Positive
hsa_circ_0009581|RERE	PMID: 28288173	chr1:8555122-8601377	1.3	up	-	exonic	hsa-miR-27b-3p	PMID: 28288173, StarBase	NS	NS	RUNX1	Mirtarbase	Luciferase reporter assay	2.3	UP	Positive
hsa_circ_0009581|RERE	PMID: 28288173	chr1:8555122-8601377	1.3	up	-	exonic	hsa-miR-27b-3p	PMID: 28288173, StarBase	NS	NS	TGFBR1	Mirtarbase	Luciferase reporter assay//Western blot	1.4	UP	Positive
hsa_circ_0009581|RERE	PMID: 28288173	chr1:8555122-8601377	1.3	up	-	exonic	hsa-miR-27b-3p	PMID: 28288173, StarBase	NS	NS	THBS2	Mirtarbase	Luciferase reporter assay	1	UP	Positive
hsa_circ_0000516|RPPH1	PMID: 28288173	chr14:20811398-20811483	1.2	up	+	antisense	hsa-miR-125a-3p	PMID: 28288173	NS	NS	FYN	Mirtarbase	Luciferase reporter assay	1.1	UP	Positive
hsa_circ_0000981|LAPTM4A	PMID: 28288173	chr2:20240809-20240905	2.1	up	-	intronic	hsa-miR-200c-5p	PMID: 28288173	NS	NS	CYP1B1	Mirtarbase	Immunohistochemistry//Luciferase reporter assay//qRT-PCR//Western blot	2.8	UP	Positive
hsa_circ_0009172|DNA2	PMID: 28288173	chr10:70218860-70229920	1.4	up	-	exonic	hsa-miR-138-5p	PMID: 28288173	NS	NS	CDH2	Mirtarbase	qRT-PCR	4.6	UP	Positive
hsa_circ_0009172|DNA2	PMID: 28288173	chr10:70218860-70229920	1.4	up	-	exonic	hsa-miR-138-5p	PMID: 28288173	NS	NS	LCN2	Mirtarbase	Luciferase reporter assay//qRT-PCR//Western blot	2.9	UP	Positive
hsa_circ_0009172|DNA2	PMID: 28288173	chr10:70218860-70229920	1.4	up	-	exonic	hsa-miR-138-5p	PMID: 28288173	NS	NS	LPL	Mirtarbase	Next Generation Sequencing (NGS)//qRT-PCR	1	UP	Positive
hsa_circ_0009172|DNA2	PMID: 28288173	chr10:70218860-70229920	1.4	up	-	exonic	hsa-miR-138-5p	PMID: 28288173	NS	NS	S100A1	Mirtarbase	Immunoblot//Luciferase reporter assay	1.3	UP	Positive
hsa_circ_0009172|DNA2	PMID: 28288173	chr10:70218860-70229920	1.4	up	-	exonic	hsa-miR-138-5p	PMID: 28288173	NS	NS	SOX4	Mirtarbase	Luciferase reporter assay	1.5	UP	Positive
hsa_circ_0008301|TOLLIP	PMID: 28288173	chr11:1307231-1317024	1.2	up	-	exonic	hsa-miR-138-5p	PMID: 28288173	NS	NS	CDH2	Mirtarbase	qRT-PCR	4.6	UP	Positive
hsa_circ_0008301|TOLLIP	PMID: 28288173	chr11:1307231-1317024	1.2	up	-	exonic	hsa-miR-138-5p	PMID: 28288173	NS	NS	LCN2	Mirtarbase	Luciferase reporter assay//qRT-PCR//Western blot	2.9	UP	Positive
hsa_circ_0008301|TOLLIP	PMID: 28288173	chr11:1307231-1317024	1.2	up	-	exonic	hsa-miR-138-5p	PMID: 28288173	NS	NS	LPL	Mirtarbase	Next Generation Sequencing (NGS)//qRT-PCR	1	UP	Positive
hsa_circ_0008301|TOLLIP	PMID: 28288173	chr11:1307231-1317024	1.2	up	-	exonic	hsa-miR-138-5p	PMID: 28288173	NS	NS	S100A1	Mirtarbase	Immunoblot//Luciferase reporter assay	1.3	UP	Positive
hsa_circ_0008301|TOLLIP	PMID: 28288173	chr11:1307231-1317024	1.2	up	-	exonic	hsa-miR-138-5p	PMID: 28288173	NS	NS	SOX4	Mirtarbase	Luciferase reporter assay	1.5	UP	Positive
hsa_circ_0022505|BSCL2	PMID: 28288173	chr11:62462039-62470021	1.1	up	-	exonic	hsa-miR-182-5p	PMID: 28288173	NS	NS	CHL1	Mirtarbase	Luciferase reporter assay/QRTPCR///Western blot	2.2	UP	Positive
hsa_circ_0022505|BSCL2	PMID: 28288173	chr11:62462039-62470021	1.1	up	-	exonic	hsa-miR-182-5p	PMID: 28288173	NS	NS	NTM	Mirtarbase	Luciferase reporter assay//Western blot	1.8	UP	Positive
hsa_circ_0022505|BSCL2	PMID: 28288173	chr11:62462039-62470021	1.1	up	-	exonic	hsa-miR-182-5p	PMID: 28288173	NS	NS	TIAM1	Mirtarbase	Luciferase reporter assay//qRT-PCR//Western blot	2.4	UP	Positive
hsa_circ_0005785|ANAPC7	PMID: 28288173	chr12:110819556-110834257	2	up	-	exonic	hsa-miR-181a-5p	PMID: 28288173, StarBase	NS	NS	ABCG2	Mirtarbase	Luciferase reporter assay//Microarray//qRT-PCR//Western blot	1.4	UP	Positive	TSG
hsa_circ_0005785|ANAPC7	PMID: 28288173	chr12:110819556-110834257	2	up	-	exonic	hsa-miR-181a-5p	PMID: 28288173, StarBase	NS	NS	AHR	Mirtarbase	qRT-PCR//Western blot	1.2	UP	Positive	Driver
hsa_circ_0005785|ANAPC7	PMID: 28288173	chr12:110819556-110834257	2	up	-	exonic	hsa-miR-181a-5p	PMID: 28288173, StarBase	NS	NS	DUSP5	Mirtarbase	Luciferase reporter assay//Western blot	2.3	UP	Positive	TSG
hsa_circ_0005785|ANAPC7	PMID: 28288173	chr12:110819556-110834257	2	up	-	exonic	hsa-miR-181a-5p	PMID: 28288173, StarBase	NS	NS	PGR	Mirtarbase	Luciferase reporter assay//qRT-PCR//Western blot	1	UP	Positive	TSG
hsa_circ_0005785|ANAPC7	PMID: 28288173	chr12:110819556-110834257	2	up	-	exonic	hsa-miR-181a-5p	PMID: 28288173, StarBase	NS	NS	PLAG1	Mirtarbase	Western blot//Luciferase reporter assay//Microarray	2.3	UP	Positive
hsa_circ_0005785|ANAPC7	PMID: 28288173	chr12:110819556-110834257	2	up	-	exonic	hsa-miR-181a-5p	PMID: 28288173, StarBase	NS	NS	RUNX1	Mirtarbase	Luciferase reporter assay	2.3	UP	Positive
hsa_circ_0005785|ANAPC7	PMID: 28288173	chr12:110819556-110834257	2	up	-	exonic	hsa-miR-181a-5p	PMID: 28288173, StarBase	NS	NS	TGFBR1	Mirtarbase	Luciferase reporter assay//qRT-PCR//Western blot	1.4	UP	Positive
hsa_circ_0005785|ANAPC7	PMID: 28288173	chr12:110819556-110834257	2	up	-	exonic	hsa-miR-181a-5p	PMID: 28288173, StarBase	NS	NS	TIMP1	Mirtarbase	Luciferase reporter assay//qRT-PCR//Western blot	2.2	UP	Positive
hsa_circ_0005785|ANAPC7	PMID: 28288173	chr12:110819556-110834257	2	up	-	exonic	hsa-miR-181a-5p	PMID: 28288173, StarBase	NS	NS	TUSC3	Mirtarbase	Luciferase reporter assay//Western blot	1.1	UP	Positive
hsa_circ_0028602|RNFT2	PMID: 28288173	chr12:117273764-117274087	2.03	up	+	exonic	hsa-miR-202-3p	PMID: 28288173	NS	NS	MMP1	Mirtarbase	Luciferase reporter assay	1.4	UP	Positive
hsa_circ_0028602|RNFT2	PMID: 28288173	chr12:117273764-117274087	2.03	up	+	exonic	hsa-miR-202-3p	PMID: 28288173	NS	NS	TGFBR1	Mirtarbase	Luciferase reporter assay//Western blot	1.4	UP	Positive
hsa_circ_0030428|TBC1D4	PMID: 28288173	chr13:75915260-75915723	1.3	up	-	exonic	hsa-miR-22-3p	PMID: 28288173	NS	NS	ERBB3	Mirtarbase	Luciferase reporter assay//qRT-PCR//Western blot	2.4	UP	Positive
hsa_circ_0030428|TBC1D4	PMID: 28288173	chr13:75915260-75915723	1.3	up	-	exonic	hsa-miR-22-3p	PMID: 28288173	NS	NS	TIAM1	Mirtarbase	Luciferase reporter assay//Western blot	2.4	UP	Positive
hsa_circ_0008274|UGGT2	PMID: 28288173	chr13:96485180-96489456	3.1	up	-	exonic	hsa-miR-363-3p	PMID: 28288173	NS	NS	GAP43	Mirtarbase	Immunohistochemistry//Luciferase reporter assay//qRT-PCR//Western blot	1.5	UP	Positive
hsa_circ_0008274|UGGT2	PMID: 28288173	chr13:96485180-96489456	3.1	up	-	exonic	hsa-miR-363-3p	PMID: 28288173	NS	NS	SOX4	Mirtarbase	Luciferase reporter assay	1.5	UP	Positive
hsa_circ_0000673|RSL1D1	PMID: 28288173	chr16:11940357-11940700	2.1	up	-	exonic	hsa-miR-203a-3p	PMID: 28288173	NS	NS	BIRC5	Mirtarbase	Flow//Luciferase reporter assay//qRT-PCR//Western blot	2.9	UP	Positive
hsa_circ_0000673|RSL1D1	PMID: 28288173	chr16:11940357-11940700	2.1	up	-	exonic	hsa-miR-203a-3p	PMID: 28288173	NS	NS	MMP1	Mirtarbase	ELISA//qRT-PCR	1.4	UP	Positive
hsa_circ_0000673|RSL1D1	PMID: 28288173	chr16:11940357-11940700	2.1	up	-	exonic	hsa-miR-203a-3p	PMID: 28288173	NS	NS	RUNX2	Mirtarbase	Immunoblot//In situ hybridization//Luciferase reporter assay//qRT-PCR//Western blot	2.6	UP	Positive	TSG
hsa_circ_0000673|RSL1D1	PMID: 28288173	chr16:11940357-11940700	2.1	up	-	exonic	hsa-miR-203a-3p	PMID: 28288173	NS	NS	STAT1	Mirtarbase	Immunoblot//Luciferase reporter assay//Microarray//qRT-PCR	1	UP	Positive	TSG
hsa_circ_0000673|RSL1D1	PMID: 28288173	chr16:11940357-11940700	2.1	up	-	exonic	hsa-miR-203a-3p	PMID: 28288173	NS	NS	TP63	Mirtarbase	qRT-PCR//Western blot//Luciferase reporter assay	1.4	UP	Positive	TSG
hsa_circ_0000673|RSL1D1	PMID: 28288173	chr16:11940357-11940700	2.1	up	-	exonic	hsa-miR-203a-3p	PMID: 28288173	NS	NS	TYMS	Mirtarbase	qRT-PCR//Luciferase reporter assay//Western blot	1.5	UP	Positive
hsa_circ_0000754|SSH2	PMID: 28288173	chr17:28011580-28030080	1.1	up	-	exonic	hsa-miR-200c-5p	PMID: 28288173	NS	NS	CYP1B1	Mirtarbase	Immunohistochemistry//Luciferase reporter assay//qRT-PCR//Western blot	2.8	UP	Positive
hsa_circ_0005397|RHOT1	PMID: 28288173	chr17:30500849-30503232	2.1	up	+	exonic	hsa-miR-125a-3p	PMID: 28288173	NS	NS	FYN	Mirtarbase	Luciferase reporter assay	1.1	UP	Positive
hsa_circ_0045862|TNRC6C	PMID: 28288173	chr17:76082583-76083174	1.1	up	+	exonic	hsa-miR-675-5p	PMID: 28288173	NS	NS	ATP8A2	Mirtarbase	Luciferase reporter assay	1.7	UP	Positive
hsa_circ_0045862|TNRC6C	PMID: 28288173	chr17:76082583-76083174	1.1	up	+	exonic	hsa-miR-675-5p	PMID: 28288173	NS	NS	CDC6	Mirtarbase	Luciferase reporter assay//qRT-PCR//Western blot	2.6	UP	Positive
hsa_circ_0045862|TNRC6C	PMID: 28288173	chr17:76082583-76083174	1.1	up	+	exonic	hsa-miR-675-5p	PMID: 28288173	NS	NS	DDB2	Mirtarbase	qRT-PCR//Western blot	1.6	UP	Positive	TSG
hsa_circ_0045862|TNRC6C	PMID: 28288173	chr17:76082583-76083174	1.1	up	+	exonic	hsa-miR-675-5p	PMID: 28288173	NS	NS	RUNX1	Mirtarbase	Luciferase reporter assay//qRT-PCR//Western blot	2.3	UP	Positive
hsa_circ_0045862|TNRC6C	PMID: 28288173	chr17:76082583-76083174	1.1	up	+	exonic	hsa-miR-675-5p	PMID: 28288173	NS	NS	TGFBI	Mirtarbase	Luciferase reporter assay//QRTPCR//Western blot	1.2	UP	Positive	TSG
hsa_circ_0045862|TNRC6C	PMID: 28288173	chr17:76082583-76083174	1.1	up	+	exonic	hsa-miR-138-5p	PMID: 28288173	NS	NS	CDH2	Mirtarbase	qRT-PCR	4.6	UP	Positive
hsa_circ_0045862|TNRC6C	PMID: 28288173	chr17:76082583-76083174	1.1	up	+	exonic	hsa-miR-138-5p	PMID: 28288173	NS	NS	LCN2	Mirtarbase	Luciferase reporter assay//qRT-PCR//Western blot	2.9	UP	Positive
hsa_circ_0045862|TNRC6C	PMID: 28288173	chr17:76082583-76083174	1.1	up	+	exonic	hsa-miR-138-5p	PMID: 28288173	NS	NS	LPL	Mirtarbase	Next Generation Sequencing (NGS)//qRT-PCR	1	UP	Positive
hsa_circ_0045862|TNRC6C	PMID: 28288173	chr17:76082583-76083174	1.1	up	+	exonic	hsa-miR-138-5p	PMID: 28288173	NS	NS	S100A1	Mirtarbase	Immunoblot//Luciferase reporter assay	1.3	UP	Positive
hsa_circ_0045862|TNRC6C	PMID: 28288173	chr17:76082583-76083174	1.1	up	+	exonic	hsa-miR-138-5p	PMID: 28288173	NS	NS	SOX4	Mirtarbase	Luciferase reporter assay	1.5	UP	Positive
hsa_circ_0009101|SLC38A10	PMID: 28288173	chr17:79244717-79258695	1.4	up	-	exonic	hsa-miR-503-5p	PMID: 28288173	NS	NS	ANLN	Mirtarbase	Luciferase reporter assay	2	UP	Positive
hsa_circ_0009101|SLC38A10	PMID: 28288173	chr17:79244717-79258695	1.4	up	-	exonic	hsa-miR-18a-5p	PMID: 28288173, StarBase	NS	NS	SDC4	Mirtarbase	Luciferase reporter assay//qRT-PCR	1.7	UP	Positive	Driver
hsa_circ_0009101|SLC38A10	PMID: 28288173	chr17:79244717-79258695	1.4	up	-	exonic	hsa-miR-18a-5p	PMID: 28288173, StarBase	NS	NS	IGF2BP2	Mirtarbase	Microarray//Northern blot	1.2	UP	Positive
hsa_circ_0009101|SLC38A10	PMID: 28288173	chr17:79244717-79258695	1.4	up	-	exonic	hsa-miR-18a-5p	PMID: 28288173, StarBase	NS	NS	RUNX1	Mirtarbase	Luciferase reporter assay//qRT-PCR//Western blot//	2.3	UP	Positive
hsa_circ_0050486|GPI	PMID: 28288173	chr19:34868407-34868786	2.3	up	+	exonic	hsa-miR-182-5p	PMID: 28288173	NS	NS	CHL1	Mirtarbase	Luciferase reporter assay/QRTPCR///Western blot	2.2	UP	Positive
hsa_circ_0050486|GPI	PMID: 28288173	chr19:34868407-34868786	2.3	up	+	exonic	hsa-miR-182-5p	PMID: 28288173	NS	NS	NTM	Mirtarbase	Luciferase reporter assay//Western blot	1.8	UP	Positive
hsa_circ_0050486|GPI	PMID: 28288173	chr19:34868407-34868786	2.3	up	+	exonic	hsa-miR-182-5p	PMID: 28288173	NS	NS	TIAM1	Mirtarbase	Luciferase reporter assay//qRT-PCR//Western blot	2.4	UP	Positive
hsa_circ_0061276|NRIP1	PMID: 28288173	chr21:16415815-16415895	1.1	up	-	exonic	hsa-miR-150-5p	PMID: 28288173, StarBase	NS	NS	BIRC5	Mirtarbase	Immunohistochemistry//In situ hybridization//Microarray//qRT-PCR//Western blot	2.9	UP	Positive
hsa_circ_0061276|NRIP1	PMID: 28288173	chr21:16415815-16415895	1.1	up	-	exonic	hsa-miR-150-5p	PMID: 28288173, StarBase	NS	NS	SRCIN1	Mirtarbase	Luciferase reporter assay//qRT-PCR//Western blot	1	UP	Positive
hsa_circ_0061276|NRIP1	PMID: 28288173	chr21:16415815-16415895	1.1	up	-	exonic	hsa-miR-150-5p	PMID: 28288173, StarBase	NS	NS	STAT1	Mirtarbase	Luciferase reporter assay//qRT-PCR//Western blot	1	UP	Positive	TSG
hsa_circ_0064324|VGLL4	PMID: 28288173	chr3:11643306-11744521	2.1	up	-	exonic	hsa-miR-27b-3p	PMID: 28288173, StarBase	NS	NS	MET	Mirtarbase	qRT-PCR//Luciferase reporter assay//Western blot	1.9	UP	Positive	Driver
hsa_circ_0064324|VGLL4	PMID: 28288173	chr3:11643306-11744521	2.1	up	-	exonic	hsa-miR-27b-3p	PMID: 28288173, StarBase	NS	NS	ABCA1	Mirtarbase	Luciferase reporter assay//qRT-PCR//Western blot	1	UP	Positive
hsa_circ_0064324|VGLL4	PMID: 28288173	chr3:11643306-11744521	2.1	up	-	exonic	hsa-miR-27b-3p	PMID: 28288173, StarBase	NS	NS	CYP1B1	Mirtarbase	Immunohistochemistry//Luciferase reporter assay//qRT-PCR//Western blot//Reporter assay;Other	2.8	UP	Positive
hsa_circ_0064324|VGLL4	PMID: 28288173	chr3:11643306-11744521	2.1	up	-	exonic	hsa-miR-27b-3p	PMID: 28288173, StarBase	NS	NS	MMP13	Mirtarbase	ELISA//Luciferase reporter assay//qRT-PCR//Western blot	1.2	UP	Positive
hsa_circ_0064324|VGLL4	PMID: 28288173	chr3:11643306-11744521	2.1	up	-	exonic	hsa-miR-27b-3p	PMID: 28288173, StarBase	NS	NS	RUNX1	Mirtarbase	Luciferase reporter assay	2.3	UP	Positive
hsa_circ_0064324|VGLL4	PMID: 28288173	chr3:11643306-11744521	2.1	up	-	exonic	hsa-miR-27b-3p	PMID: 28288173, StarBase	NS	NS	TGFBR1	Mirtarbase	Luciferase reporter assay//Western blot	1.4	UP	Positive
hsa_circ_0064324|VGLL4	PMID: 28288173	chr3:11643306-11744521	2.1	up	-	exonic	hsa-miR-27b-3p	PMID: 28288173, StarBase	NS	NS	THBS2	Mirtarbase	Luciferase reporter assay	1	UP	Positive
hsa_circ_0064557|SATB1	PMID: 28288173	chr3:18456602-18462483	1.4	up	-	exonic	hsa-miR-23b-3p	PMID: 28288173, StarBase	NS	NS	MET	Mirtarbase	Luciferase reporter assay//qRT-PCR//Western blot//Reporter assay;Western blot;qRT-PCR	1.9	UP	Positive	Driver
hsa_circ_0064557|SATB1	PMID: 28288173	chr3:18456602-18462483	1.4	up	-	exonic	hsa-miR-23b-3p	PMID: 28288173, StarBase	NS	NS	CA2	Mirtarbase	Luciferase reporter assay//qRT-PCR//Western blot	2.2	UP	Positive
hsa_circ_0064557|SATB1	PMID: 28288173	chr3:18456602-18462483	1.4	up	-	exonic	hsa-miR-23b-3p	PMID: 28288173, StarBase	NS	NS	HMGA2	Mirtarbase	Luciferase reporter assay	3.9	UP	Positive
hsa_circ_0064557|SATB1	PMID: 28288173	chr3:18456602-18462483	1.4	up	-	exonic	hsa-miR-23b-3p	PMID: 28288173, StarBase	NS	NS	PLAU	Mirtarbase	Luciferase reporter assay//qRT-PCR//Western blot	1.5	UP	Positive
hsa_circ_0064557|SATB1	PMID: 28288173	chr3:18456602-18462483	1.4	up	-	exonic	hsa-miR-23b-3p	PMID: 28288173, StarBase	NS	NS	RUNX2	Mirtarbase	In situ hybridization//Luciferase reporter assay//qRT-PCR//Western blot	2.6	UP	Positive	TSG
hsa_circ_0064557|SATB1	PMID: 28288173	chr3:18456602-18462483	1.4	up	-	exonic	hsa-miR-23b-3p	PMID: 28288173, StarBase	NS	NS	VCAN	Mirtarbase	Luciferase reporter assay//Western blot	1.5	UP	Positive
hsa_circ_0065214|SCAP	PMID: 28288173	chr3:47466974-47476627	2.03	up	-	exonic	hsa-miR-503-5p	PMID: 28288173	NS	NS	ANLN	Mirtarbase	Luciferase reporter assay	2	UP	Positive
hsa_circ_0065214|SCAP	PMID: 28288173	chr3:47466974-47476627	2.03	up	-	exonic	hsa-miR-873-5p	PMID: 28288173	NS	NS	SRCIN1	Mirtarbase	Luciferase reporter assay//qRT-PCR//Western blot	1	UP	Positive
hsa_circ_0067934|PRKCI	PMID: 28288173	chr3:170013698-170015181	2.1	up	+	exonic	hsa-miR-144-5p	PMID: 28288173	NS	NS	MET	Mirtarbase	Luciferase reporter assay//qRT-PCR//Western blot	1.9	UP	Positive	Driver
hsa_circ_0067934|PRKCI	PMID: 28288173	chr3:170013698-170015181	2.1	up	+	exonic	hsa-miR-144-5p	PMID: 28288173	NS	NS	RUNX1	Mirtarbase	Luciferase reporter assay//qRT-PCR//Western blot	2.3	UP	Positive
hsa_circ_0004599|DROSHA	PMID: 28288173	chr5:31448653-31451747	1.4	up	-	exonic	hsa-miR-204-5p	PMID: 28288173, StarBase	NS	NS	ELOVL6	Mirtarbase	Immunofluorescence//Microarray//qRT-PCR//Western blot	1	UP	Positive
hsa_circ_0004599|DROSHA	PMID: 28288173	chr5:31448653-31451747	1.4	up	-	exonic	hsa-miR-204-5p	PMID: 28288173, StarBase	NS	NS	HMGA2	Mirtarbase	Luciferase reporter assay//qRT-PCR//Western blot	3.9	UP	Positive
hsa_circ_0004599|DROSHA	PMID: 28288173	chr5:31448653-31451747	1.4	up	-	exonic	hsa-miR-204-5p	PMID: 28288173, StarBase	NS	NS	RUNX2	Mirtarbase	Immunofluorescence//Luciferase reporter assay//qRT-PCR//Western blot	2.6	UP	Positive	TSG
hsa_circ_0004599|DROSHA	PMID: 28288173	chr5:31448653-31451747	1.4	up	-	exonic	hsa-miR-204-5p	PMID: 28288173, StarBase	NS	NS	SOX4	Mirtarbase	Immunohistochemistry//Luciferase reporter assay//qRT-PCR//Western blot	1.5	UP	Positive
hsa_circ_0004599|DROSHA	PMID: 28288173	chr5:31448653-31451747	1.4	up	-	exonic	hsa-miR-204-5p	PMID: 28288173, StarBase	NS	NS	TGFBR1	Mirtarbase	Luciferase reporter assay	1.4	UP	Positive
hsa_circ_0074817|EBF1	PMID: 28288173	chr5:158204420-158223486	1.2	up	-	exonic	hsa-miR-27a-3p	PMID: 28288173	NS	NS	MET	Mirtarbase	Luciferase reporter assay//qRT-PCR//Western blot	1.9	UP	Positive	Driver
hsa_circ_0074817|EBF1	PMID: 28288173	chr5:158204420-158223486	1.2	up	-	exonic	hsa-miR-27a-3p	PMID: 28288173	NS	NS	ABCA1	Mirtarbase	Luciferase reporter assay//qRT-PCR//Western blot	1	UP	Positive
hsa_circ_0074817|EBF1	PMID: 28288173	chr5:158204420-158223486	1.2	up	-	exonic	hsa-miR-27a-3p	PMID: 28288173	NS	NS	MMP13	Mirtarbase	qRT-PCR	1.2	UP	Positive
hsa_circ_0074817|EBF1	PMID: 28288173	chr5:158204420-158223486	1.2	up	-	exonic	hsa-miR-27a-3p	PMID: 28288173	NS	NS	PLAG1	Mirtarbase	Luciferase reporter assay	2.3	UP	Positive
hsa_circ_0074854|MAT2B	PMID: 28288173	chr5:162940560-162944680	2.03	up	+	exonic	hsa-miR-25-3p	PMID: 28288173	NS	NS	DSC2	Mirtarbase	Luciferase reporter assay//Western blot	1.2	UP	Positive
hsa_circ_0076251|ZFAND3	PMID: 28288173	chr6:38050167-38084515	2	up	+	exonic	hsa-miR-96-5p	PMID: 28288173	NS	NS	ALK	Mirtarbase	Luciferase reporter assay//qRT-PCR//Western blot	2.4	UP	Positive
hsa_circ_0076251|ZFAND3	PMID: 28288173	chr6:38050167-38084515	2	up	+	exonic	hsa-miR-96-5p	PMID: 28288173	NS	NS	TIMP1	Mirtarbase	qRT-PCR//Western blot	2.2	UP	Positive
hsa_circ_0081342|ARPC1B	PMID: 28288173	chr7:98984307-98987635	1.1	up	+	exonic	hsa-miR-15a-5p	PMID: 28288173, StarBase	NS	NS	CDKN2B	Mirtarbase	Luciferase reporter assay//qRT-PCR	3.4	UP	Positive	TSG
hsa_circ_0081342|ARPC1B	PMID: 28288173	chr7:98984307-98987635	1.1	up	+	exonic	hsa-miR-15a-5p	PMID: 28288173, StarBase	NS	NS	CXCL10	Mirtarbase	Luciferase reporter assay	2.5	UP	Positive	TSG
hsa_circ_0081342|ARPC1B	PMID: 28288173	chr7:98984307-98987635	1.1	up	+	exonic	hsa-miR-15a-5p	PMID: 28288173, StarBase	NS	NS	HMGA2	Mirtarbase	Luciferase reporter assay//qRT-PCR//Western blot	3.9	UP	Positive
hsa_circ_0089131|ABL1	PMID: 28288173	chr9:133738149-133738422	1	up	+	exonic	hsa-miR-486-5p	PMID: 28288173	NS	NS	CLDN10	Mirtarbase	Luciferase reporter assay//qRT-PCR//Western blot	3.7	UP	Positive
hsa_circ_0092315|PWP2	PMID: 28288173	chr21:45545508-45545708	1.4	up	+	intronic	hsa-miR-675-5p	PMID: 28288173	NS	NS	ATP8A2	Mirtarbase	Luciferase reporter assay	1.7	UP	Positive
hsa_circ_0092315|PWP2	PMID: 28288173	chr21:45545508-45545708	1.4	up	+	intronic	hsa-miR-675-5p	PMID: 28288173	NS	NS	CDC6	Mirtarbase	Luciferase reporter assay//qRT-PCR//Western blot	2.6	UP	Positive
hsa_circ_0092315|PWP2	PMID: 28288173	chr21:45545508-45545708	1.4	up	+	intronic	hsa-miR-675-5p	PMID: 28288173	NS	NS	DDB2	Mirtarbase	qRT-PCR//Western blot	1.6	UP	Positive	TSG
hsa_circ_0092232|USP9Y	PMID: 28288173	chrY:14821320-14821476	1.1	up	+	exonic	hsa-miR-96-5p	PMID: 28288173	NS	NS	ALK	Mirtarbase	Luciferase reporter assay//qRT-PCR//Western blot	2.4	UP	Positive
hsa_circ_0027821|RMST	PMID: 28288173	chr12:97886238-97924637	-1.4	down	+	exonic	hsa-miR-183-5p	PMID: 28288173	NS	NS	AKAP12	Mirtarbase	Immunohistochemistry//Luciferase reporter assay//Microarray//qRT-PCR//Western blot	-1.8	DOWN	Positive	TSG
hsa_circ_0009581|RERE	PMID: 28288173	chr1:8555122-8601377	1.3	up	-	exonic	hsa-miR-105-5p	PMID: 28288173	1.2	UP	IRS1	Mirtarbase	Luciferase reporter assay//Western blot	-1.6	DOWN	Negative
hsa_circ_0005699|C16orf62	PMID: 28288173	chr16:19627435-19663412	2.3	up	+	exonic	hsa-miR-105-5p	PMID: 28288173	1.2	UP	IRS1	Mirtarbase	Luciferase reporter assay//Western blot	-1.6	DOWN	Negative
hsa_circ_0004599|DROSHA	PMID: 28288173	chr5:31448653-31451747	1.4	up	-	exonic	hsa-miR-105-5p	PMID: 28288173	1.2	UP	IRS1	Mirtarbase	Luciferase reporter assay//Western blot	-1.6	DOWN	Negative
hsa_circ_0064557|SATB1	PMID: 28288173	chr3:18456602-18462483	1.4	up	-	exonic	hsa-miR-23a-3p	PMID: 28288173	NS	NS	LPAR1	Mirtarbase	Luciferase reporter assay//qRT-PCR//Western blot	-1.7	DOWN	Negative
hsa_circ_0064557|SATB1	PMID: 28288173	chr3:18456602-18462483	1.4	up	-	exonic	hsa-miR-23a-3p	PMID: 28288173	NS	NS	PPARGC1A	Mirtarbase	Luciferase reporter assay	-3	DOWN	Negative
hsa_circ_0064557|SATB1	PMID: 28288173	chr3:18456602-18462483	1.4	up	-	exonic	hsa-miR-23a-3p	PMID: 28288173	NS	NS	SPRY2	Mirtarbase	ChIP-seq//Luciferase reporter assay//qRT-PCR//Western blot	-1.1	DOWN	Negative
hsa_circ_0003528|SEC24A	PMID: 28288173	chr5:134032815-134044578	2.01	up	+	exonic	hsa-miR-429	PMID: 28288173	NS	NS	PTPRD	Mirtarbase	Reporter assay	-1.2	DOWN	Negative
hsa_circ_0003528|SEC24A	PMID: 28288173	chr5:134032815-134044578	2.01	up	+	exonic	hsa-miR-429	PMID: 28288173	NS	NS	TCF7L1	Mirtarbase	Reporter assay	-1.6	DOWN	Negative
hsa_circ_0003528|SEC24A	PMID: 28288173	chr5:134032815-134044578	2.01	up	+	exonic	hsa-miR-429	PMID: 28288173	NS	NS	WASF3	Mirtarbase	Luciferase reporter assay	-1.9	DOWN	Negative
hsa_circ_0003528|SEC24A	PMID: 28288173	chr5:134032815-134044578	2.01	up	+	exonic	hsa-miR-429	PMID: 28288173	NS	NS	ZFPM2	Mirtarbase	Luciferase reporter assay//Western blot//Reporter assay	-1.9	DOWN	Negative
hsa_circ_0082182|FAM71F2	PMID: 28288173	chr7:128317617-128323309	2	up	+	exonic	hsa-miR-34a-5p	PMID: 28288173	NS	NS	ABLIM1	Mirtarbase	Microarray//qRT-PCR	-1.1	DOWN	Negative
hsa_circ_0082182|FAM71F2	PMID: 28288173	chr7:128317617-128323309	2	up	+	exonic	hsa-miR-34a-5p	PMID: 28288173	NS	NS	AGTR1	Mirtarbase	Luciferase reporter assay//qRT-PCR//Western blot	-2.5	DOWN	Negative
hsa_circ_0082182|FAM71F2	PMID: 28288173	chr7:128317617-128323309	2	up	+	exonic	hsa-miR-34a-5p	PMID: 28288173	NS	NS	ANK3	Mirtarbase	Immunocytochemistry//Luciferase reporter assay//Western blot	-1.3	DOWN	Negative
hsa_circ_0082182|FAM71F2	PMID: 28288173	chr7:128317617-128323309	2	up	+	exonic	hsa-miR-34a-5p	PMID: 28288173	NS	NS	AR	Mirtarbase	qRT-PCR//Western blot	-1.4	DOWN	Negative
hsa_circ_0082182|FAM71F2	PMID: 28288173	chr7:128317617-128323309	2	up	+	exonic	hsa-miR-34a-5p	PMID: 28288173	NS	NS	AXIN2	Mirtarbase	Luciferase reporter assay	-1.4	DOWN	Negative
hsa_circ_0082182|FAM71F2	PMID: 28288173	chr7:128317617-128323309	2	up	+	exonic	hsa-miR-34a-5p	PMID: 28288173	NS	NS	FOS	Mirtarbase	ChIP//mRNA decay//qRT-PCR//Western blot	-1.9	DOWN	Negative
hsa_circ_0082182|FAM71F2	PMID: 28288173	chr7:128317617-128323309	2	up	+	exonic	hsa-miR-34a-5p	PMID: 28288173	NS	NS	KIT	Mirtarbase	Luciferase reporter assay//Western blot	-2.5	DOWN	Negative
hsa_circ_0082182|FAM71F2	PMID: 28288173	chr7:128317617-128323309	2	up	+	exonic	hsa-miR-34a-5p	PMID: 28288173	NS	NS	KLF4	Mirtarbase	Luciferase reporter assay//qRT-PCR//Western blot	-1.5	DOWN	Negative
hsa_circ_0082182|FAM71F2	PMID: 28288173	chr7:128317617-128323309	2	up	+	exonic	hsa-miR-34a-5p	PMID: 28288173	NS	NS	RCAN1	Mirtarbase	Immunohistochemistry//Luciferase reporter assay//qRT-PCR//Western blot	-1.4	DOWN	Negative
hsa_circ_0089131|ABL1	PMID: 28288173	chr9:133738149-133738422	1	up	+	exonic	hsa-miR-193b-3p	PMID: 28288173	NS	NS	AKR1C2	Mirtarbase	Luciferase reporter assay//Reporter assay;Proteomics	-2.2	DOWN	Negative
hsa_circ_0089131|ABL1	PMID: 28288173	chr9:133738149-133738422	1	up	+	exonic	hsa-miR-193b-3p	PMID: 28288173	NS	NS	KIT	Mirtarbase	Luciferase reporter assay	-2.5	DOWN	Negative
hsa_circ_0067103|ZNF148	PMID: 28288173	chr3:125032151-125032500	-1.4	down	-	exonic	hsa-miR-144-5p	PMID: 28288173	NS	NS	MET	Mirtarbase	Luciferase reporter assay//qRT-PCR//Western blot	1.9	UP	Negative
hsa_circ_0067103|ZNF148	PMID: 28288173	chr3:125032151-125032500	-1.4	down	-	exonic	hsa-miR-144-5p	PMID: 28288173	NS	NS	RUNX1	Mirtarbase	Luciferase reporter assay//qRT-PCR//Western blot	2.3	UP	Negative
hsa_circ_0004305|LOC100506866	PMID: 28288173	chr2:179400458-179407088	-1.1	down	+	exonic	hsa-miR-182-3p	PMID: 28288173, StarBase	NS	NS	NOX4	Mirtarbase	Luciferase reporter assay//qRT-PCR//Western blot	1.9	UP	Negative
hsa_circ_0040809|BANP	PMID: 28288173	chr16:88008653-88017865	-1.1	down	+	exonic	hsa-miR-138-5p	PMID: 28288173	NS	NS	CDH2	Mirtarbase	qRT-PCR	4.6	UP	Negative
hsa_circ_0040809|BANP	PMID: 28288173	chr16:88008653-88017865	-1.1	down	+	exonic	hsa-miR-138-5p	PMID: 28288173	NS	NS	LCN2	Mirtarbase	Luciferase reporter assay//qRT-PCR//Western blot	2.9	UP	Negative
hsa_circ_0040809|BANP	PMID: 28288173	chr16:88008653-88017865	-1.1	down	+	exonic	hsa-miR-138-5p	PMID: 28288173	NS	NS	LPL	Mirtarbase	Next Generation Sequencing (NGS)//qRT-PCR	1	UP	Negative
hsa_circ_0040809|BANP	PMID: 28288173	chr16:88008653-88017865	-1.1	down	+	exonic	hsa-miR-138-5p	PMID: 28288173	NS	NS	S100A1	Mirtarbase	Immunoblot//Luciferase reporter assay	1.3	UP	Negative
hsa_circ_0040809|BANP	PMID: 28288173	chr16:88008653-88017865	-1.1	down	+	exonic	hsa-miR-138-5p	PMID: 28288173	NS	NS	SOX4	Mirtarbase	Luciferase reporter assay	1.5	UP	Negative
hsa_circ_0092232|USP9Y	PMID: 28288173	chrY:14821320-14821476	1.1	up	+	exonic	hsa-miR-193b-3p	PMID: 28288173	NS	NS	AKR1C2	Mirtarbase	Luciferase reporter assay//Reporter assay;Proteomics	-2.2	DOWN	Negative
hsa_circ_0092232|USP9Y	PMID: 28288173	chrY:14821320-14821476	1.1	up	+	exonic	hsa-miR-193b-3p	PMID: 28288173	NS	NS	KIT	Mirtarbase	Luciferase reporter assay	-2.5	DOWN	Negative
hsa_circ_0092275|SNORD46	PMID: 28288173	chr1:45241972-45242292	2.1	up	+	intronic	hsa-miR-105-5p	PMID: 28288173	1.2	UP	IRS1	Mirtarbase	Luciferase reporter assay//Western blot	-1.6	DOWN	Negative
hsa_circ_0022378|FADS1	PMID: 28288173	chr11:61574135-61578547	-2	down	-	exonic	hsa-miR-138-5p	PMID: 28288173	NS	NS	CDH2	Mirtarbase	qRT-PCR	4.6	UP	Negative
hsa_circ_0022378|FADS1	PMID: 28288173	chr11:61574135-61578547	-2	down	-	exonic	hsa-miR-138-5p	PMID: 28288173	NS	NS	LCN2	Mirtarbase	Luciferase reporter assay//qRT-PCR//Western blot	2.9	UP	Negative
hsa_circ_0022378|FADS1	PMID: 28288173	chr11:61574135-61578547	-2	down	-	exonic	hsa-miR-138-5p	PMID: 28288173	NS	NS	LPL	Mirtarbase	Next Generation Sequencing (NGS)//qRT-PCR	1	UP	Negative
hsa_circ_0022378|FADS1	PMID: 28288173	chr11:61574135-61578547	-2	down	-	exonic	hsa-miR-138-5p	PMID: 28288173	NS	NS	S100A1	Mirtarbase	Immunoblot//Luciferase reporter assay	1.3	UP	Negative
hsa_circ_0022378|FADS1	PMID: 28288173	chr11:61574135-61578547	-2	down	-	exonic	hsa-miR-138-5p	PMID: 28288173	NS	NS	SOX4	Mirtarbase	Luciferase reporter assay	1.5	UP	Negative

## Sheet: Colorectal
Column A : CircBase ID|Gene name
Column B : Source of circular RNAs.
Column C : Chromosomal Location.
Column D : Log 2 fold change of differentially expressed circRNAs.
Column E : Up or Down regulated circRNAs.
Column F : (+) Forward strand and (–) Reverse Strand.
Column G :Type of circRNAs, exonic/intronic/intragenic, etc.
Column H : MirBase ID.
Column I : Source of microRNAs.
Column J : Log 2 fold change of differentially expressed miRNAs.
Column K : Up or Down regulated miRNAs.
Column L : Genes.
Column M : Methods by which mRNAs were experimentally validated.
Column N : Source of mRNAs.
Column O : Log 2 fold change of differentially expressed mRNAs.
Column P : Up or Down regulated mRNAs.
Column Q : Positive or Negative Correlation.
Column R : Drivers (Driver/Onco genes) or TSGs (Tumor Suppressor Genes)
NA : Not Available.
NS : Non Significant.
circRNA|Gene Symbol	c_Source	Location	c_log2FC	c_Regulation	Strand	circRNA Type	microRNA	mi_Source	mi_log2FC	mi_Regulation	mRNA	Validation	m_Source	m_log2FC	m_Regulation	correlation	m_Types
hsa_circ_0084353|PRKDC	PMID: 28656150	chr8:48769716-48805947	2.8	UP	-	NA	hsa-miR-589	circinteractome, CSCD	NS	NS	FXN	Luciferase reporter assay	mirtarbase	0.2	UP	Positive
hsa_circ_0008509|NAV3	PMID: 28656150	chr12:78334098-78415642	-1.4	DOWN	+	NA	hsa-miR-431	circinteractome, CSCD	NS	NS	SOCS6	qRT-PCR	mirtarbase	-0.3	DOWN	Positive
hsa_circ_0008509|NAV3	PMID: 28656150	chr12:78334098-78415642	-1.4	DOWN	+	NA	hsa-miR-490-5p	circinteractome, CSCD	-1.2	DOWN	PIK3CA	Luciferase reporter assay//qRT-PCR	mirtarbase	-0.2	DOWN	Positive
hsa_circ_0008509|NAV3	PMID: 28656150	chr12:78334098-78415642	-1.4	DOWN	+	NA	hsa-miR-490-5p	circinteractome, CSCD	-1.2	DOWN	BMPR2	Luciferase reporter assay	mirtarbase		DOWN	Positive
hsa_circ_0008509|NAV3	PMID: 28656150	chr12:78334098-78415642	-1.4	DOWN	+	NA	hsa-miR-577	circinteractome, CSCD	-1.1	DOWN	HSPB2	Luciferase reporter assay//Western blot	mirtarbase	-0.5	DOWN	Positive
hsa_circ_0074930|SLIT3	PMID: 28656150	chr5:168233450-168250336	3	UP	-	NA	hsa-miR-127-5p	circinteractome, CSCD	NS	NS	BLVRB	Immunofluorescence//Luciferase reporter assay//qRT-PCR//Western blot	mirtarbase	-0.3	DOWN	Negative
hsa_circ_0084353|PRKDC	PMID: 28656150	chr8:48769716-48805947	2.8	UP	-	NA	hsa-miR-127-5p	circinteractome, CSCD	NS	NS	BLVRB	Immunofluorescence//Luciferase reporter assay//qRT-PCR//Western blot	mirtarbase	-0.3	DOWN	Negative
hsa_circ_0084353|PRKDC	PMID: 28656150	chr8:48769716-48805947	2.8	UP	-	NA	hsa-miR-139-5p	circinteractome, CSCD	-1.3	DOWN	ACTC1	Luciferase reporter assay	mirtarbase	-0.5	DOWN	Negative
hsa_circ_0084353|PRKDC	PMID: 28656150	chr8:48769716-48805947	2.8	UP	-	NA	hsa-miR-139-5p	circinteractome, CSCD	-1.3	DOWN	BCL2	Luciferase reporter assay//qRT-PCR//Western blot	mirtarbase		DOWN	Negative
hsa_circ_0084353|PRKDC	PMID: 28656150	chr8:48769716-48805947	2.8	UP	-	NA	hsa-miR-139-5p	circinteractome, CSCD	-1.3	DOWN	FAM162A	Luciferase reporter assay	mirtarbase		DOWN	Negative
hsa_circ_0084353|PRKDC	PMID: 28656150	chr8:48769716-48805947	2.8	UP	-	NA	hsa-miR-139-5p	circinteractome, CSCD	-1.3	DOWN	IGF1R	Luciferase reporter assay//Western blot//qRT-PCR	mirtarbase		DOWN	Negative
hsa_circ_0084353|PRKDC	PMID: 28656150	chr8:48769716-48805947	2.8	UP	-	NA	hsa-miR-139-5p	circinteractome, CSCD	-1.3	DOWN	MCL1	Immunohistochemistry//Luciferase reporter assay//qRT-PCR//Western blot	mirtarbase		DOWN	Negative
hsa_circ_0084353|PRKDC	PMID: 28656150	chr8:48769716-48805947	2.8	UP	-	NA	hsa-miR-139-5p	circinteractome, CSCD	-1.3	DOWN	NFKB1	Luciferase reporter assay	mirtarbase		DOWN	Negative
hsa_circ_0084353|PRKDC	PMID: 28656150	chr8:48769716-48805947	2.8	UP	-	NA	hsa-miR-139-5p	circinteractome, CSCD	-1.3	DOWN	NR5A2	Luciferase reporter assay//qRT-PCR//Western blot	mirtarbase		DOWN	Negative
hsa_circ_0084353|PRKDC	PMID: 28656150	chr8:48769716-48805947	2.8	UP	-	NA	hsa-miR-139-5p	circinteractome, CSCD	-1.3	DOWN	PDE4D	Immunoblot//Luciferase reporter assay//qRT-PCR	mirtarbase		DOWN	Negative
hsa_circ_0084353|PRKDC	PMID: 28656150	chr8:48769716-48805947	2.8	UP	-	NA	hsa-miR-139-5p	circinteractome, CSCD	-1.3	DOWN	RAP1B	Luciferase reporter assay//Western blot//qRT-PCR	mirtarbase		DOWN	Negative
hsa_circ_0084353|PRKDC	PMID: 28656150	chr8:48769716-48805947	2.8	UP	-	NA	hsa-miR-581	circinteractome, CSCD	NS	NS	DICER1	Northern blot//qRT-PCR//Western blot//Luciferase reporter assay	mirtarbase	-0.2	DOWN	Negative
											EDEM1	Northern blot//qRT-PCR//Western blot//Luciferase reporter assay	mirtarbase		DOWN	Negative
hsa_circ_0008509|NAV3	PMID: 28656150	chr12:78334098-78415642	-1.4	DOWN	+	NA	hsa-miR-149	circinteractome, CSCD	-1.1	DOWN	E2F1	Luciferase reporter assay//qRT-PCR//Western blot//Reporter assay;Western blot;qRT-PCR;Other	mirtarbase	0.2	UP	Negative
hsa_circ_0008509|NAV3	PMID: 28656150	chr12:78334098-78415642	-1.4	DOWN	+	NA	hsa-miR-149	circinteractome, CSCD	-1.1	DOWN	FGF21	Western blot	mirtarbase		UP	Negative
hsa_circ_0008509|NAV3	PMID: 28656150	chr12:78334098-78415642	-1.4	DOWN	+	NA	hsa-miR-149	circinteractome, CSCD	-1.1	DOWN	FOXM1	Luciferase reporter assay//qRT-PCR//Western blot	mirtarbase		UP	Negative
hsa_circ_0008509|NAV3	PMID: 28656150	chr12:78334098-78415642	-1.4	DOWN	+	NA	hsa-miR-149	circinteractome, CSCD	-1.1	DOWN	GIT1	Immunofluorescence//Immunohistochemistry//Luciferase reporter assay//Microarray//qRT-PCR//Western blot	mirtarbase		UP	Negative
hsa_circ_0008509|NAV3	PMID: 28656150	chr12:78334098-78415642	-1.4	DOWN	+	NA	hsa-miR-149	circinteractome, CSCD	-1.1	DOWN	MYBL2	Reporter assay;Western blot;qRT-PCR	mirtarbase		UP	Negative
hsa_circ_0008494|ARID1A	PMID: 28656150	chr1:27056141-27059283	2.7	UP	+	NA	hsa-miR-146b-3p	circinteractome, CSCD	NS	NS	PER1	Luciferase reporter assay	mirtarbase	-0.5	DOWN	Negative
hsa_circ_0008494|ARID1A	PMID: 28656150	chr1:27056141-27059283	2.7	UP	+	NA	hsa-miR-146b-3p	circinteractome, CSCD	NS	NS	NPAS4	Luciferase reporter assay	mirtarbase	-0.878516	DOWN	Negative

## Sheet: Cervical
Column A : CircBase ID|Gene name
Column B : Source of circular RNAs.
Column C : Chromosomal Location.
Column D : Log 2 fold change of differentially expressed circRNAs.
Column E : Up or Down regulated circRNAs.
Column F : (+) Forward strand and (–) Reverse Strand.
Column G :Type of circRNAs, exonic/intronic/intragenic, etc.
Column H : MirBase ID.
Column I : Source of microRNAs.
Column J : Log 2 fold change of differentially expressed miRNAs.
Column K : Up or Down regulated miRNAs.
Column L : Genes.
Column M : Methods by which mRNAs were experimentally validated.
Column N : Source of mRNAs.
Column O : Log 2 fold change of differentially expressed mRNAs.
Column P : Up or Down regulated mRNAs.
Column Q : Positive or Negative Correlation.
Column R : Drivers (Driver/Onco genes) or TSGs (Tumor Suppressor Genes)
NA : Not Available.
NS : Non Significant.
circRNA|Gene Symbol	c_Source	Location	c_log2FC	c_Regulation	Strand	circRNA Type	microRNA	mi_Source	mi_log2FC	mi_Regulation	mRNA	Validation	m_Source	m_log2FC	m_Regulation	correlation	m_Types
hsa_circ_0006075|TTC3	PMID: 28970820	chr:37187048-37196036	-4	DOWN	+	NA	hsa-miR-145	circinteractome, CSCD	-2.3	DOWN	AKR1B10	Reporter assay;Microarray	mirtarbase	-3.1	DOWN	Positive
hsa_circ_0006075|TTC3	PMID: 28970820	chr:37187048-37196036	-4	DOWN	+	NA	hsa-miR-145	circinteractome, CSCD	-2.3	DOWN	ALDH3A1	Reporter assay;Microarray	mirtarbase	-2.5	DOWN	Positive
hsa_circ_0006075|TTC3	PMID: 28970820	chr:37187048-37196036	-4	DOWN	+	NA	hsa-miR-145	circinteractome, CSCD	-2.3	DOWN	CFTR	Luciferase reporter assay//qRT-PCR	mirtarbase	-1.3	DOWN	Positive
hsa_circ_0006075|TTC3	PMID: 28970820	chr:37187048-37196036	-4	DOWN	+	NA	hsa-miR-145	circinteractome, CSCD	-2.3	DOWN	FZD7	Luciferase reporter assay	mirtarbase	-1.3	DOWN	Positive
hsa_circ_0006075|TTC3	PMID: 28970820	chr:37187048-37196036	-4	DOWN	+	NA	hsa-miR-145	circinteractome, CSCD	-2.3	DOWN	HMGA2	Immunohistochemistry//Luciferase reporter assay//Microarray//qRT-PCR//Western blot	mirtarbase	-1.8	DOWN	Positive
hsa_circ_0006075|TTC3	PMID: 28970820	chr:37187048-37196036	-4	DOWN	+	NA	hsa-miR-145	circinteractome, CSCD	-2.3	DOWN	KLF4	FACS//Flow//GFP reporter assay//In situ hybridization//Luciferase reporter assay//qRT-PCR//Reporter assay;Western blot;qRT-PCR	mirtarbase	-1.4	DOWN	Positive
hsa_circ_0006075|TTC3	PMID: 28970820	chr:37187048-37196036	-4	DOWN	+	NA	hsa-miR-145	circinteractome, CSCD	-2.3	DOWN	MMP12	Reporter assay;Microarray	mirtarbase	-1.5	DOWN	Positive
hsa_circ_0006075|TTC3	PMID: 28970820	chr:37187048-37196036	-4	DOWN	+	NA	hsa-miR-145	circinteractome, CSCD	-2.3	DOWN	MMP16	Luciferase reporter assay//qRT-PCR	mirtarbase	-1.3	DOWN	Positive
hsa_circ_0006075|TTC3	PMID: 28970820	chr:37187048-37196036	-4	DOWN	+	NA	hsa-miR-145	circinteractome, CSCD	-2.3	DOWN	MYC	qRT-PCR//Luciferase reporter assay//Western blot	mirtarbase	-1.2	DOWN	Positive
hsa_circ_0006075|TTC3	PMID: 28970820	chr:37187048-37196036	-4	DOWN	+	NA	hsa-miR-145	circinteractome, CSCD	-2.3	DOWN	MYOCD	Luciferase reporter assay//qRT-PCR//Western blot	mirtarbase	-2.9	DOWN	Positive
hsa_circ_0006075|TTC3	PMID: 28970820	chr:37187048-37196036	-4	DOWN	+	NA	hsa-miR-145	circinteractome, CSCD	-2.3	DOWN	PDGFD	Microarray	mirtarbase	-1.1	DOWN	Positive
hsa_circ_0006075|TTC3	PMID: 28970820	chr:37187048-37196036	-4	DOWN	+	NA	hsa-miR-145	circinteractome, CSCD	-2.3	DOWN	ROBO2	In situ hybridization//Luciferase reporter assay//qRT-PCR//western blot//Reporter assay	mirtarbase	-1.3	DOWN	Positive
hsa_circ_0006075|TTC3	PMID: 28970820	chr:37187048-37196036	-4	DOWN	+	NA	hsa-miR-145	circinteractome, CSCD	-2.3	DOWN	SAMD5	Microarray//qRT-PCR	mirtarbase	-1.3	DOWN	Positive
hsa_circ_0006075|TTC3	PMID: 28970820	chr:37187048-37196036	-4	DOWN	+	NA	hsa-miR-145	circinteractome, CSCD	-2.3	DOWN	SOX2	FACS//Flow//GFP reporter assay//In situ hybridization//Luciferase reporter assay//qRT-PCR//Reporter assay;Western blot;qRT-PCR;Other	mirtarbase	-3.1	DOWN	Positive
hsa_circ_0006075|TTC3	PMID: 28970820	chr:37187048-37196036	-4	DOWN	+	NA	hsa-miR-145	circinteractome, CSCD	-2.3	DOWN	TGFB2	Luciferase reporter assay	mirtarbase	-1.6	DOWN	Positive
hsa_circ_0009166|VPS11	PMID: 28970820	chr:119070233-119073951	-4.5	DOWN	+	NA	hsa-miR-145	circinteractome, CSCD	-2.3	DOWN	AKR1B10	Reporter assay;Microarray	mirtarbase	-3.1	DOWN	Positive
hsa_circ_0009166|VPS11	PMID: 28970820	chr:119070233-119073951	-4.5	DOWN	+	NA	hsa-miR-145	circinteractome, CSCD	-2.3	DOWN	ALDH3A1	Reporter assay;Microarray	mirtarbase	-2.5	DOWN	Positive
hsa_circ_0009166|VPS11	PMID: 28970820	chr:119070233-119073951	-4.5	DOWN	+	NA	hsa-miR-145	circinteractome, CSCD	-2.3	DOWN	CFTR	Luciferase reporter assay//qRT-PCR	mirtarbase	-1.3	DOWN	Positive
hsa_circ_0009166|VPS11	PMID: 28970820	chr:119070233-119073951	-4.5	DOWN	+	NA	hsa-miR-145	circinteractome, CSCD	-2.3	DOWN	FZD7	Luciferase reporter assay	mirtarbase	-1.3	DOWN	Positive
hsa_circ_0009166|VPS11	PMID: 28970820	chr:119070233-119073951	-4.5	DOWN	+	NA	hsa-miR-145	circinteractome, CSCD	-2.3	DOWN	HMGA2	Immunohistochemistry//Luciferase reporter assay//Microarray//qRT-PCR//Western blot	mirtarbase	-1.8	DOWN	Positive
hsa_circ_0009166|VPS11	PMID: 28970820	chr:119070233-119073951	-4.5	DOWN	+	NA	hsa-miR-145	circinteractome, CSCD	-2.3	DOWN	KLF4	FACS//Flow//GFP reporter assay//In situ hybridization//Luciferase reporter assay//qRT-PCR//Reporter assay;Western blot;qRT-PCR	mirtarbase	-1.4	DOWN	Positive
hsa_circ_0009166|VPS11	PMID: 28970820	chr:119070233-119073951	-4.5	DOWN	+	NA	hsa-miR-145	circinteractome, CSCD	-2.3	DOWN	MMP12	Reporter assay;Microarray	mirtarbase	-1.5	DOWN	Positive
hsa_circ_0009166|VPS11	PMID: 28970820	chr:119070233-119073951	-4.5	DOWN	+	NA	hsa-miR-145	circinteractome, CSCD	-2.3	DOWN	MMP16	Luciferase reporter assay//qRT-PCR	mirtarbase	-1.3	DOWN	Positive
hsa_circ_0009166|VPS11	PMID: 28970820	chr:119070233-119073951	-4.5	DOWN	+	NA	hsa-miR-145	circinteractome, CSCD	-2.3	DOWN	MYC	qRT-PCR//Luciferase reporter assay//Western blot	mirtarbase	-1.2	DOWN	Positive
hsa_circ_0009166|VPS11	PMID: 28970820	chr:119070233-119073951	-4.5	DOWN	+	NA	hsa-miR-145	circinteractome, CSCD	-2.3	DOWN	MYOCD	Luciferase reporter assay//qRT-PCR//Western blot	mirtarbase	-2.9	DOWN	Positive
hsa_circ_0009166|VPS11	PMID: 28970820	chr:119070233-119073951	-4.5	DOWN	+	NA	hsa-miR-145	circinteractome, CSCD	-2.3	DOWN	PDGFD	Microarray	mirtarbase	-1.1	DOWN	Positive
hsa_circ_0009166|VPS11	PMID: 28970820	chr:119070233-119073951	-4.5	DOWN	+	NA	hsa-miR-145	circinteractome, CSCD	-2.3	DOWN	ROBO2	In situ hybridization//Luciferase reporter assay//qRT-PCR//western blot//Reporter assay	mirtarbase	-1.3	DOWN	Positive
hsa_circ_0009166|VPS11	PMID: 28970820	chr:119070233-119073951	-4.5	DOWN	+	NA	hsa-miR-145	circinteractome, CSCD	-2.3	DOWN	SAMD5	Microarray//qRT-PCR	mirtarbase	-1.3	DOWN	Positive
hsa_circ_0009166|VPS11	PMID: 28970820	chr:119070233-119073951	-4.5	DOWN	+	NA	hsa-miR-145	circinteractome, CSCD	-2.3	DOWN	SOX2	FACS//Flow//GFP reporter assay//In situ hybridization//Luciferase reporter assay//qRT-PCR//Reporter assay;Western blot;qRT-PCR;Other	mirtarbase	-3.1	DOWN	Positive
hsa_circ_0009166|VPS11	PMID: 28970820	chr:119070233-119073951	-4.5	DOWN	+	NA	hsa-miR-145	circinteractome, CSCD	-2.3	DOWN	TGFB2	Luciferase reporter assay	mirtarbase	-1.6	DOWN	Positive
hsa_circ_0031583|ARHGAP5	PMID: 28970820	chr:32090501-32094386	4.9	UP	+	NA	hsa-miR-182	circinteractome, CSCD	1.03	UP	BDNF	Luciferase reporter assay//qRT-PCR	mirtarbase	-1.6	DOWN	Negative
hsa_circ_0031583|ARHGAP5	PMID: 28970820	chr:32090501-32094386	4.9	UP	+	NA	hsa-miR-182	circinteractome, CSCD	1.03	UP	CREB5	Luciferase reporter assay	mirtarbase	-2.1	DOWN	Negative
hsa_circ_0031583|ARHGAP5	PMID: 28970820	chr:32090501-32094386	4.9	UP	+	NA	hsa-miR-182	circinteractome, CSCD	1.03	UP	FGF9	Luciferase reporter assay//Western blot	mirtarbase	-2.5	DOWN	Negative
hsa_circ_0031583|ARHGAP5	PMID: 28970820	chr:32090501-32094386	4.9	UP	+	NA	hsa-miR-182	circinteractome, CSCD	1.03	UP	LRRC4	qRT-PCR//Immunohistochemistry//Luciferase reporter assay	mirtarbase	-2.7	DOWN	Negative
hsa_circ_0031583|ARHGAP5	PMID: 28970820	chr:32090501-32094386	4.9	UP	+	NA	hsa-miR-182	circinteractome, CSCD	1.03	UP	NRN1	Luciferase reporter assay	mirtarbase	-2.1	DOWN	Negative
hsa_circ_0031583|ARHGAP5	PMID: 28970820	chr:32090501-32094386	4.9	UP	+	NA	hsa-miR-182	circinteractome, CSCD	1.03	UP	PCDH8	Luciferase reporter assay	mirtarbase	-1.8	DOWN	Negative
hsa_circ_0031583|ARHGAP5	PMID: 28970820	chr:32090501-32094386	4.9	UP	+	NA	hsa-miR-182	circinteractome, CSCD	1.03	UP	PDK4	Luciferase reporter assay//qRT-PCR//Western blot	mirtarbase	-1.7	DOWN	Negative
hsa_circ_0031583|ARHGAP5	PMID: 28970820	chr:32090501-32094386	4.9	UP	+	NA	hsa-miR-182	circinteractome, CSCD	1.03	UP	RECK	Luciferase reporter assay//qRT-PCR//Western blot	mirtarbase	-1.1	DOWN	Negative
hsa_circ_0031583|ARHGAP5	PMID: 28970820	chr:32090501-32094386	4.9	UP	+	NA	hsa-miR-182	circinteractome, CSCD	1.03	UP	TCEAL7	Luciferase reporter assay//qRT-PCR//Western blot	mirtarbase	-1.8	DOWN	Negative
hsa_circ_0031583|ARHGAP5	PMID: 28970820	chr:32090501-32094386	4.9	UP	+	NA	hsa-miR-223	circinteractome, CSCD	1.03	UP	CFTR	Luciferase reporter assay//qRT-PCR	mirtarbase	-1.3	DOWN	Negative
hsa_circ_0031583|ARHGAP5	PMID: 28970820	chr:32090501-32094386	4.9	UP	+	NA	hsa-miR-223	circinteractome, CSCD	1.03	UP	CXCL2	Luciferase reporter assay	mirtarbase	-1.1	DOWN	Negative
hsa_circ_0031583|ARHGAP5	PMID: 28970820	chr:32090501-32094386	4.9	UP	+	NA	hsa-miR-223	circinteractome, CSCD	1.03	UP	EGF	Luciferase reporter assay//Microarray//qRT-PCR//Western blot	mirtarbase	-2.6	DOWN	Negative
hsa_circ_0031583|ARHGAP5	PMID: 28970820	chr:32090501-32094386	4.9	UP	+	NA	hsa-miR-223	circinteractome, CSCD	1.03	UP	IL6	Luciferase reporter assay	mirtarbase	-1.9	DOWN	Negative
hsa_circ_0031583|ARHGAP5	PMID: 28970820	chr:32090501-32094386	4.9	UP	+	NA	hsa-miR-223	circinteractome, CSCD	1.03	UP	MYL9	Luciferase reporter assay	mirtarbase	-2.3	DOWN	Negative
hsa_circ_0031583|ARHGAP5	PMID: 28970820	chr:32090501-32094386	4.9	UP	+	NA	hsa-miR-223	circinteractome, CSCD	1.03	UP	NAMPT	Microarray//qRT-PCR	mirtarbase	-1.3	DOWN	Negative
hsa_circ_0031583|ARHGAP5	PMID: 28970820	chr:32090501-32094386	4.9	UP	+	NA	hsa-miR-223	circinteractome, CSCD	1.03	UP	NFIA	Luciferase reporter assay//qRT-PCR//Western blot//Reporter assay	mirtarbase	-1.1	DOWN	Negative
hsa_circ_0031583|ARHGAP5	PMID: 28970820	chr:32090501-32094386	4.9	UP	+	NA	hsa-miR-223	circinteractome, CSCD	1.03	UP	NFIX	Luciferase reporter assay	mirtarbase	-1.2	DOWN	Negative
hsa_circ_0031583|ARHGAP5	PMID: 28970820	chr:32090501-32094386	4.9	UP	+	NA	hsa-miR-223	circinteractome, CSCD	1.03	UP	PRDM1	Luciferase reporter assay//qRT-PCR//Western blot	mirtarbase	-1.1	DOWN	Negative
hsa_circ_0031583|ARHGAP5	PMID: 28970820	chr:32090501-32094386	4.9	UP	+	NA	hsa-miR-223	circinteractome, CSCD	1.03	UP	SEMA3A	qRT-PCR//Western blot	mirtarbase	-1.7	DOWN	Negative
hsa_circ_0031583|ARHGAP5	PMID: 28970820	chr:32090501-32094386	4.9	UP	+	NA	hsa-miR-223	circinteractome, CSCD	1.03	UP	SLC2A4	Flow//Immunoblot//Immunofluorescence//Immunohistochemistry//Immunoprecipitaion//In situ hybridization//Luciferase reporter assay//Northern blot//qRT-PCR	mirtarbase	-3.2	DOWN	Negative
hsa_circ_0031583|ARHGAP5	PMID: 28970820	chr:32090501-32094386	4.9	UP	+	NA	hsa-miR-223	circinteractome, CSCD	1.03	UP	ZEB1	Luciferase reporter assay	mirtarbase	-1.6	DOWN	Negative
hsa_circ_0031583|ARHGAP5	PMID: 28970820	chr:32090501-32094386	4.9	UP	+	NA	hsa-miR-582-3p	circinteractome, CSCD	1.1	UP	LRRK2	qRT-PCR	mirtarbase	-1.4	DOWN	Negative
hsa_circ_0031583|ARHGAP5	PMID: 28970820	chr:32090501-32094386	4.9	UP	+	NA	hsa-miR-582-3p	circinteractome, CSCD	1.1	UP	DIXDC1	qRT-PCR	mirtarbase	-1.6	DOWN	Negative
hsa_circ_0031583|ARHGAP5	PMID: 28970820	chr:32090501-32094386	4.9	UP	+	NA	hsa-miR-582-3p	circinteractome, CSCD	1.1	UP	SFRP1	Luciferase reporter assay//qRT-PCR//Western blot//RNA immunopercipitation//TOP/FOP luciferase assay	mirtarbase	-1.9	DOWN	Negative
hsa_circ_0005534|ERC1	PMID: 28970820	chr:998323-1028572	4.5	UP	+	NA	hsa-miR-192	circinteractome, CSCD	2.2	UP	ITGB3	Immunofluorescence//Luciferase reporter assay//Western blot	mirtarbase	-1.2	DOWN	Negative
hsa_circ_0005534|ERC1	PMID: 28970820	chr:998323-1028572	4.5	UP	+	NA	hsa-miR-182	circinteractome, CSCD	1.03	UP	BDNF	Luciferase reporter assay//qRT-PCR	mirtarbase	-1.6	DOWN	Negative
hsa_circ_0005534|ERC1	PMID: 28970820	chr:998323-1028572	4.5	UP	+	NA	hsa-miR-182	circinteractome, CSCD	1.03	UP	CREB5	Luciferase reporter assay	mirtarbase	-2.1	DOWN	Negative
hsa_circ_0005534|ERC1	PMID: 28970820	chr:998323-1028572	4.5	UP	+	NA	hsa-miR-182	circinteractome, CSCD	1.03	UP	FGF9	Luciferase reporter assay//Western blot	mirtarbase	-2.5	DOWN	Negative
hsa_circ_0005534|ERC1	PMID: 28970820	chr:998323-1028572	4.5	UP	+	NA	hsa-miR-182	circinteractome, CSCD	1.03	UP	LRRC4	qRT-PCR//Immunohistochemistry//Luciferase reporter assay	mirtarbase	-2.7	DOWN	Negative
hsa_circ_0005534|ERC1	PMID: 28970820	chr:998323-1028572	4.5	UP	+	NA	hsa-miR-182	circinteractome, CSCD	1.03	UP	NRN1	Luciferase reporter assay	mirtarbase	-2.1	DOWN	Negative
hsa_circ_0005534|ERC1	PMID: 28970820	chr:998323-1028572	4.5	UP	+	NA	hsa-miR-182	circinteractome, CSCD	1.03	UP	PCDH8	Luciferase reporter assay	mirtarbase	-1.8	DOWN	Negative
hsa_circ_0005534|ERC1	PMID: 28970820	chr:998323-1028572	4.5	UP	+	NA	hsa-miR-182	circinteractome, CSCD	1.03	UP	PDK4	Luciferase reporter assay//qRT-PCR//Western blot	mirtarbase	-1.7	DOWN	Negative
hsa_circ_0005534|ERC1	PMID: 28970820	chr:998323-1028572	4.5	UP	+	NA	hsa-miR-182	circinteractome, CSCD	1.03	UP	RECK	Luciferase reporter assay//qRT-PCR//Western blot	mirtarbase	-1.1	DOWN	Negative
hsa_circ_0005534|ERC1	PMID: 28970820	chr:998323-1028572	4.5	UP	+	NA	hsa-miR-182	circinteractome, CSCD	1.03	UP	TCEAL7	Luciferase reporter assay//qRT-PCR//Western blot	mirtarbase	-1.8	DOWN	Negative
hsa_circ_0005534|ERC1	PMID: 28970820	chr:998323-1028572	4.5	UP	+	NA	hsa-miR-223	circinteractome, CSCD	1.03	UP	CFTR	Luciferase reporter assay//qRT-PCR	mirtarbase	-1.3	DOWN	Negative
hsa_circ_0005534|ERC1	PMID: 28970820	chr:998323-1028572	4.5	UP	+	NA	hsa-miR-223	circinteractome, CSCD	1.03	UP	CXCL2	Luciferase reporter assay	mirtarbase	-1.1	DOWN	Negative
hsa_circ_0005534|ERC1	PMID: 28970820	chr:998323-1028572	4.5	UP	+	NA	hsa-miR-223	circinteractome, CSCD	1.03	UP	EGF	Luciferase reporter assay//Microarray//qRT-PCR//Western blot	mirtarbase	-2.6	DOWN	Negative
hsa_circ_0005534|ERC1	PMID: 28970820	chr:998323-1028572	4.5	UP	+	NA	hsa-miR-223	circinteractome, CSCD	1.03	UP	IL6	Luciferase reporter assay	mirtarbase	-1.9	DOWN	Negative
hsa_circ_0005534|ERC1	PMID: 28970820	chr:998323-1028572	4.5	UP	+	NA	hsa-miR-223	circinteractome, CSCD	1.03	UP	MYL9	Luciferase reporter assay	mirtarbase	-2.3	DOWN	Negative
hsa_circ_0005534|ERC1	PMID: 28970820	chr:998323-1028572	4.5	UP	+	NA	hsa-miR-223	circinteractome, CSCD	1.03	UP	NAMPT	Microarray//qRT-PCR	mirtarbase	-1.3	DOWN	Negative
hsa_circ_0005534|ERC1	PMID: 28970820	chr:998323-1028572	4.5	UP	+	NA	hsa-miR-223	circinteractome, CSCD	1.03	UP	NFIA	Luciferase reporter assay//qRT-PCR//Western blot//Reporter assay	mirtarbase	-1.1	DOWN	Negative
hsa_circ_0005534|ERC1	PMID: 28970820	chr:998323-1028572	4.5	UP	+	NA	hsa-miR-223	circinteractome, CSCD	1.03	UP	NFIX	Luciferase reporter assay	mirtarbase	-1.2	DOWN	Negative
hsa_circ_0005534|ERC1	PMID: 28970820	chr:998323-1028572	4.5	UP	+	NA	hsa-miR-223	circinteractome, CSCD	1.03	UP	PRDM1	Luciferase reporter assay//qRT-PCR//Western blot	mirtarbase	-1.1	DOWN	Negative
hsa_circ_0005534|ERC1	PMID: 28970820	chr:998323-1028572	4.5	UP	+	NA	hsa-miR-223	circinteractome, CSCD	1.03	UP	SEMA3A	qRT-PCR//Western blot	mirtarbase	-1.7	DOWN	Negative
hsa_circ_0005534|ERC1	PMID: 28970820	chr:998323-1028572	4.5	UP	+	NA	hsa-miR-223	circinteractome, CSCD	1.03	UP	SLC2A4	Flow//Immunoblot//Immunofluorescence//Immunohistochemistry//Immunoprecipitaion//In situ hybridization//Luciferase reporter assay//Northern blot//qRT-PCR	mirtarbase	-3.2	DOWN	Negative
hsa_circ_0005534|ERC1	PMID: 28970820	chr:998323-1028572	4.5	UP	+	NA	hsa-miR-223	circinteractome, CSCD	1.03	UP	ZEB1	Luciferase reporter assay	mirtarbase	-1.6	DOWN	Negative
hsa_circ_0005534|ERC1	PMID: 28970820	chr:998323-1028572	4.5	UP	+	NA	hsa-miR-582-3p	circinteractome, CSCD	1.1	UP	LRRK2	qRT-PCR	mirtarbase	-1.4	DOWN	Negative
hsa_circ_0005534|ERC1	PMID: 28970820	chr:998323-1028572	4.5	UP	+	NA	hsa-miR-582-3p	circinteractome, CSCD	1.1	UP	DIXDC1	qRT-PCR	mirtarbase	-1.6	DOWN	Negative
hsa_circ_0005534|ERC1	PMID: 28970820	chr:998323-1028572	4.5	UP	+	NA	hsa-miR-582-3p	circinteractome, CSCD	1.1	UP	SFRP1	Luciferase reporter assay//qRT-PCR//Western blot//RNA immunopercipitation//TOP/FOP luciferase assay	mirtarbase	-1.9	DOWN	Negative
hsa_circ_0085302|RIMS2	PMID: 28970820	chr:104093470-104148848	3.9	UP	+	NA	hsa-miR-182	circinteractome, CSCD	1.03	UP	BDNF	Luciferase reporter assay//qRT-PCR	mirtarbase	-1.6	DOWN	Negative
hsa_circ_0085302|RIMS2	PMID: 28970820	chr:104093470-104148848	3.9	UP	+	NA	hsa-miR-182	circinteractome, CSCD	1.03	UP	CREB5	Luciferase reporter assay	mirtarbase	-2.1	DOWN	Negative
hsa_circ_0085302|RIMS2	PMID: 28970820	chr:104093470-104148848	3.9	UP	+	NA	hsa-miR-182	circinteractome, CSCD	1.03	UP	FGF9	Luciferase reporter assay//Western blot	mirtarbase	-2.5	DOWN	Negative
hsa_circ_0085302|RIMS2	PMID: 28970820	chr:104093470-104148848	3.9	UP	+	NA	hsa-miR-182	circinteractome, CSCD	1.03	UP	LRRC4	qRT-PCR//Immunohistochemistry//Luciferase reporter assay	mirtarbase	-2.7	DOWN	Negative
hsa_circ_0085302|RIMS2	PMID: 28970820	chr:104093470-104148848	3.9	UP	+	NA	hsa-miR-182	circinteractome, CSCD	1.03	UP	NRN1	Luciferase reporter assay	mirtarbase	-2.1	DOWN	Negative
hsa_circ_0085302|RIMS2	PMID: 28970820	chr:104093470-104148848	3.9	UP	+	NA	hsa-miR-182	circinteractome, CSCD	1.03	UP	PCDH8	Luciferase reporter assay	mirtarbase	-1.8	DOWN	Negative
hsa_circ_0085302|RIMS2	PMID: 28970820	chr:104093470-104148848	3.9	UP	+	NA	hsa-miR-182	circinteractome, CSCD	1.03	UP	PDK4	Luciferase reporter assay//qRT-PCR//Western blot	mirtarbase	-1.7	DOWN	Negative
hsa_circ_0085302|RIMS2	PMID: 28970820	chr:104093470-104148848	3.9	UP	+	NA	hsa-miR-182	circinteractome, CSCD	1.03	UP	RECK	Luciferase reporter assay//qRT-PCR//Western blot	mirtarbase	-1.1	DOWN	Negative
hsa_circ_0085302|RIMS2	PMID: 28970820	chr:104093470-104148848	3.9	UP	+	NA	hsa-miR-182	circinteractome, CSCD	1.03	UP	TCEAL7	Luciferase reporter assay//qRT-PCR//Western blot	mirtarbase	-1.8	DOWN	Negative
hsa_circ_0047022|CEP192	PMID: 28970820	chr:13048858-13073185	4.4	UP	+	NA	hsa-miR-326	circinteractome, CSCD	1.02	UP	CD274	Luciferase reporter assay//qRT-PCR	mirtarbase	-1.3	DOWN	Negative
hsa_circ_0006075|TTC3	PMID: 28970820	chr:37187048-37196036	-4	DOWN	+	NA	hsa-miR-194	circinteractome, CSCD	2.09	UP	HBEGF	Luciferase reporter assay//qRT-PCR//Western blot	mirtarbase	-1.9	DOWN	Negative
hsa_circ_0006075|TTC3	PMID: 28970820	chr:37187048-37196036	-4	DOWN	+	NA	hsa-miR-194	circinteractome, CSCD	2.09	UP	ITGA9	Luciferase reporter assay//qRT-PCR//Western blot	mirtarbase	-1.2	DOWN	Negative
hsa_circ_0006075|TTC3	PMID: 28970820	chr:37187048-37196036	-4	DOWN	+	NA	hsa-miR-194	circinteractome, CSCD	2.09	UP	SOX5	Luciferase reporter assay//qRT-PCR//Western blot	mirtarbase	-1.6	DOWN	Negative
hsa_circ_0017731|DHTKD1	PMID: 28970820	chr:12081471-12113064	-4.1	DOWN	+	NA	hsa-miR-182	circinteractome, CSCD	1.03	UP	BDNF	Luciferase reporter assay//qRT-PCR	mirtarbase	-1.6	DOWN	Negative
hsa_circ_0017731|DHTKD1	PMID: 28970820	chr:12081471-12113064	-4.1	DOWN	+	NA	hsa-miR-182	circinteractome, CSCD	1.03	UP	CREB5	Luciferase reporter assay	mirtarbase	-2.1	DOWN	Negative
hsa_circ_0017731|DHTKD1	PMID: 28970820	chr:12081471-12113064	-4.1	DOWN	+	NA	hsa-miR-182	circinteractome, CSCD	1.03	UP	FGF9	Luciferase reporter assay//Western blot	mirtarbase	-2.5	DOWN	Negative
hsa_circ_0017731|DHTKD1	PMID: 28970820	chr:12081471-12113064	-4.1	DOWN	+	NA	hsa-miR-182	circinteractome, CSCD	1.03	UP	LRRC4	qRT-PCR//Immunohistochemistry//Luciferase reporter assay	mirtarbase	-2.7	DOWN	Negative
hsa_circ_0017731|DHTKD1	PMID: 28970820	chr:12081471-12113064	-4.1	DOWN	+	NA	hsa-miR-182	circinteractome, CSCD	1.03	UP	NRN1	Luciferase reporter assay	mirtarbase	-2.1	DOWN	Negative
hsa_circ_0017731|DHTKD1	PMID: 28970820	chr:12081471-12113064	-4.1	DOWN	+	NA	hsa-miR-182	circinteractome, CSCD	1.03	UP	PCDH8	Luciferase reporter assay	mirtarbase	-1.8	DOWN	Negative
hsa_circ_0017731|DHTKD1	PMID: 28970820	chr:12081471-12113064	-4.1	DOWN	+	NA	hsa-miR-182	circinteractome, CSCD	1.03	UP	PDK4	Luciferase reporter assay//qRT-PCR//Western blot	mirtarbase	-1.7	DOWN	Negative
hsa_circ_0017731|DHTKD1	PMID: 28970820	chr:12081471-12113064	-4.1	DOWN	+	NA	hsa-miR-182	circinteractome, CSCD	1.03	UP	RECK	Luciferase reporter assay//qRT-PCR//Western blot	mirtarbase	-1.1	DOWN	Negative
hsa_circ_0017731|DHTKD1	PMID: 28970820	chr:12081471-12113064	-4.1	DOWN	+	NA	hsa-miR-182	circinteractome, CSCD	1.03	UP	TCEAL7	Luciferase reporter assay//qRT-PCR//Western blot	mirtarbase	-1.8	DOWN	Negative
hsa_circ_0017731|DHTKD1	PMID: 28970820	chr:12081471-12113064	-4.1	DOWN	+	NA	hsa-miR-149	circinteractome, CSCD	1.03	UP	FASLG	Luciferase reporter assay//qRT-PCR//Western blot	mirtarbase	-1.7	DOWN	Negative
hsa_circ_0017731|DHTKD1	PMID: 28970820	chr:12081471-12113064	-4.1	DOWN	+	NA	hsa-miR-149	circinteractome, CSCD	1.03	UP	IL6	ELISA//Luciferase reporter assay//qRT-PCR//Western blot	mirtarbase	-1.9	DOWN	Negative
hsa_circ_0017731|DHTKD1	PMID: 28970820	chr:12081471-12113064	-4.1	DOWN	+	NA	hsa-miR-326	circinteractome, CSCD	1.02	UP	CD274	Luciferase reporter assay//qRT-PCR	mirtarbase	-1.3	DOWN	Negative
hsa_circ_0017731|DHTKD1	PMID: 28970820	chr:12081471-12113064	-4.1	DOWN	+	NA	hsa-miR-767-5p	circinteractome, CSCD	4.3	UP	FBN1	Luciferase reporter assay	mirtarbase	-1.1	DOWN	Negative
hsa_circ_0003982|FOXO3B	PMID: 28970820	chr:18670866-18672302	-4.3	DOWN	+	NA	hsa-miR-335	circinteractome, CSCD	1.1	UP	FMN2	Luciferase assay//qRT-PCR//Western blot	mirtarbase	-2.1	DOWN	Negative
hsa_circ_0003982|FOXO3B	PMID: 28970820	chr:18670866-18672302	-4.3	DOWN	+	NA	hsa-miR-335	circinteractome, CSCD	1.1	UP	GRM4	Luciferase reporter assay	mirtarbase	-1.3	DOWN	Negative
hsa_circ_0003982|FOXO3B	PMID: 28970820	chr:18670866-18672302	-4.3	DOWN	+	NA	hsa-miR-335	circinteractome, CSCD	1.1	UP	MYC	Western blot	mirtarbase	-1.2	DOWN	Negative
hsa_circ_0003982|FOXO3B	PMID: 28970820	chr:18670866-18672302	-4.3	DOWN	+	NA	hsa-miR-335	circinteractome, CSCD	1.1	UP	ZEB2	Luciferase reporter assay//qRT-PCR//Western blot	mirtarbase	-1.1	DOWN	Negative
