# Supplementary material for: Cancer-Associated circRNA–miRNA–mRNA Regulatory Networks: A Meta-Analysis
Source: Front Mol Biosci. 2021 May 12;8:671309. doi: 10.3389/fmolb.2021.671309 (PMC8149909; doi:10.3389/fmolb.2021.671309)
Supplement: Supplementary file 6 [file Table_6.XLSX]

## Sheet: ppin
Cancer	Number of PPIN Interactions	Number of clusters
HNSCC	407	2
GASTRIC	244	3
LIVER	280	2
LUNG	122	1
PANCREATIC	22	1
BREAST	57	2
THYROID	119	3
