# Supplementary material for: Cancer-Associated circRNA–miRNA–mRNA Regulatory Networks: A Meta-Analysis
Source: Front Mol Biosci. 2021 May 12;8:671309. doi: 10.3389/fmolb.2021.671309 (PMC8149909; doi:10.3389/fmolb.2021.671309)
Supplement: Supplementary file 7 [file Table_7.XLSX]

## Sheet: HNSCC
CLUSTER 1										CLUSTER 2
PANTHER GO-Slim Biological Process	Id	Homo sapiens - REFLIST (20851)	Client Text Box Input (29)	Client Text Box Input (expected)	Client Text Box Input (over/under)	Client Text Box Input (fold Enrichment)	Client Text Box Input (P-value)	log10p		PANTHER GO-Slim Biological Process	Id	Homo sapiens - REFLIST (20851)	Client Text Box Input (29)	Client Text Box Input (expected)	Client Text Box Input (over/under)	Client Text Box Input (fold Enrichment)	Client Text Box Input (P-value)	log10p
Cellular Process	GO:0009987	7481	24	10.4	+	2.31	3.05e-07	6.5157		Cellular Process	GO:0009987	7481	8	3.95	+	2.03	0.022	1.65758
Metabolic Process	GO:0008152	4633	18	6.44	+	2.79	4.62e-06	5.33536		Biological Regulation	GO:0065007	4469	7	2.36	+	2.97	0.00301	2.52143
Cellular Component Organization	GO:0016043	2337	14	3.25	+	4.31	7.58e-07	6.12033		Signaling	GO:0023052	2027	6	1.07	+	5.61	0.000255	3.59346
Biogenesis	GO:0071840	2464	14	3.43	+	4.09	1.44e-06	5.84164		Cell Communication	GO:0007154	2031	6	1.07	+	5.6	0.000258	3.58838
Response To Stimulus	GO:0050896	2802	9	3.9	+	2.31	0.0114	1.9431		Response To Stimulus	GO:0050896	2802	6	1.48	+	4.06	0.00149	2.82681
Cell Cycle	GO:0007049	477	8	0.66	+	12.06	2.24e-07	6.64975		Cell Adhesion	GO:0007155	299	4	0.16	+	25.36	1.33e-05	4.87615
Organelle Organization	GO:0006996	1776	8	2.47	+	3.24	0.00235	2.62893		Immune System Process	GO:0002376	556	4	0.29	+	13.64	0.000146	3.83565
Response To Stress	GO:0006950	850	7	1.18	+	5.92	0.000135	3.86967		Cell Population Proliferation	GO:0008283	153	3	0.08	+	37.17	6.48e-05	4.18842
Extracellular Matrix Organization	GO:0030198	55	5	0.08	+	65.36	1.86e-08	7.73049		Cell Migration	GO:0016477	258	3	0.14	+	22.04	0.000297	3.52724
Extracellular Structure Organization	GO:0043062	63	5	0.09	+	57.06	3.53e-08	7.45223		Localization Of Cell	GO:0051674	290	3	0.15	+	19.61	0.000416	3.38091
Catabolic Process	GO:0009056	828	5	1.15	+	4.34	0.00534	2.27246		Cell Motility	GO:0048870	290	3	0.15	+	19.61	0.000416	3.38091
Dna Metabolic Process	GO:0006259	319	4	0.44	+	9.02	0.000984	3.007		Locomotion	GO:0040011	360	3	0.19	+	15.8	0.000777	3.10958
Chromosome Organization	GO:0051276	394	4	0.55	+	7.3	0.00212	2.67366		Cellular Response To Organic Substance	GO:0071310	444	3	0.23	+	12.81	0.00142	2.84771
Protein Phosphorylation	GO:0006468	493	4	0.69	+	5.83	0.0047	2.3279		Immune Response	GO:0006955	449	3	0.24	+	12.67	0.00146	2.83565
Regulation Of Cellular Protein Metabolic Process	GO:0032268	510	4	0.71	+	5.64	0.00529	2.27654		Response To Organic Substance	GO:0010033	514	3	0.27	+	11.06	0.00215	2.66756
Regulation Of Catalytic Activity	GO:0050790	538	4	0.75	+	5.35	0.00637	2.19586		Response To External Stimulus	GO:0009605	529	3	0.28	+	10.75	0.00234	2.63078
Regulation Of Protein Metabolic Process	GO:0051246	548	4	0.76	+	5.25	0.00679	2.16813		Movement Of Cell Or Subcellular Component	GO:0006928	549	3	0.29	+	10.36	0.00259	2.5867
Phosphorylation	GO:0016310	592	4	0.82	+	4.86	0.00886	2.05257		Cell Differentiation	GO:0030154	736	3	0.39	+	7.73	0.0059	2.22915
Regulation Of Molecular Function	GO:0065009	681	4	0.95	+	4.22	0.0142	1.84771		Cellular Developmental Process	GO:0048869	796	3	0.42	+	7.14	0.00733	2.1349
Cell Surface Receptor Signaling Pathway	GO:0007166	829	4	1.15	+	3.47	0.027	1.56864		Anatomical Structure Development	GO:0048856	1008	3	0.53	+	5.64	0.014	1.85387
Dna Replication Initiation	GO:0006270	17	3	0.02	+	> 100	2.7e-06	5.56864		Developmental Process	GO:0032502	1142	3	0.6	+	4.98	0.0195	1.70997
Double-Strand Break Repair Via Homologous Recombination	GO:0000724	58	3	0.08	+	37.19	8.21e-05	4.08566		Multicellular Organismal Process	GO:0032501	1174	3	0.62	+	4.84	0.021	1.67778
Recombinational Repair	GO:0000725	59	3	0.08	+	36.56	8.62e-05	4.06449		Cell-Substrate Adhesion	GO:0031589	46	2	0.02	+	82.42	0.000281	3.55129
Dna-Dependent Dna Replication	GO:0006261	62	3	0.09	+	34.79	9.93e-05	4.00305		Regulation Of Cell Adhesion	GO:0030155	56	2	0.03	+	67.7	0.000411	3.38616
Dna Replication	GO:0006260	73	3	0.1	+	29.55	0.000158	3.80134		Response To Oxygen-Containing Compound	GO:1901700	190	2	0.1	+	19.95	0.00439	2.35754
Mitotic Cell Cycle Phase Transition	GO:0044772	81	3	0.11	+	26.63	0.000213	3.67162		Enzyme Linked Receptor Protein Signaling Pathway	GO:0007167	216	2	0.11	+	17.55	0.00562	2.25026
Cell Cycle Phase Transition	GO:0044770	87	3	0.12	+	24.79	0.000261	3.58336		Response To Endogenous Stimulus	GO:0009719	255	2	0.13	+	14.87	0.00773	2.11182
Protein-Dna Complex Assembly	GO:0065004	91	3	0.13	+	23.7	0.000297	3.52724		Response To External Biotic Stimulus	GO:0043207	283	2	0.15	+	13.4	0.00943	2.02549
Double-Strand Break Repair	GO:0006302	96	3	0.13	+	22.47	0.000345	3.46218		Response To Other Organism	GO:0051707	283	2	0.15	+	13.4	0.00943	2.02549
Dna Biosynthetic Process	GO:0071897	97	3	0.13	+	22.24	0.000356	3.44855		Response To Biotic Stimulus	GO:0009607	284	2	0.15	+	13.35	0.00949	2.02273
Dna Recombination	GO:0006310	99	3	0.14	+	21.79	0.000377	3.42366		Multi-Organism Process	GO:0051704	346	2	0.18	+	10.96	0.0138	1.86012
Cytokine-Mediated Signaling Pathway	GO:0019221	116	3	0.16	+	18.59	0.000592	3.22768		Anatomical Structure Morphogenesis	GO:0009653	467	2	0.25	+	8.12	0.0243	1.61439
Protein-Dna Complex Subunit Organization	GO:0071824	116	3	0.16	+	18.59	0.000592	3.22768		Phosphorylation	GO:0016310	592	2	0.31	+	6.4	0.0375	1.42597
Inflammatory Response	GO:0006954	118	3	0.16	+	18.28	0.000621	3.20691		Endothelial Cell Migration	GO:0043542	6	1	0	+	> 100	0.00369	2.43297
Cellular Response To Cytokine Stimulus	GO:0071345	130	3	0.18	+	16.59	0.000818	3.08725		Type I Interferon Signaling Pathway	GO:0060337	6	1	0	+	> 100	0.00369	2.43297
Response To Cytokine	GO:0034097	147	3	0.2	+	14.67	0.00116	2.93554		Response To Type I Interferon	GO:0034340	6	1	0	+	> 100	0.00369	2.43297
Dna Repair	GO:0006281	202	3	0.28	+	10.68	0.00282	2.54975		Positive Regulation Of T Cell Proliferation	GO:0042102	12	1	0.01	+	> 100	0.00683	2.16558
Regulation Of Cell Cycle	GO:0051726	222	3	0.31	+	9.72	0.00367	2.43533		Negative Regulation Of T Cell Proliferation	GO:0042130	14	1	0.01	+	> 100	0.00788	2.10347
Cell Migration	GO:0016477	258	3	0.36	+	8.36	0.00555	2.25571		Ossification	GO:0001503	14	1	0.01	+	> 100	0.00788	2.10347
Cellular Response To Dna Damage Stimulus	GO:0006974	264	3	0.37	+	8.17	0.00591	2.22841		Negative Regulation Of Leukocyte Cell-Cell Adhesion	GO:1903038	18	1	0.01	+	> 100	0.00998	2.00087
Regulation Of Hydrolase Activity	GO:0051336	267	3	0.37	+	8.08	0.00609	2.21538		Negative Regulation Of T Cell Activation	GO:0050868	18	1	0.01	+	> 100	0.00998	2.00087
Response To External Biotic Stimulus	GO:0043207	283	3	0.39	+	7.62	0.00714	2.1463		Positive Regulation Of Leukocyte Cell-Cell Adhesion	GO:1903039	19	1	0.01	+	99.77	0.0105	1.97881
Response To Other Organism	GO:0051707	283	3	0.39	+	7.62	0.00714	2.1463		Positive Regulation Of T Cell Activation	GO:0050870	19	1	0.01	+	99.77	0.0105	1.97881
Response To Biotic Stimulus	GO:0009607	284	3	0.39	+	7.6	0.00721	2.14206		Chondrocyte Differentiation	GO:0002062	20	1	0.01	+	94.78	0.011	1.95861
Localization Of Cell	GO:0051674	290	3	0.4	+	7.44	0.00763	2.11748		Cellular Response To Transforming Growth Factor Beta Stimulus	GO:0071560	20	1	0.01	+	94.78	0.011	1.95861
Cell Motility	GO:0048870	290	3	0.4	+	7.44	0.00763	2.11748		Transforming Growth Factor Beta Receptor Signaling Pathway	GO:0007179	20	1	0.01	+	94.78	0.011	1.95861
Defense Response	GO:0006952	323	3	0.45	+	6.68	0.0102	1.9914		Epidermal Growth Factor Receptor Signaling Pathway	GO:0007173	20	1	0.01	+	94.78	0.011	1.95861
Multi-Organism Process	GO:0051704	346	3	0.48	+	6.23	0.0123	1.91009		Positive Regulation Of Cell-Cell Adhesion	GO:0022409	20	1	0.01	+	94.78	0.011	1.95861
Locomotion	GO:0040011	360	3	0.5	+	5.99	0.0136	1.86646		Negative Regulation Of Cell-Cell Adhesion	GO:0022408	20	1	0.01	+	94.78	0.011	1.95861
Cellular Protein-Containing Complex Assembly	GO:0034622	391	3	0.54	+	5.52	0.0169	1.77211		Integrin-Mediated Signaling Pathway	GO:0007229	21	1	0.01	+	90.26	0.0115	1.9393
Protein-Containing Complex Assembly	GO:0065003	420	3	0.58	+	5.14	0.0204	1.69037		Response To Transforming Growth Factor Beta	GO:0071559	21	1	0.01	+	90.26	0.0115	1.9393
Cellular Response To Organic Substance	GO:0071310	444	3	0.62	+	4.86	0.0236	1.62709		Connective Tissue Development	GO:0061448	21	1	0.01	+	90.26	0.0115	1.9393
Cellular Response To Stress	GO:0033554	464	3	0.65	+	4.65	0.0264	1.5784		Erbb Signaling Pathway	GO:0038127	21	1	0.01	+	90.26	0.0115	1.9393
Protein-Containing Complex Subunit Organization	GO:0043933	511	3	0.71	+	4.22	0.0337	1.47237		Negative Regulation Of Lymphocyte Activation	GO:0051250	21	1	0.01	+	90.26	0.0115	1.9393
Response To Organic Substance	GO:0010033	514	3	0.71	+	4.2	0.0342	1.46597		Cartilage Development	GO:0051216	21	1	0.01	+	90.26	0.0115	1.9393
Response To External Stimulus	GO:0009605	529	3	0.74	+	4.08	0.0368	1.43415		Regulation Of T Cell Proliferation	GO:0042129	22	1	0.01	+	86.16	0.0121	1.91721
Movement Of Cell Or Subcellular Component	GO:0006928	549	3	0.76	+	3.93	0.0404	1.39362		T Cell Proliferation	GO:0042098	22	1	0.01	+	86.16	0.0121	1.91721
Cellular Response To Chemical Stimulus	GO:0070887	569	3	0.79	+	3.79	0.0441	1.35556		Negative Regulation Of Leukocyte Activation	GO:0002695	22	1	0.01	+	86.16	0.0121	1.91721
Pre-Replicative Complex Assembly Involved In Nuclear Cell Cycle Dna Replication	GO:0006267	8	2	0.01	+	> 100	8.32e-05	4.07988		Cell-Matrix Adhesion	GO:0007160	22	1	0.01	+	86.16	0.0121	1.91721
Dna Unwinding Involved In Dna Replication	GO:0006268	10	2	0.01	+	> 100	0.000122	3.91364		Substrate Adhesion-Dependent Cell Spreading	GO:0034446	22	1	0.01	+	86.16	0.0121	1.91721
Double-Strand Break Repair Via Break-Induced Replication	GO:0000727	12	2	0.02	+	> 100	0.000168	3.77469		Negative Regulation Of Cell Activation	GO:0050866	22	1	0.01	+	86.16	0.0121	1.91721
Cell Cycle Dna Replication	GO:0044786	16	2	0.02	+	89.88	0.000281	3.55129		Positive Regulation Of Cell Adhesion	GO:0045785	25	1	0.01	+	75.82	0.0136	1.86646
Nuclear Dna Replication	GO:0033260	16	2	0.02	+	89.88	0.000281	3.55129		Regulation Of Lymphocyte Proliferation	GO:0050670	27	1	0.01	+	70.21	0.0147	1.83268
Dna Duplex Unwinding	GO:0032508	19	2	0.03	+	75.68	0.000385	3.41454		Regulation Of Mononuclear Cell Proliferation	GO:0032944	27	1	0.01	+	70.21	0.0147	1.83268
Dna Geometric Change	GO:0032392	20	2	0.03	+	71.9	0.000423	3.37366		Negative Regulation Of Immune System Process	GO:0002683	27	1	0.01	+	70.21	0.0147	1.83268
Chemokine-Mediated Signaling Pathway	GO:0070098	40	2	0.06	+	35.95	0.00155	2.80967		Regulation Of Leukocyte Proliferation	GO:0070663	27	1	0.01	+	70.21	0.0147	1.83268
Cellular Response To Chemokine	GO:1990869	41	2	0.06	+	35.07	0.00162	2.79048		Negative Regulation Of Cell Adhesion	GO:0007162	29	1	0.02	+	65.36	0.0157	1.8041
Response To Chemokine	GO:1990868	41	2	0.06	+	35.07	0.00162	2.79048		Negative Regulation Of Cell Population Proliferation	GO:0008285	30	1	0.02	+	63.18	0.0162	1.79048
Cellular Response To Lipopolysaccharide	GO:0071222	41	2	0.06	+	35.07	0.00162	2.79048		Regulation Of Leukocyte Cell-Cell Adhesion	GO:1903037	31	1	0.02	+	61.15	0.0167	1.77728
Cellular Response To Molecule Of Bacterial Origin	GO:0071219	42	2	0.06	+	34.24	0.0017	2.76955		Phosphatidylinositol Phosphorylation	GO:0046854	33	1	0.02	+	57.44	0.0178	1.74958
Granulocyte Chemotaxis	GO:0071621	43	2	0.06	+	33.44	0.00178	2.74958		Leukocyte Cell-Cell Adhesion	GO:0007159	33	1	0.02	+	57.44	0.0178	1.74958
Cellular Response To Biotic Stimulus	GO:0071216	43	2	0.06	+	33.44	0.00178	2.74958		Regulation Of T Cell Activation	GO:0050863	34	1	0.02	+	55.75	0.0183	1.73755
Meiosis I Cell Cycle Process	GO:0061982	44	2	0.06	+	32.68	0.00186	2.73049		Regulation Of Cell-Cell Adhesion	GO:0022407	36	1	0.02	+	52.65	0.0193	1.71444
Regulation Of Mitotic Cell Cycle Phase Transition	GO:1901990	50	2	0.07	+	28.76	0.00237	2.62525		Receptor Signaling Pathway Via Jak-Stat	GO:0007259	38	1	0.02	+	49.88	0.0204	1.69037
Leukocyte Chemotaxis	GO:0030595	52	2	0.07	+	27.65	0.00255	2.59346		Receptor Signaling Pathway Via Stat	GO:0097696	38	1	0.02	+	49.88	0.0204	1.69037
Response To Lipopolysaccharide	GO:0032496	53	2	0.07	+	27.13	0.00264	2.5784		Angiogenesis	GO:0001525	38	1	0.02	+	49.88	0.0204	1.69037
Response To Molecule Of Bacterial Origin	GO:0002237	54	2	0.08	+	26.63	0.00274	2.56225		Blood Vessel Morphogenesis	GO:0048514	39	1	0.02	+	48.6	0.0209	1.67985
Myeloid Leukocyte Migration	GO:0097529	54	2	0.08	+	26.63	0.00274	2.56225		Cellular Response To Lipopolysaccharide	GO:0071222	41	1	0.02	+	46.23	0.0219	1.65956
Negative Regulation Of Endopeptidase Activity	GO:0010951	56	2	0.08	+	25.68	0.00293	2.53313		Cellular Response To Molecule Of Bacterial Origin	GO:0071219	42	1	0.02	+	45.13	0.0224	1.64975
Regulation Of Cell Cycle Phase Transition	GO:1901987	56	2	0.08	+	25.68	0.00293	2.53313		Peptidyl-Tyrosine Phosphorylation	GO:0018108	43	1	0.02	+	44.08	0.023	1.63827
Negative Regulation Of Peptidase Activity	GO:0010466	59	2	0.08	+	24.37	0.00324	2.48945		Mononuclear Cell Proliferation	GO:0032943	43	1	0.02	+	44.08	0.023	1.63827
Negative Regulation Of Proteolysis	GO:0045861	60	2	0.08	+	23.97	0.00334	2.47625		Cellular Response To Biotic Stimulus	GO:0071216	43	1	0.02	+	44.08	0.023	1.63827
Cellular Response To Lipid	GO:0071396	60	2	0.08	+	23.97	0.00334	2.47625		Lymphocyte Proliferation	GO:0046651	43	1	0.02	+	44.08	0.023	1.63827
Leukocyte Migration	GO:0050900	63	2	0.09	+	22.83	0.00367	2.43533		Leukocyte Proliferation	GO:0070661	43	1	0.02	+	44.08	0.023	1.63827
Negative Regulation Of Hydrolase Activity	GO:0051346	72	2	0.1	+	19.97	0.00473	2.32514		Blood Vessel Development	GO:0001568	44	1	0.02	+	43.08	0.0235	1.62893
Meiotic Cell Cycle Process	GO:1903046	79	2	0.11	+	18.2	0.00564	2.24872		Peptidyl-Tyrosine Modification	GO:0018212	45	1	0.02	+	42.12	0.024	1.61979
Meiotic Nuclear Division	GO:0140013	79	2	0.11	+	18.2	0.00564	2.24872		Vasculature Development	GO:0001944	47	1	0.02	+	40.33	0.025	1.60206
Cell Chemotaxis	GO:0060326	79	2	0.11	+	18.2	0.00564	2.24872		Cardiovascular System Development	GO:0072358	48	1	0.03	+	39.49	0.0255	1.59346
Meiotic Cell Cycle	GO:0051321	79	2	0.11	+	18.2	0.00564	2.24872		Calcium-Mediated Signaling	GO:0019722	49	1	0.03	+	38.68	0.0261	1.58336
Dna Conformation Change	GO:0071103	79	2	0.11	+	18.2	0.00564	2.24872		Response To Lipopolysaccharide	GO:0032496	53	1	0.03	+	35.77	0.0281	1.55129
Regulation Of Endopeptidase Activity	GO:0052548	81	2	0.11	+	17.75	0.00591	2.22841		Skeletal System Development	GO:0001501	54	1	0.03	+	35.1	0.0286	1.54363
Regulation Of Peptidase Activity	GO:0052547	84	2	0.12	+	17.12	0.00633	2.1986		Hemopoiesis	GO:0030097	54	1	0.03	+	35.1	0.0286	1.54363
Response To Lipid	GO:0033993	87	2	0.12	+	16.53	0.00677	2.16941		Hematopoietic Or Lymphoid Organ Development	GO:0048534	54	1	0.03	+	35.1	0.0286	1.54363
Regulation Of Cell Cycle Process	GO:0010564	93	2	0.13	+	15.46	0.00768	2.11464		Response To Molecule Of Bacterial Origin	GO:0002237	54	1	0.03	+	35.1	0.0286	1.54363
Response To Abiotic Stimulus	GO:0009628	97	2	0.13	+	14.82	0.00831	2.0804		Tube Morphogenesis	GO:0035239	55	1	0.03	+	34.46	0.0291	1.53611
Regulation Of Proteolysis	GO:0030162	115	2	0.16	+	12.5	0.0115	1.9393		T Cell Activation	GO:0042110	56	1	0.03	+	33.85	0.0297	1.52724
Regulation Of Mitotic Cell Cycle	GO:0007346	115	2	0.16	+	12.5	0.0115	1.9393		Response To Peptide Hormone	GO:0043434	57	1	0.03	+	33.26	0.0302	1.51999
Negative Regulation Of Cellular Protein Metabolic Process	GO:0032269	134	2	0.19	+	10.73	0.0152	1.81816		Response To Peptide	GO:1901652	57	1	0.03	+	33.26	0.0302	1.51999
Reproductive Process	GO:0022414	137	2	0.19	+	10.5	0.0159	1.7986		Tube Development	GO:0035295	58	1	0.03	+	32.68	0.0307	1.51286
Reproduction	GO:0000003	137	2	0.19	+	10.5	0.0159	1.7986		Positive Regulation Of Cell Population Proliferation	GO:0008284	58	1	0.03	+	32.68	0.0307	1.51286
Negative Regulation Of Protein Metabolic Process	GO:0051248	138	2	0.19	+	10.42	0.0161	1.79317		Immune System Development	GO:0002520	58	1	0.03	+	32.68	0.0307	1.51286
Negative Regulation Of Catalytic Activity	GO:0043086	139	2	0.19	+	10.35	0.0163	1.78781		Cellular Response To Lipid	GO:0071396	60	1	0.03	+	31.59	0.0317	1.49894
Cellular Response To Oxygen-Containing Compound	GO:1901701	156	2	0.22	+	9.22	0.0202	1.69465		Phosphatidylinositol Metabolic Process	GO:0046488	65	1	0.03	+	29.16	0.0343	1.46471
Negative Regulation Of Molecular Function	GO:0044092	167	2	0.23	+	8.61	0.0229	1.64016		Transmembrane Receptor Protein Serine/Threonine Kinase Signaling Pathway	GO:0007178	78	1	0.04	+	24.3	0.0409	1.38828
Response To Bacterium	GO:0009617	178	2	0.25	+	8.08	0.0258	1.58838		Cell Chemotaxis	GO:0060326	79	1	0.04	+	23.99	0.0414	1.383
Taxis	GO:0042330	183	2	0.25	+	7.86	0.0271	1.56703		Response To Lipid	GO:0033993	87	1	0.05	+	21.79	0.0454	1.34294
Chemotaxis	GO:0006935	183	2	0.25	+	7.86	0.0271	1.56703		Glycerophospholipid Metabolic Process	GO:0006650	89	1	0.05	+	21.3	0.0465	1.33255
Response To Oxygen-Containing Compound	GO:1901700	190	2	0.26	+	7.57	0.029	1.5376		Cellular Response To Growth Factor Stimulus	GO:0071363	90	1	0.05	+	21.06	0.047	1.3279
Septin Ring Organization	GO:0031106	3	1	0	+	> 100	0.00554	2.25649		Response To Growth Factor	GO:0070848	91	1	0.05	+	20.83	0.0475	1.32331
Septin Cytoskeleton Organization	GO:0032185	3	1	0	+	> 100	0.00554	2.25649		Circulatory System Development	GO:0072359	95	1	0.05	+	19.95	0.0495	1.30539
Actomyosin Contractile Ring Assembly	GO:0000915	3	1	0	+	> 100	0.00554	2.25649
Tissue Remodeling	GO:0048771	3	1	0	+	> 100	0.00554	2.25649
Cytokinetic Process	GO:0032506	5	1	0.01	+	> 100	0.00831	2.0804		PANTHER GO-Slim Molecular Function	Id	Homo sapiens - REFLIST (20851)	Client Text Box Input (29)	Client Text Box Input (expected)	Client Text Box Input (over/under)	Client Text Box Input (fold Enrichment)	Client Text Box Input (P-value)	log10p
Negative Regulation Of Cysteine-Type Endopeptidase Activity Involved In Apoptotic Process	GO:0043154	7	1	0.01	+	> 100	0.0111	1.95468		Protein Binding	GO:0005515)	2440	4	1.29	+	3.11	0.0315	1.50169
Mitotic Recombination	GO:0006312	8	1	0.01	+	89.88	0.0124	1.90658		Transcription Regulator Activity	GO:0140110)	816	3	0.43	+	6.97	0.00785	2.10513
Pyrimidine Nucleotide Metabolic Process	GO:0006220	8	1	0.01	+	89.88	0.0124	1.90658		DNA-Binding	GO:0000981)	373	2	0.2	+	10.16	0.0159	1.7986
Mitotic Dna Replication	GO:1902969	8	1	0.01	+	89.88	0.0124	1.90658		Phosphotransferase Activity	GO:0016773)	519	2	0.27	+	7.3	0.0295	1.53018
Mitotic Spindle Assembly Checkpoint	GO:0007094	9	1	0.01	+	79.89	0.0138	1.86012		Kinase Activity	GO:0016301)	559	2	0.29	+	6.78	0.0338	1.47108
Dna Strand Elongation Involved In Dna Replication	GO:0006271	11	1	0.02	+	65.36	0.0165	1.78252		Signaling Receptor Binding	GO:0005102)	629	2	0.33	+	6.03	0.0419	1.37779
Response To Hypoxia	GO:0001666	12	1	0.02	+	59.92	0.0179	1.74715		Chemokine Binding	GO:0019956)	24	1	0.01	+	78.98	0.0131	1.88273
Response To Ionizing Radiation	GO:0010212	12	1	0.02	+	59.92	0.0179	1.74715		Integrin Binding	GO:0005178)	28	1	0.01	+	67.7	0.0152	1.81816
Negative Regulation Of Mitotic Sister Chromatid Segregation	GO:0033048	12	1	0.02	+	59.92	0.0179	1.74715		Protein Tyrosine Kinase Activity	GO:0004713)	61	1	0.03	+	31.07	0.0322	1.49214
Negative Regulation Of Sister Chromatid Segregation	GO:0033046	12	1	0.02	+	59.92	0.0179	1.74715		Cell Adhesion Molecule Binding	GO:0050839)	72	1	0.04	+	26.33	0.0378	1.42251
Negative Regulation Of Mitotic Sister Chromatid Separation	GO:2000816	12	1	0.02	+	59.92	0.0179	1.74715		Cytokine Receptor Activity	GO:0004896)	73	1	0.04	+	25.97	0.0383	1.4168
Negative Regulation Of Mitotic Nuclear Division	GO:0045839	12	1	0.02	+	59.92	0.0179	1.74715		Kinase Regulator Activity	GO:0019207)	77	1	0.04	+	24.62	0.0404	1.39362
Negative Regulation Of Chromosome Separation	GO:1905819	13	1	0.02	+	55.31	0.0193	1.71444		Cytokine Binding	GO:0019955)	78	1	0.04	+	24.3	0.0409	1.38828
Negative Regulation Of Chromosome Segregation	GO:0051985	13	1	0.02	+	55.31	0.0193	1.71444		G Protein-Coupled Peptide Receptor Activity	GO:0008528)	80	1	0.04	+	23.69	0.0419	1.37779
Mitotic Cytokinesis	GO:0000281	14	1	0.02	+	51.36	0.0206	1.68613		Peptide Receptor Activity	GO:0001653)	87	1	0.05	+	21.79	0.0454	1.34294
Chromosome Organization Involved In Meiotic Cell Cycle	GO:0070192	14	1	0.02	+	51.36	0.0206	1.68613		DNA-Binding Transcription Activator Activity, RNA Polymerase II-Specific	GO:0001228)	87	1	0.05	+	21.79	0.0454	1.34294
Membrane Protein Proteolysis	GO:0033619	14	1	0.02	+	51.36	0.0206	1.68613		DNA-Binding Transcription Activator Activity	GO:0001216)	87	1	0.05	+	21.79	0.0454	1.34294
Nucleoside Monophosphate Metabolic Process	GO:0009123	16	1	0.02	+	44.94	0.0234	1.63078
Negative Regulation Of Nuclear Division	GO:0051784	16	1	0.02	+	44.94	0.0234	1.63078
Regulation Of G2/M Transition Of Mitotic Cell Cycle	GO:0010389	16	1	0.02	+	44.94	0.0234	1.63078		PANTHER GO-Slim Cellular Component	Id	Homo sapiens - REFLIST (20851)	Client Text Box Input (29)	Client Text Box Input (expected)	Client Text Box Input (over/under)	Client Text Box Input (fold Enrichment)	Client Text Box Input (P-value)	log10p
Regulation Of Cell Cycle G2/M Phase Transition	GO:1902749	17	1	0.02	+	42.29	0.0247	1.6073		Membrane	GO:0016020)	3445	6	1.82	+	3.3	0.00442	2.35458
Positive Regulation Of Mitotic Cell Cycle	GO:0045931	18	1	0.03	+	39.94	0.0261	1.58336		Plasma Membrane	GO:0005886)	3105	5	1.64	+	3.05	0.0155	1.80967
Metaphase/Anaphase Transition Of Mitotic Cell Cycle	GO:0007091	18	1	0.03	+	39.94	0.0261	1.58336		Cell Periphery	GO:0071944)	3175	5	1.67	+	2.99	0.017	1.76955
Cortical Actin Cytoskeleton Organization	GO:0030866	18	1	0.03	+	39.94	0.0261	1.58336		Focal Adhesion	GO:0005925)	39	3	0.02	+	> 100	1.24e-06	5.90658
Mitotic Spindle Assembly	GO:0090307	19	1	0.03	+	37.84	0.0274	1.56225		Adherens Junction	GO:0005912)	95	3	0.05	+	59.86	1.61e-05	4.79317
Metaphase/Anaphase Transition Of Cell Cycle	GO:0044784	19	1	0.03	+	37.84	0.0274	1.56225		Anchoring Junction	GO:0070161)	102	3	0.05	+	55.75	1.99e-05	4.70115
Regulation Of Mitotic Sister Chromatid Separation	GO:0010965	21	1	0.03	+	34.24	0.0301	1.52143		Cell Junction	GO:0030054)	119	3	0.06	+	47.79	3.11e-05	4.50724
Regulation Of Chromosome Separation	GO:1905818	22	1	0.03	+	32.68	0.0315	1.50169		Side Of Membrane	GO:0098552)	282	3	0.15	+	20.17	0.000384	3.41567
Mitotic Sister Chromatid Separation	GO:0051306	22	1	0.03	+	32.68	0.0315	1.50169		Leaflet Of Membrane Bilayer	GO:0097478)	282	3	0.15	+	20.17	0.000384	3.41567
Pyrimidine-Containing Compound Metabolic Process	GO:0072527	22	1	0.03	+	32.68	0.0315	1.50169		Cell Surface	GO:0009986)	325	3	0.17	+	17.5	0.000579	3.23732
Regulation Of Mitotic Sister Chromatid Segregation	GO:0033047	23	1	0.03	+	31.26	0.0328	1.48413		Extrinsic Component Of Membrane	GO:0019898)	122	2	0.06	+	31.07	0.00186	2.73049
G1/S Transition Of Mitotic Cell Cycle	GO:0000082	23	1	0.03	+	31.26	0.0328	1.48413		External Side Of Plasma Membrane	GO:0009897)	215	2	0.11	+	17.63	0.00557	2.25414
Reciprocal Meiotic Recombination	GO:0007131	24	1	0.03	+	29.96	0.0342	1.46597		Membrane Protein Complex	GO:0098796)	548	2	0.29	+	6.92	0.0326	1.48678
Homologous Recombination	GO:0035825	24	1	0.03	+	29.96	0.0342	1.46597		Dendritic Spine	GO:0043197)	24	1	0.01	+	78.98	0.0131	1.88273
G2/M Transition Of Mitotic Cell Cycle	GO:0000086	24	1	0.03	+	29.96	0.0342	1.46597		Neuron Spine	GO:0044309)	24	1	0.01	+	78.98	0.0131	1.88273
Antimicrobial Humoral Immune Response Mediated By Antimicrobial Peptide	GO:0061844	25	1	0.03	+	28.76	0.0355	1.44977		Phosphatidylinositol 3-Kinase Complex	GO:0005942)	28	1	0.01	+	67.7	0.0152	1.81816
Cell Cycle G1/S Phase Transition	GO:0044843	25	1	0.03	+	28.76	0.0355	1.44977		Extrinsic Component Of Cytoplasmic Side Of Plasma Membrane	GO:0031234)	56	1	0.03	+	33.85	0.0297	1.52724
Cell Cycle G2/M Phase Transition	GO:0044839	25	1	0.03	+	28.76	0.0355	1.44977		Cytoplasmic Side Of Plasma Membrane	GO:0009898)	62	1	0.03	+	30.57	0.0327	1.48545
Negative Regulation Of Mitotic Cell Cycle Phase Transition	GO:1901991	26	1	0.04	+	27.65	0.0369	1.43297		Cytoplasmic Side Of Membrane	GO:0098562)	67	1	0.04	+	28.29	0.0353	1.45223
Regulation Of Sister Chromatid Segregation	GO:0033045	27	1	0.04	+	26.63	0.0382	1.41794		Extrinsic Component Of Plasma Membrane	GO:0019897)	77	1	0.04	+	24.62	0.0404	1.39362
Regulation Of Chromosome Segregation	GO:0051983	27	1	0.04	+	26.63	0.0382	1.41794		Postsynapse	GO:0098794)	88	1	0.05	+	21.54	0.0459	1.33819
Negative Regulation Of Cell Cycle Phase Transition	GO:1901988	27	1	0.04	+	26.63	0.0382	1.41794
Regulation Of Cysteine-Type Endopeptidase Activity Involved In Apoptotic Process	GO:0043281	29	1	0.04	+	24.79	0.0409	1.38828
Regulation Of Cysteine-Type Endopeptidase Activity	GO:2000116	29	1	0.04	+	24.79	0.0409	1.38828		PANTHER Pathways	Homo sapiens - REFLIST	20851)	Client Text Box Input	11)	Client Text Box Input	expected)	Client Text Box Input	log10p
Cytoskeleton-Dependent Cytokinesis	GO:0061640	30	1	0.04	+	23.97	0.0422	1.37469		CCKR signaling map	P06959	172	4	0.09	+	44.08	1.54e-06	5.81248
Negative Regulation Of Chromosome Organization	GO:2001251	32	1	0.04	+	22.47	0.0449	1.34775		Angiogenesis	P00005	172	4	0.09	+	44.08	1.54e-06	5.81248
Response To Interleukin-1	GO:0070555	33	1	0.05	+	21.79	0.0462	1.33536		Cytokine signaling pathway	P00031	255	4	0.13	+	29.73	7.15e-06	5.14569
Negative Regulation Of Cell Cycle Process	GO:0010948	33	1	0.05	+	21.79	0.0462	1.33536		Integrin signalling pathway	P00034	191	3	0.1	+	29.77	0.000124	3.90658
Regulation Of Mitotic Nuclear Division	GO:0007088	33	1	0.05	+	21.79	0.0462	1.33536		GnRH receptor pathway	P06664	232	3	0.12	+	24.51	0.000218	3.66154
Lymphocyte Migration	GO:0072676	34	1	0.05	+	21.15	0.0475	1.32331		Toll pathway-drosophila	P06217	2	2	0	+	> 100	1.52e-06	5.81816
Regulation Of Cyclin-Dependent Protein Kinase Activity	GO:1904029	34	1	0.05	+	21.15	0.0475	1.32331		JAK/STAT signaling pathway	P00038	17	2	0.01	+	> 100	4.3e-05	4.36653
Regulation Of Cyclin-Dependent Protein Serine/Threonine Kinase Activity	GO:0000079	34	1	0.05	+	21.15	0.0475	1.32331		Toll receptor signaling pathway	P00054	57	2	0.03	+	66.51	0.000425	3.37161
										VEGF signaling pathway	P00056	68	2	0.04	+	55.75	0.000599	3.22257
										Axon guidance	P00008	27	1	0.01	+	70.21	0.0147	1.83268
Panther Go-Slim Molecular Function	Id	Homo sapiens - REFLIST (20851)	Client Text Box Input (29)	Client Text Box Input (expected)	Client Text Box Input (over/under)	Client Text Box Input (fold Enrichment)	Client Text Box Input (P-value)	log10p		Interferon-gamma signaling pathway	P00035	31	1	0.02	+	61.15	0.0167	1.77728
Catalytic Activity	GO:0003824)	3598	17	5	+	3.4	6.77e-07	6.16941		p53 pathway feedback loops 2	P04398	50	1	0.03	+	37.91	0.0266	1.57512
Hydrolase Activity	GO:0016787)	1584	12	2.2	+	5.45	5.8e-07	6.23657		Oxidative stress response	P00046	55	1	0.03	+	34.46	0.0291	1.53611
Binding	GO:0005488)	4589	12	6.38	+	1.88	0.0218	1.66154		B cell activation	P00010	70	1	0.04	+	27.08	0.0368	1.43415
Endopeptidase Activity	GO:0004175)	307	8	0.43	+	18.74	8e-09	8.09691		Ras Pathway	P04393	74	1	0.04	+	25.62	0.0389	1.41005
Peptidase Activity	GO:0008233)	415	8	0.58	+	13.86	7.85e-08	7.10513		T cell activation	P00053	88	1	0.05	+	21.54	0.0459	1.33819
Metallopeptidase Activity	GO:0008237)	77	6	0.11	+	56.03	1.45e-09	8.83863		Interleukin signaling pathway	P00036	88	1	0.05	+	21.54	0.0459	1.33819
Molecular Function Regulator	GO:0098772)	685	5	0.95	+	5.25	0.00239	2.6216
Transferase Activity	GO:0016740)	1413	5	1.97	+	2.54	0.0436	1.36051
Dna Binding	GO:0003697)	38	4	0.05	+	75.68	3.24e-07	6.48945
Protein Kinase Activity	GO:0004672)	435	4	0.61	+	6.61	0.00302	2.51999
Phosphotransferase Activity, Alcohol Group As Acceptor	GO:0016773)	519	4	0.72	+	5.54	0.00562	2.25026
Kinase Activity	GO:0016301)	559	4	0.78	+	5.14	0.00727	2.13847
Enzyme Binding	GO:0019899)	610	4	0.85	+	4.71	0.00981	2.00833
Transferase Activity, Transferring Phosphorus-Containing Groups	GO:0016772)	665	4	0.92	+	4.32	0.0131	1.88273
Dna Binding	GO:0003677)	806	4	1.12	+	3.57	0.0247	1.6073
Dna Replication Origin Binding	GO:0003688)	18	3	0.03	+	> 100	3.15e-06	5.50169
Dna-Dependent Atpase Activity	GO:0008094)	47	3	0.07	+	45.89	4.52e-05	4.34486
Catalytic Activity, Acting On Dna	GO:0140097)	108	3	0.15	+	19.97	0.000483	3.31605
Atpase Activity, Coupled	GO:0042623)	117	3	0.16	+	18.44	0.000607	3.21681
Atpase Activity	GO:0016887)	262	3	0.36	+	8.23	0.00579	2.23732
Protein Serine/Threonine Kinase Activity	GO:0004674)	359	3	0.5	+	6.01	0.0135	1.86967
Enzyme Regulator Activity	GO:0030234)	365	3	0.51	+	5.91	0.0141	1.85078
Sequence-Specific Double-Stranded Dna Binding	GO:1990837)	394	3	0.55	+	5.47	0.0173	1.76195
Nucleoside-Triphosphatase Activity	GO:0017111)	536	3	0.75	+	4.02	0.038	1.42022
Sequence-Specific Dna Binding	GO:0043565)	557	3	0.77	+	3.87	0.0418	1.37882
Pyrophosphatase Activity	GO:0016462)	565	3	0.79	+	3.82	0.0433	1.36351
Hydrolase Activity, Acting On Acid Anhydrides, In Phosphorus-Containing Anhydrides	GO:0016818)	567	3	0.79	+	3.8	0.0437	1.35952
Hydrolase Activity, Acting On Acid Anhydrides	GO:0016817)	567	3	0.79	+	3.8	0.0437	1.35952
3'-5' Dna Helicase Activity	GO:0043138)	17	2	0.02	+	84.59	0.000314	3.50307
Cyclin-Dependent Protein Kinase Activity	GO:0097472)	64	2	0.09	+	22.47	0.00378	2.42251
Cyclin-Dependent Protein Serine/Threonine Kinase Activity	GO:0004693)	64	2	0.09	+	22.47	0.00378	2.42251
Endopeptidase Inhibitor Activity	GO:0004866)	69	2	0.1	+	20.84	0.00436	2.36051
Peptidase Inhibitor Activity	GO:0030414)	69	2	0.1	+	20.84	0.00436	2.36051
Peptidase Regulator Activity	GO:0061134)	75	2	0.1	+	19.17	0.00511	2.29158
Protease Binding	GO:0002020)	83	2	0.12	+	17.33	0.00619	2.20831
Cytokine Receptor Binding	GO:0005126)	93	2	0.13	+	15.46	0.00768	2.11464
Enzyme Inhibitor Activity	GO:0004857)	108	2	0.15	+	13.31	0.0102	1.9914
Cytokine Activity	GO:0005125)	113	2	0.16	+	12.73	0.0111	1.95468
G Protein-Coupled Receptor Binding	GO:0001664)	141	2	0.2	+	10.2	0.0168	1.77469
Receptor Ligand Activity	GO:0048018)	208	2	0.29	+	6.91	0.0342	1.46597
Signaling Receptor Activator Activity	GO:0030546)	209	2	0.29	+	6.88	0.0345	1.46218
Receptor Regulator Activity	GO:0030545)	236	2	0.33	+	6.09	0.0429	1.36754
Rna Polymerase Ii Ctd Heptapeptide Repeat Kinase Activity	GO:0008353)	14	1	0.02	+	51.36	0.0206	1.68613
Gtp-Rho Binding	GO:0017049)	18	1	0.03	+	39.94	0.0261	1.58336
Cysteine-Type Endopeptidase Activity Involved In Apoptotic Process	GO:0097153)	21	1	0.03	+	34.24	0.0301	1.52143
Transmembrane Receptor Protein Tyrosine Kinase Activity	GO:0004714)	28	1	0.04	+	25.68	0.0395	1.4034
PANTHER GO-Slim Cellular Component	Id	Homo sapiens - REFLIST (20851)	Client Text Box Input (29)	Client Text Box Input (expected)	Client Text Box Input (over/under)	Client Text Box Input (fold Enrichment)	Client Text Box Input (P-value)	log10p
Nucleus	GO:0005634)	2955	10	4.11	+	2.43	0.00497	2.30364
Non-Membrane-Bounded Organelle	GO:0043228)	1284	6	1.79	+	3.36	0.00765	2.11634
Extracellular Space	GO:0005615)	850	5	1.18	+	4.23	0.00596	2.22475
Extracellular Region	GO:0005576)	937	5	1.3	+	3.84	0.00891	2.05012
Nuclear Lumen	GO:0031981)	799	4	1.11	+	3.6	0.024	1.61979
Organelle Lumen	GO:0043233)	886	4	1.23	+	3.25	0.0334	1.47625
Mcm Core Complex	GO:0097373)	33	3	0.05	+	65.36	1.67e-05	4.77728
Chromosome	GO:0005694)	312	3	0.43	+	6.91	0.0093	2.03152
Nucleoplasm	GO:0005654)	477	3	0.66	+	4.52	0.0283	1.54821
Cytoskeleton	GO:0005856)	597	3	0.83	+	3.61	0.0496	1.30452
Nuclear Chromosome	GO:0000228)	228	2	0.32	+	6.31	0.0404	1.39362
Contractile Ring	GO:0070938)	3	1	0	+	> 100	0.00554	2.25649
Actomyosin Contractile Ring	GO:0005826)	3	1	0	+	> 100	0.00554	2.25649
Caveola	GO:0005901)	4	1	0.01	+	> 100	0.00693	2.15927
Replication Fork Protection Complex	GO:0031298)	9	1	0.01	+	79.89	0.0138	1.86012
Cell Division Site Part	GO:0032155)	11	1	0.02	+	65.36	0.0165	1.78252
Spindle Microtubule	GO:0005876)	16	1	0.02	+	44.94	0.0234	1.63078
Membrane Raft	GO:0045121)	19	1	0.03	+	37.84	0.0274	1.56225
Membrane Microdomain	GO:0098857)	19	1	0.03	+	37.84	0.0274	1.56225
Sarcolemma	GO:0042383)	19	1	0.03	+	37.84	0.0274	1.56225
Membrane Region	GO:0098589)	21	1	0.03	+	34.24	0.0301	1.52143
Cmg Complex	GO:0071162)	21	1	0.03	+	34.24	0.0301	1.52143
Nuclear Replication Fork	GO:0043596)	21	1	0.03	+	34.24	0.0301	1.52143
Gins Complex	GO:0000811)	22	1	0.03	+	32.68	0.0315	1.50169
Dna Replication Preinitiation Complex	GO:0031261)	23	1	0.03	+	31.26	0.0328	1.48413
Nuclear Pre-Replicative Complex	GO:0005656)	24	1	0.03	+	29.96	0.0342	1.46597
Pre-Replicative Complex	GO:0036387)	24	1	0.03	+	29.96	0.0342	1.46597
Cell Division Site	GO:0032153)	25	1	0.03	+	28.76	0.0355	1.44977
Cyclin-Dependent Protein Kinase Holoenzyme Complex	GO:0000307)	27	1	0.04	+	26.63	0.0382	1.41794
Replication Fork	GO:0005657)	29	1	0.04	+	24.79	0.0409	1.38828
Origin Recognition Complex	GO:0000808)	29	1	0.04	+	24.79	0.0409	1.38828
Mediator Complex	GO:0016592)	31	1	0.04	+	23.19	0.0435	1.36151
Core Mediator Complex	GO:0070847)	32	1	0.04	+	22.47	0.0449	1.34775
Protein-Dna Complex	GO:0032993)	34	1	0.05	+	21.15	0.0475	1.32331
Kinetochore	GO:0000776)	35	1	0.05	+	20.54	0.0488	1.31158
PANTHER Pathways	Id	Homo sapiens - REFLIST (20851)	Client Text Box Input (29)	Client Text Box Input (expected)	Client Text Box Input (over/under)	Client Text Box Input (fold Enrichment)	Client Text Box Input (P-value)	log10p
CCKR signaling map	P06959	172	6	0.24	+	25.08	1.42e-07	6.84771
Alzheimer-presenilin pathway	P00004	124	5	0.17	+	28.99	8.78e-07	6.05651
Cytokine signaling pathway	P00031	255	4	0.35	+	11.28	0.00043	3.36653
Plasminogen activating cascade	P00050	18	3	0.03	+	> 100	3.15e-06	5.50169
p53 pathway	P00059	87	3	0.12	+	24.79	0.000261	3.58336
Angiogenesis	P00005	172	3	0.24	+	12.54	0.0018	2.74473
Tetrahydrofolate biosynthesis	P02742	5	1	0.01	+	> 100	0.00831	2.0804
FTHM biosynthesis	P02743	7	1	0.01	+	> 100	0.0111	1.95468
De novo pyrimidine biosynthesis	P02739	14	1	0.02	+	51.36	0.0206	1.68613
Cell cycle	P00013	22	1	0.03	+	32.68	0.0315	1.50169

## Sheet: GASTRIC
CLUSTER 1										CLUSTER 2										CLUSTER 3
PANTHER GO-Slim Biological Process	Id	Homo sapiens - REFLIST (20851)	Client Text Box Input (8)	Client Text Box Input (expected)	Client Text Box Input (over/under)	Client Text Box Input (fold Enrichment)	Client Text Box Input (P-value)	LOG10P		PANTHER GO-Slim Biological Process	Id	Homo sapiens - REFLIST (20851)	Client Text Box Input (8)	Client Text Box Input (expected)	Client Text Box Input (over/under)	Client Text Box Input (fold Enrichment)	Client Text Box Input (P-value)	lg10p		PANTHER GO-Slim Biological Process	Id	Homo sapiens - REFLIST (20851)	Client Text Box Input (8)	Client Text Box Input (expected)	Client Text Box Input (over/under)	Client Text Box Input (fold Enrichment)	Client Text Box Input (P-value)	log10p
Cellular Process	GO:0009987	7481	7	2.87	+	2.44	0.00421	2.37572		Multicellular Organism Development	GO:0007275	796	3	0.42	+	7.14	0.00733	2.1349		Cellular Process	GO:0009987	7481	7	3.59	+	1.95	0.0417	1.37986
Metabolic Process	GO:0008152	4633	6	1.78	+	3.38	0.00222	2.65365		Metabolic Process	GO:0051174	321	2	0.17	+	11.81	0.012	1.92082		Metabolic Process	GO:0008152	4633	5	2.22	+	2.25	0.0499	1.3019
Biological Regulation	GO:0065007	4469	5	1.71	+	2.92	0.0141	1.85078		Protein Modification	GO:0031399	339	2	0.18	+	11.18	0.0133	1.87615		Biosynthetic Process	GO:0009058	1997	4	0.96	+	4.18	0.011	1.95861
Gene Expression	GO:0010467	1925	3	0.74	+	4.06	0.031	1.50864		Protein Phosphorylation	GO:0006468	493	2	0.26	+	7.69	0.0268	1.57187		Response To Stimulus	GO:0050896	2802	4	1.34	+	2.98	0.035	1.45593
Cellular Response To Biotic Stimulus	GO:0071216	43	2	0.02	+	> 100	0.000126	3.89963		Oligodendrocyte Differentiation	GO:0048709	3	1	0	+	> 100	0.00211	2.67572		Cell Cycle	GO:0007049	477	3	0.23	+	13.11	0.00129	2.88941
Extracellular Matrix Organization	GO:0030198	55	2	0.02	+	94.78	0.000203	3.6925		Positive Chemotaxis	GO:0050918	7	1	0	+	> 100	0.00421	2.37572		Macromolecule Biosynthetic Process	GO:0009059	1623	3	0.78	+	3.85	0.0374	1.42713
Cytokine-Mediated Signaling Pathway	GO:0019221	116	2	0.04	+	44.94	0.000869	3.06098		Sprouting Angiogenesis	GO:0002040	7	1	0	+	> 100	0.00421	2.37572		Cell Cycle Dna Replication	GO:0044786	16	2	0.01	+	> 100	3.15e-05	4.50169
Inflammatory Response	GO:0006954	118	2	0.05	+	44.18	0.000898	3.04672		Gliogenesis	GO:0042063	7	1	0	+	> 100	0.00421	2.37572		Dna Repair	GO:0006281	202	2	0.1	+	20.64	0.00407	2.39041
Multi-Organism Process	GO:0051704	346	2	0.13	+	15.07	0.00727	2.13847		Endothelial Cell Proliferation	GO:0001935	10	1	0.01	+	> 100	0.00579	2.23732		Chromosome Organization	GO:0051276	394	2	0.19	+	10.58	0.0146	1.83565
Cell Chemotaxis	GO:0060326	79	1	0.03	+	32.99	0.0303	1.51856		Positive Regulation Of Chemotaxis	GO:0050921	10	1	0.01	+	> 100	0.00579	2.23732		Cellular Response To Stress	GO:0033554	464	2	0.22	+	8.99	0.0199	1.70115
Antimicrobial Humoral Immune Response Mediated By Antimicrobial Peptide	GO:0061844	25	1	0.01	+	> 100	0.00993	2.00305		Positive Regulation Of Angiogenesis	GO:0045766	11	1	0.01	+	> 100	0.00631	2.19997		Protein-Containing Complex Subunit Organization	GO:0043933	511	2	0.25	+	8.16	0.0238	1.62342
Chemokine-Mediated Signaling Pathway	GO:0070098	40	1	0.02	+	65.16	0.0156	1.80688		Epithelial Cell Proliferation	GO:0050673	11	1	0.01	+	> 100	0.00631	2.19997		Pyrimidine Nucleotide Metabolic Process	GO:0006220	8	1	0	+	> 100	0.00431	2.36552
Cellular Response To Chemokine	GO:1990869	41	1	0.02	+	63.57	0.016	1.79588		Response To Hypoxia	GO:0001666	12	1	0.01	+	> 100	0.00683	2.16558		Mitotic Dna Replication	GO:1902969	8	1	0	+	> 100	0.00431	2.36552
Response To Chemokine	GO:1990868	41	1	0.02	+	63.57	0.016	1.79588		Positive Regulation Of Leukocyte Migration	GO:0002687	13	1	0.01	+	> 100	0.00736	2.13312		Dna Strand Elongation Involved In Dna Replication	GO:0006271	11	1	0.01	+	> 100	0.00574	2.24109
Granulocyte Chemotaxis	GO:0071621	43	1	0.02	+	60.61	0.0168	1.77469		Regulation Of G1/S Transition Of Mitotic Cell Cycle	GO:2000045	13	1	0.01	+	> 100	0.00736	2.13312		Nucleoside Monophosphate Metabolic Process	GO:0009123	16	1	0.01	+	> 100	0.00812	2.09044
Leukocyte Chemotaxis	GO:0030595	52	1	0.02	+	50.12	0.0202	1.69465		Positive Regulation Of Mitotic Cell Cycle	GO:0045931	18	1	0.01	+	> 100	0.00998	2.00087		Pyrimidine-Containing Compound Metabolic Process	GO:0072527	22	1	0.01	+	94.78	0.011	1.95861
Myeloid Leukocyte Migration	GO:0097529	54	1	0.02	+	48.27	0.0209	1.67985		Regulation Of Leukocyte Migration	GO:0002685	19	1	0.01	+	99.77	0.0105	1.97881		Phosphatidylinositol Phosphorylation	GO:0046854	33	1	0.02	+	63.18	0.0162	1.79048
Negative Regulation Of Endopeptidase Activity	GO:0010951	56	1	0.02	+	46.54	0.0217	1.66354		Adherens Junction Organization	GO:0034332	19	1	0.01	+	99.77	0.0105	1.97881		Notch Signaling Pathway	GO:0007219	42	1	0.02	+	49.65	0.0204	1.69037
Negative Regulation Of Peptidase Activity	GO:0010466	59	1	0.02	+	44.18	0.0228	1.64207		Morphogenesis Of An Epithelium	GO:0002009	22	1	0.01	+	86.16	0.0121	1.91721		Positive Regulation Of Cell Population Proliferation	GO:0008284	58	1	0.03	+	35.95	0.0279	1.5544
Negative Regulation Of Proteolysis	GO:0045861	60	1	0.02	+	43.44	0.0232	1.63451		G1/S Transition Of Mitotic Cell Cycle	GO:0000082	23	1	0.01	+	82.42	0.0126	1.89963		Phosphatidylinositol Metabolic Process	GO:0046488	65	1	0.03	+	32.08	0.0312	1.50585
Leukocyte Migration	GO:0050900	63	1	0.02	+	41.37	0.0243	1.61439		Cell-Cell Junction Organization	GO:0045216	24	1	0.01	+	78.98	0.0131	1.88273		Glycerophospholipid Metabolic Process	GO:0006650	89	1	0.04	+	23.43	0.0423	1.37366
Negative Regulation Of Hydrolase Activity	GO:0051346	72	1	0.03	+	36.2	0.0277	1.55752		Cell Cycle G1/S Phase Transition	GO:0044843	25	1	0.01	+	75.82	0.0136	1.86646		Nucleotide Biosynthetic Process	GO:0009165	103	1	0.05	+	20.24	0.0488	1.31158
Regulation Of Endopeptidase Activity	GO:0052548	81	1	0.03	+	32.18	0.031	1.50864		Cell Junction Organization	GO:0034330	33	1	0.02	+	57.44	0.0178	1.74958		Nucleoside Phosphate Biosynthetic Process	GO:1901293	104	1	0.05	+	20.05	0.0492	1.30803
Regulation Of Peptidase Activity	GO:0052547	84	1	0.03	+	31.03	0.0321	1.49349		Regulation Of Chemotaxis	GO:0050920	34	1	0.02	+	55.75	0.0183	1.73755
Regulation Of Proteolysis	GO:0030162	115	1	0.04	+	22.66	0.0436	1.36051		Regulation Of Cyclin-Dependent Protein Kinase Activity	GO:1904029	34	1	0.02	+	55.75	0.0183	1.73755
										Regulation Of Cyclin-Dependent Protein Serine/Threonine Kinase Activity	GO:0000079	34	1	0.02	+	55.75	0.0183	1.73755		PANTHER GO-Slim Molecular Function	Id	Homo sapiens - REFLIST (20851)	Client Text Box Input (8)	Client Text Box Input (expected)	Client Text Box Input (over/under)	Client Text Box Input (fold Enrichment)	Client Text Box Input (P-value)	log10p
										Positive Regulation Of Cell Cycle	GO:0045787	36	1	0.02	+	52.65	0.0193	1.71444		Binding	GO:0005488	4589	5	2.2	+	2.27	0.048	1.31876
PANTHER GO-Slim Molecular Function	Id	Homo sapiens - REFLIST (20851)	Client Text Box Input (8)	Client Text Box Input (expected)	Client Text Box Input (over/under)	Client Text Box Input (fold Enrichment)	Client Text Box Input (P-value)	LOG10P		Angiogenesis	GO:0001525	38	1	0.02	+	49.88	0.0204	1.69037		Dna Binding	GO:0003677	806	3	0.39	+	7.76	0.00568	2.24565
Endopeptidase Activity	GO:0004175)	307	3	0.12	+	25.47	0.000172	3.76447		Blood Vessel Morphogenesis	GO:0048514	39	1	0.02	+	48.6	0.0209	1.67985		3'-5' Dna Helicase Activity	GO:0043138	17	2	0.01	+	> 100	3.52e-05	4.45346
Peptidase Activity	GO:0008233)	415	3	0.16	+	18.84	0.000415	3.38195		Positive Regulation Of Response To External Stimulus	GO:0032103	39	1	0.02	+	48.6	0.0209	1.67985		Dna Replication Origin Binding	GO:0003688	18	2	0.01	+	> 100	3.91e-05	4.40782
Catalytic Activity	GO:0140096)	1400	3	0.54	+	5.59	0.0132	1.87943		Blood Vessel Development	GO:0001568	44	1	0.02	+	43.08	0.0235	1.62893		Dna-Dependent Atpase Activity	GO:0008094	47	2	0.02	+	88.73	0.00024	3.61979
Hydrolase Activity	GO:0016787)	1584	3	0.61	+	4.94	0.0184	1.73518		Positive Regulation Of Cell Migration	GO:0030335	45	1	0.02	+	42.12	0.024	1.61979		Catalytic Activity	GO:0140097	108	2	0.05	+	38.61	0.00121	2.91721
Metallopeptidase Activity	GO:0008237)	77	2	0.03	+	67.7	0.000391	3.40782		Tissue Morphogenesis	GO:0048729	47	1	0.02	+	40.33	0.025	1.60206		Atpase Activity	GO:0016887	262	2	0.13	+	15.92	0.00671	2.17328
Dna-Binding	GO:0003700)	647	2	0.25	+	8.06	0.0239	1.6216		Vasculature Development	GO:0001944	47	1	0.02	+	40.33	0.025	1.60206		Nucleoside-Triphosphatase Activity	GO:0017111	536	2	0.26	+	7.78	0.026	1.58503
Molecular Function Regulator	GO:0098772)	685	2	0.26	+	7.61	0.0266	1.57512		Cardiovascular System Development	GO:0072358	48	1	0.03	+	39.49	0.0255	1.59346		Pyrophosphatase Activity	GO:0016462	565	2	0.27	+	7.38	0.0287	1.54212
Transcription Regulator Activity	GO:0140110)	816	2	0.31	+	6.39	0.0368	1.43415		Positive Regulation Of Cell Motility	GO:2000147	49	1	0.03	+	38.68	0.0261	1.58336		Hydrolase Activity	GO:0016817	567	2	0.27	+	7.35	0.0289	1.5391
Protease Binding	GO:0002020)	83	1	0.03	+	31.4	0.0318	1.49757		Regulation Of Mitotic Cell Cycle Phase Transition	GO:1901990	50	1	0.03	+	37.91	0.0266	1.57512		Molecular Function Regulator	GO:0098772	685	2	0.33	+	6.09	0.0409	1.38828
Cytokine Receptor Binding	GO:0005126)	93	1	0.04	+	28.03	0.0355	1.44977		Positive Regulation Of Cellular Component Movement	GO:0051272	50	1	0.03	+	37.91	0.0266	1.57512		Growth Factor Activity	GO:0008083	30	1	0.01	+	69.5	0.0148	1.82974
Enzyme Inhibitor Activity	GO:0004857)	108	1	0.04	+	24.13	0.0411	1.38616		Positive Regulation Of Locomotion	GO:0040017	50	1	0.03	+	37.91	0.0266	1.57512		Kinase Regulator Activity	GO:0019207	77	1	0.04	+	27.08	0.0368	1.43415
Serine-Type Endopeptidase Activity	GO:0004252)	110	1	0.04	+	23.69	0.0418	1.37882		Leukocyte Chemotaxis	GO:0030595	52	1	0.03	+	36.45	0.0276	1.55909		Cytokine Receptor Binding	GO:0005126	93	1	0.04	+	22.42	0.0442	1.35458
Cytokine Activity	GO:0005125)	113	1	0.04	+	23.07	0.0429	1.36754		Cell-Cell Adhesion Via Plasma-Membrane Adhesion Molecules	GO:0098742	53	1	0.03	+	35.77	0.0281	1.55129		Methyltransferase Activity	GO:0008168	103	1	0.05	+	20.24	0.0488	1.31158
Serine Hydrolase Activity	GO:0017171)	114	1	0.04	+	22.86	0.0433	1.36351		Myeloid Leukocyte Migration	GO:0097529	54	1	0.03	+	35.1	0.0286	1.54363
Hydrolase Activity	GO:0016825)	114	1	0.04	+	22.86	0.0433	1.36351		Extracellular Matrix Organization	GO:0030198	55	1	0.03	+	34.46	0.0291	1.53611
										Tube Morphogenesis	GO:0035239	55	1	0.03	+	34.46	0.0291	1.53611
										Regulation Of Cell Cycle Phase Transition	GO:1901987	56	1	0.03	+	33.85	0.0297	1.52724
										Tube Development	GO:0035295	58	1	0.03	+	32.68	0.0307	1.51286
										Positive Regulation Of Cell Population Proliferation	GO:0008284	58	1	0.03	+	32.68	0.0307	1.51286
PANTHER GO-Slim Cellular Component	Id	Homo sapiens - REFLIST (20851)	Client Text Box Input (8)	Client Text Box Input (expected)	Client Text Box Input (over/under)	Client Text Box Input (fold Enrichment)	Client Text Box Input (P-value)	LOG10P		Leukocyte Migration	GO:0050900	63	1	0.03	+	30.09	0.0332	1.47886
Extracellular Space	GO:0005615)	850	4	0.33	+	12.27	0.000171	3.767		Extracellular Structure Organization	GO:0043062	63	1	0.03	+	30.09	0.0332	1.47886		PANTHER GO-Slim Cellular Component	Id	Homo sapiens - REFLIST (20851)	Client Text Box Input (8)	Client Text Box Input (expected)	Client Text Box Input (over/under)	Client Text Box Input (fold Enrichment)	Client Text Box Input (P-value)	log10p
Extracellular Region	GO:0005576)	937	4	0.36	+	11.13	0.000249	3.6038		Central Nervous System Development	GO:0007417	65	1	0.03	+	29.16	0.0343	1.46471		Protein-containing complex	GO:0032991	2713	5	1.3	+	3.84	0.00534	2.27246
Extracellular Region Part	GO:0044421)	937	4	0.36	+	11.13	0.000249	3.6038		Epithelium Development	GO:0060429	67	1	0.04	+	28.29	0.0353	1.45223		MCM core complex	GO:0097373	33	2	0.02	+	> 100	0.000122	3.91364
										Cell Chemotaxis	GO:0060326	79	1	0.04	+	23.99	0.0414	1.383		MCM complex	GO:0042555	33	2	0.02	+	> 100	0.000122	3.91364
										Mitotic Cell Cycle Phase Transition	GO:0044772	81	1	0.04	+	23.4	0.0424	1.37263		Phosphatidylinositol 3-kinase complex	GO:0005942	28	1	0.01	+	74.47	0.0138	1.86012
PANTHER Pathways	Id	Homo sapiens - REFLIST (20851)	Client Text Box Input (8)	Client Text Box Input (expected)	Client Text Box Input (over/under)	Client Text Box Input (fold Enrichment)	Client Text Box Input (P-value)	LOG10P		Regulation Of Cell Migration	GO:0030334	82	1	0.04	+	23.12	0.0429	1.36754
CCKR signaling map	P06959	172	4	0.07	+	60.61	3.34e-07	6.47625		Positive Regulation Of Developmental Process	GO:0051094	84	1	0.04	+	22.57	0.0439	1.35754
Plasminogen activating cascade	P00050	18	2	0.01	+	> 100	2.44e-05	4.61261		Regulation Of Response To External Stimulus	GO:0032101	85	1	0.04	+	22.3	0.0444	1.35262		PANTHER Pathways	Id	Homo sapiens - REFLIST (20851)	Client Text Box Input (8)	Client Text Box Input (expected)	Client Text Box Input (over/under)	Client Text Box Input (fold Enrichment)	Client Text Box Input (P-value)	log10p
Interleukin signaling pathway	P00036	88	2	0.03	+	59.24	0.000507	3.29499		Cell Cycle Phase Transition	GO:0044770	87	1	0.05	+	21.79	0.0454	1.34294		Tetrahydrofolate biosynthesis	P02742	5	1	0	+	> 100	0.00287	2.54212
Alzheimer disease-presenilin pathway	P00004	124	2	0.05	+	42.04	0.00099	3.00436		Regulation Of Cell Motility	GO:2000145	89	1	0.05	+	21.3	0.0465	1.33255		FTFH biosynthesis	P02743	7	1	0	+	> 100	0.00383	2.4168
Angiogenesis	P00005	172	2	0.07	+	30.31	0.00187	2.72816		Cellular Response To Growth Factor Stimulus	GO:0071363	90	1	0.05	+	21.06	0.047	1.3279		Cell cycle	P00013	22	1	0.01	+	94.78	0.011	1.95861
Cytokine signaling pathway	P00031	255	2	0.1	+	20.44	0.00403	2.39469		Response To Growth Factor	GO:0070848	91	1	0.05	+	20.83	0.0475	1.32331		Interferon-gamma signaling pathway	P00035	31	1	0.01	+	67.26	0.0152	1.81816
Insulin/IGF pathway	P00032	31	1	0.01	+	84.08	0.0122	1.91364		Regulation Of Cell Cycle Process	GO:0010564	93	1	0.05	+	20.38	0.0485	1.31426		Notch signaling pathway	P00045	45	1	0.02	+	46.34	0.0218	1.66154
Hypoxia response via HIF activation	P00030	32	1	0.01	+	81.45	0.0126	1.89963		Regulation Of Locomotion	GO:0040012	94	1	0.05	+	20.17	0.049	1.3098		p53 pathway feedback loops 2	P04398	50	1	0.02	+	41.7	0.0242	1.61618
VEGF signaling pathway	P00056	68	1	0.03	+	38.33	0.0262	1.5817		Circulatory System Development	GO:0072359	95	1	0.05	+	19.95	0.0495	1.30539		p53 pathway	P00059	87	1	0.04	+	23.97	0.0414	1.383
p53 pathway	P00059	87	1	0.03	+	29.96	0.0333	1.47756		Regulation Of Cellular Component Movement	GO:0051270	96	1	0.05	+	19.75	0.05	1.30103
T cell activation	P00053	88	1	0.03	+	29.62	0.0336	1.47366
Apoptosis signaling pathway	P00006	115	1	0.04	+	22.66	0.0436	1.36051
										PANTHER GO-Slim Molecular Function	Id	Homo sapiens - REFLIST (20851)	Client Text Box Input (8)	Client Text Box Input (expected)	Client Text Box Input (over/under)	Client Text Box Input (fold Enrichment)	Client Text Box Input (P-value)	lg10p
										Binding	GO:0005488	4589	6	2.42	+	2.48	0.0187	1.72816
										Molecular Transducer Activity	GO:0060089	820	3	0.43	+	6.93	0.00796	2.09909
										Catalytic Activity	GO:0140096	1400	3	0.74	+	4.06	0.0333	1.47756
										Protein Kinase Activity	GO:0004672	435	2	0.23	+	8.72	0.0212	1.67366
										Phosphotransferase Activity	GO:0016773	519	2	0.27	+	7.3	0.0295	1.53018
										Kinase Activity	GO:0016301	559	2	0.29	+	6.78	0.0338	1.47108
										Signaling Receptor Binding	GO:0005102	629	2	0.33	+	6.03	0.0419	1.37779
										Transferase Activity	GO:0016772	665	2	0.35	+	5.7	0.0464	1.33348
										Molecular Function Regulator	GO:0098772	685	2	0.36	+	5.53	0.0489	1.31069
										Fibroblast Growth Factor Binding	GO:0017134	6	1	0	+	> 100	0.00369	2.43297
										Growth Factor Receptor Binding	GO:0070851	19	1	0.01	+	99.77	0.0105	1.97881
										Transmembrane Receptor Protein Tyrosine Kinase Activity	GO:0004714	28	1	0.01	+	67.7	0.0152	1.81816
										Growth Factor Activity	GO:0008083	30	1	0.02	+	63.18	0.0162	1.79048
										Cadherin Binding	GO:0045296	31	1	0.02	+	61.15	0.0167	1.77728
										Growth Factor Binding	GO:0019838	36	1	0.02	+	52.65	0.0193	1.71444
										Cyclin-Dependent Protein Serine/Threonine Kinase Regulator Activity	GO:0016538	37	1	0.02	+	51.23	0.0199	1.70115
										Glycosaminoglycan Binding	GO:0005539	38	1	0.02	+	49.88	0.0204	1.69037
										Transmembrane Receptor Protein Kinase Activity	GO:0019199	39	1	0.02	+	48.6	0.0209	1.67985
										Protein Homodimerization Activity	GO:0042803	42	1	0.02	+	45.13	0.0224	1.64975
										Metalloendopeptidase Activity	GO:0004222	43	1	0.02	+	44.08	0.023	1.63827
										Identical Protein Binding	GO:0042802	56	1	0.03	+	33.85	0.0297	1.52724
										Protein Kinase Regulator Activity	GO:0019887	60	1	0.03	+	31.59	0.0317	1.49894
										Protein Tyrosine Kinase Activity	GO:0004713	61	1	0.03	+	31.07	0.0322	1.49214
										Cyclin-Dependent Protein Kinase Activity	GO:0097472	64	1	0.03	+	29.62	0.0338	1.47108
										Cyclin-Dependent Protein Serine/Threonine Kinase Activity	GO:0004693	64	1	0.03	+	29.62	0.0338	1.47108
										Cell Adhesion Molecule Binding	GO:0050839	72	1	0.04	+	26.33	0.0378	1.42251
										Metallopeptidase Activity	GO:0008237	77	1	0.04	+	24.62	0.0404	1.39362
										Kinase Regulator Activity	GO:0019207	77	1	0.04	+	24.62	0.0404	1.39362
										Carboxylic Acid Binding	GO:0031406	85	1	0.04	+	22.3	0.0444	1.35262
										Dna-Binding Transcription Activator Activity, Rna Polymerase Ii-Specific	GO:0001228	87	1	0.05	+	21.79	0.0454	1.34294
										Dna-Binding Transcription Activator Activity	GO:0001216	87	1	0.05	+	21.79	0.0454	1.34294
										Cytokine Receptor Binding	GO:0005126	93	1	0.05	+	20.38	0.0485	1.31426
										Organic Acid Binding	GO:0043177	94	1	0.05	+	20.17	0.049	1.3098
										PANTHER GO-Slim Cellular Component	Id	Homo sapiens - REFLIST (20851)	Client Text Box Input (8)	Client Text Box Input (expected)	Client Text Box Input (over/under)	Client Text Box Input (fold Enrichment)	Client Text Box Input (P-value)	lg10p
										Cyclin-Dependent Protein Kinase Holoenzyme Complex	GO:0000307	27	1	0.01	+	70.21	0.0147	1.83268
										Cell-Cell Adherens Junction	GO:0005913	44	1	0.02	+	43.08	0.0235	1.62893
										Serine/Threonine Protein Kinase Complex	GO:1902554	50	1	0.03	+	37.91	0.0266	1.57512
										Protein Kinase Complex	GO:1902911	55	1	0.03	+	34.46	0.0291	1.53611
										Extrinsic Component Of Plasma Membrane	GO:0019897	77	1	0.04	+	24.62	0.0404	1.39362
										Cell-Cell Junction	GO:0005911	83	1	0.04	+	22.84	0.0434	1.36251
										Adherens Junction	GO:0005912	95	1	0.05	+	19.95	0.0495	1.30539
										PANTHER Pathways	Id	Homo sapiens - REFLIST (20851)	Client Text Box Input (8)	Client Text Box Input (expected)	Client Text Box Input (over/under)	Client Text Box Input (fold Enrichment)	Client Text Box Input (P-value)	lg10p
										Angiogenesis	P00005	172	3	0.09	+	33.06	9.11e-05	4.04048
										Alzheimer disease-presenilin pathway	P00004	124	2	0.07	+	30.57	0.00192	2.7167
										Plasminogen activating cascade	P00050	18	1	0.01	+	> 100	0.00998	2.00087
										Cell cycle	P00013	22	1	0.01	+	86.16	0.0121	1.91721
										Notch signaling pathway	P00045	45	1	0.02	+	42.12	0.024	1.61979
										PI3 kinase pathway	P00048	52	1	0.03	+	36.45	0.0276	1.55909
										VEGF signaling pathway	P00056	68	1	0.04	+	27.88	0.0358	1.44612

## Sheet: LIVER
CLUSTER 1										CLUSTER 2
PANTHER GO-Slim Biological Process	Id	Homo sapiens - REFLIST (20851)	Client Text Box Input (17)	Client Text Box Input (expected)	Client Text Box Input (over/under)	Client Text Box Input (fold Enrichment)	Client Text Box Input (P-value)	log10p		PANTHER GO-Slim Biological Process	id	Homo sapiens - REFLIST (20851)	Client Text Box Input (5)	Client Text Box Input (expected)	Client Text Box Input (over/under)	Client Text Box Input (fold Enrichment)	Client Text Box Input (P-value)	log10p
Cellular Process	GO:0009987	7481	14	6.1	+	2.3	0.000118	3.92812		Signaling	GO:0023052	2027	4	0.49	+	8.23	0.000414	3.383
Metabolic Process	GO:0008152	4633	13	3.78	+	3.44	3.08e-06	5.51145		Cell Communication	GO:0007154	2031	4	0.49	+	8.21	0.000417	3.37986
Biological Regulation	GO:0065007	4469	10	3.64	+	2.74	0.000888	3.05159		Response To Stimulus	GO:0051716	2360	4	0.57	+	7.07	0.000749	3.12552
Biosynthetic Process	GO:0009058	1997	6	1.63	+	3.69	0.00378	2.42251		Phosphorus Metabolic Process	GO:0006793	901	2	0.22	+	9.26	0.0172	1.76447
Regulation Of Transcription	GO:0006357	772	5	0.63	+	7.94	0.000301	3.52143		Protein Modification Process	GO:0036211	1158	2	0.28	+	7.2	0.0276	1.55909
Gene Expression	GO:0010467	1925	5	1.57	+	3.19	0.0162	1.79048		Heart Development	GO:0007507	53	1	0.01	+	78.68	0.0129	1.88941
Cellular Component Organization	GO:0016043	2337	5	1.91	+	2.62	0.0346	1.46092		Response To Growth Factor	GO:0070848	91	1	0.02	+	45.83	0.0219	1.65956
Protein Modification Process	GO:0036211	1158	4	0.94	+	4.24	0.0127	1.8962		Cell-Cell Signaling By Wnt	GO:0198738	114	1	0.03	+	36.58	0.0273	1.56384
Cell Population Proliferation	GO:0008283	153	3	0.12	+	24.05	0.000258	3.58838
Extracellular Matrix Organization	GO:0030198	55	2	0.04	+	44.6	0.000971	3.01278
Response To Peptide Hormone	GO:0043434	57	2	0.05	+	43.04	0.00104	2.98297
Response To Peptide	GO:1901652	57	2	0.05	+	43.04	0.00104	2.98297
Positive Regulation Of Cell Population Proliferation	GO:0008284	58	2	0.05	+	42.29	0.00108	2.96658
Extracellular Structure Organization	GO:0043062	63	2	0.05	+	38.94	0.00126	2.89963
Cellular Response To Organonitrogen Compound	GO:0071417	84	2	0.07	+	29.2	0.00219	2.65956
Cellular Response To Nitrogen Compound	GO:1901699	94	2	0.08	+	26.1	0.00272	2.56543
Cellular Response To Hormone Stimulus	GO:0032870	118	2	0.1	+	20.79	0.00421	2.37572
Response To Hormone	GO:0009725	142	2	0.12	+	17.28	0.00601	2.22113		PANTHER GO-Slim Molecular Function	id	Homo sapiens - REFLIST (20851)	Client Text Box Input (5)	Client Text Box Input (expected)	Client Text Box Input (over/under)	Client Text Box Input (fold Enrichment)	Client Text Box Input (P-value)	log10p
Response To Organonitrogen Compound	GO:0010243	143	2	0.12	+	17.15	0.00609	2.21538		Signaling Receptor Binding	GO:0005102	629	3	0.15	+	19.89	0.000265	3.57675
Cellular Response To Oxygen-Containing Compound	GO:1901701	156	2	0.13	+	15.72	0.00719	2.14327		Protein Binding	GO:0005515	2440	3	0.59	+	5.13	0.0134	1.8729
Response To Nitrogen Compound	GO:1901698	169	2	0.14	+	14.52	0.00837	2.07727		Receptor Regulator Activity	GO:0030545	236	2	0.06	+	35.34	0.00127	2.8962
Negative Regulation Of Transcription By Rna Polymerase Ii	GO:0000122	180	2	0.15	+	13.63	0.00944	2.02503		Molecular Function Regulator	GO:0098772	685	2	0.16	+	12.18	0.0101	1.99568
Response To Oxygen-Containing Compound	GO:1901700	190	2	0.15	+	12.91	0.0105	1.97881		Signaling Receptor Activity	GO:0038023	749	2	0.18	+	11.14	0.012	1.92082
Cellular Response To Endogenous Stimulus	GO:0071495	230	2	0.19	+	10.67	0.015	1.82391		Molecular Transducer Activity	GO:0060089	820	2	0.2	+	10.17	0.0143	1.84466
Response To Endogenous Stimulus	GO:0009719	255	2	0.21	+	9.62	0.0182	1.73993		Activin Binding	GO:0048185	9	1	0	+	> 100	0.0024	2.61979
Mitotic Cell Cycle	GO:0000278	278	2	0.23	+	8.82	0.0214	1.66959		Threonine Kinase Activity	GO:0004675	11	1	0	+	> 100	0.00287	2.54212
Mitotic Cell Cycle Process	GO:1903047	278	2	0.23	+	8.82	0.0214	1.66959		Smad Binding	GO:0046332	14	1	0	+	> 100	0.00359	2.44491
Mitotic Nuclear Division	GO:0140014	278	2	0.23	+	8.82	0.0214	1.66959		Growth Factor Binding	GO:0019838	36	1	0.01	+	> 100	0.00884	2.05355
Regulation Of Protein Phosphorylation	GO:0001932	283	2	0.23	+	8.67	0.0221	1.65561		Transmembrane Receptor Protein Kinase Activity	GO:0019199	39	1	0.01	+	> 100	0.00955	2.02
Negative Regulation Of Nucleic Acid-Templated Transcription	GO:1903507	288	2	0.23	+	8.52	0.0228	1.64207		Cytokine Binding	GO:0019955	78	1	0.02	+	53.46	0.0188	1.72584
Negative Regulation Of Transcription, Dna-Templated	GO:0045892	288	2	0.23	+	8.52	0.0228	1.64207		Cytokine Receptor Binding	GO:0005126	93	1	0.02	+	44.84	0.0223	1.6517
Negative Regulation Of Rna Biosynthetic Process	GO:1902679	288	2	0.23	+	8.52	0.0228	1.64207		Cytokine Activity	GO:0005125	113	1	0.03	+	36.9	0.027	1.56864
Regulation Of Phosphorylation	GO:0042325	297	2	0.24	+	8.26	0.0241	1.61798		Receptor Ligand Activity	GO:0048018	208	1	0.05	+	20.05	0.0491	1.30892
Negative Regulation Of Rna Metabolic Process	GO:0051253	303	2	0.25	+	8.1	0.0251	1.60033		Signaling Receptor Activator Activity	GO:0030546	209	1	0.05	+	19.95	0.0493	1.30715
Negative Regulation Of Nucleobase-Containing Compound Metabolic Process	GO:0045934	317	2	0.26	+	7.74	0.0272	1.56543
Nuclear Division	GO:0000280	321	2	0.26	+	7.64	0.0279	1.5544
Regulation Of Phosphorus Metabolic Process	GO:0051174	321	2	0.26	+	7.64	0.0279	1.5544		PANTHER GO-Slim Cellular Component	id	Homo sapiens - REFLIST (20851)	Client Text Box Input (5)	Client Text Box Input (expected)	Client Text Box Input (over/under)	Client Text Box Input (fold Enrichment)	Client Text Box Input (P-value)	log10p
Regulation Of Phosphate Metabolic Process	GO:0019220	321	2	0.26	+	7.64	0.0279	1.5544		Receptor Complex	GO:0043235	153	2	0.04	+	54.51	0.000541	3.2668
Negative Regulation Of Macromolecule Biosynthetic Process	GO:0010558	328	2	0.27	+	7.48	0.029	1.5376		Extracellular Space	GO:0005615	850	2	0.2	+	9.81	0.0154	1.81248
Negative Regulation Of Cellular Macromolecule Biosynthetic Process	GO:2000113	328	2	0.27	+	7.48	0.029	1.5376		Extracellular Region	GO:0005576	937	2	0.22	+	8.9	0.0185	1.73283
Negative Regulation Of Biosynthetic Process	GO:0009890	336	2	0.27	+	7.3	0.0303	1.51856		Extracellular Region Part	GO:0044421	937	2	0.22	+	8.9	0.0185	1.73283
Negative Regulation Of Cellular Biosynthetic Process	GO:0031327	336	2	0.27	+	7.3	0.0303	1.51856		Serine/Threonine Protein Kinase Complex	GO:1902554	50	1	0.01	+	83.4	0.0122	1.91364
Regulation Of Protein Modification Process	GO:0031399	339	2	0.28	+	7.24	0.0308	1.51145		Protein Kinase Complex	GO:1902911	55	1	0.01	+	75.82	0.0134	1.8729
Organelle Fission	GO:0048285	340	2	0.28	+	7.21	0.031	1.50864		Transferase Complex, Transferring Phosphorus-Containing Groups	GO:0061695	181	1	0.04	+	23.04	0.0429	1.36754
Homeostatic Process	GO:0042592	386	2	0.31	+	6.36	0.039	1.40894
Negative Regulation Of Gene Expression	GO:0010629	399	2	0.33	+	6.15	0.0414	1.383
Cell Cycle Process	GO:0022402	430	2	0.35	+	5.7	0.0474	1.32422		PANTHER Pathways	id	Homo sapiens - REFLIST (20851)	Client Text Box Input (5)	Client Text Box Input (expected)	Client Text Box Input (over/under)	Client Text Box Input (fold Enrichment)	Client Text Box Input (P-value)	log10p
Positive Chemotaxis	GO:0050918	7	1	0.01	+	> 100	0.0065	2.18709		TGF-beta signaling pathway	P00052	98	2	0.02	+	85.11	0.000225	3.64782
Sprouting Angiogenesis	GO:0002040	7	1	0.01	+	> 100	0.0065	2.18709		Notch signaling pathway	P00045	45	1	0.01	+	92.67	0.011	1.95861
Negative Regulation Of Cysteine-Type Endopeptidase Activity Involved In Apoptotic Process	GO:0043154	7	1	0.01	+	> 100	0.0065	2.18709		Alzheimer disease-presenilin pathway	P00004	124	1	0.03	+	33.63	0.0296	1.52871
Positive Regulation Of Epithelial Cell Proliferation	GO:0050679	8	1	0.01	+	> 100	0.00731	2.13608		Angiogenesis	P00005	172	1	0.04	+	24.25	0.0408	1.38934
Positive Regulation Of Leukocyte Chemotaxis	GO:0002690	9	1	0.01	+	> 100	0.00812	2.09044
Endothelial Cell Proliferation	GO:0001935	10	1	0.01	+	> 100	0.00893	2.04915
Positive Regulation Of Chemotaxis	GO:0050921	10	1	0.01	+	> 100	0.00893	2.04915
Positive Regulation Of Angiogenesis	GO:0045766	11	1	0.01	+	> 100	0.00973	2.01189
Epithelial Cell Proliferation	GO:0050673	11	1	0.01	+	> 100	0.00973	2.01189
Response To Hypoxia	GO:0001666	12	1	0.01	+	> 100	0.0105	1.97881
Positive Regulation Of Leukocyte Migration	GO:0002687	13	1	0.01	+	94.35	0.0113	1.94692
Telomere-Telomerase Complex Assembly	GO:1905324	13	1	0.01	+	94.35	0.0113	1.94692
Telomere Maintenance Via Telomerase	GO:0007004	13	1	0.01	+	94.35	0.0113	1.94692
Regulation Of G1/S Transition Of Mitotic Cell Cycle	GO:2000045	13	1	0.01	+	94.35	0.0113	1.94692
Telomere Maintenance Via Telomere Lengthening	GO:0010833	16	1	0.01	+	76.66	0.0138	1.86012
Positive Regulation Of Mitotic Cell Cycle	GO:0045931	18	1	0.01	+	68.14	0.0154	1.81248
Mitotic Spindle Assembly	GO:0090307	19	1	0.02	+	64.55	0.0162	1.79048
Regulation Of Leukocyte Migration	GO:0002685	19	1	0.02	+	64.55	0.0162	1.79048
Insulin Receptor Signaling Pathway	GO:0008286	20	1	0.02	+	61.33	0.017	1.76955
Glucose Homeostasis	GO:0042593	20	1	0.02	+	61.33	0.017	1.76955
Rna-Dependent Dna Biosynthetic Process	GO:0006278	20	1	0.02	+	61.33	0.017	1.76955
G1/S Transition Of Mitotic Cell Cycle	GO:0000082	23	1	0.02	+	53.33	0.0194	1.7122
Cell Cycle G1/S Phase Transition	GO:0044843	25	1	0.02	+	49.06	0.021	1.67778
Regulation Of Cysteine-Type Endopeptidase Activity Involved In Apoptotic Process	GO:0043281	29	1	0.02	+	42.29	0.0242	1.61618
Regulation Of Cysteine-Type Endopeptidase Activity	GO:2000116	29	1	0.02	+	42.29	0.0242	1.61618
Cellular Response To Insulin Stimulus	GO:0032869	33	1	0.03	+	37.17	0.0274	1.56225
Regulation Of Chemotaxis	GO:0050920	34	1	0.03	+	36.07	0.0281	1.55129
Regulation Of Cyclin-Dependent Protein Kinase Activity	GO:1904029	34	1	0.03	+	36.07	0.0281	1.55129
Response To Insulin	GO:0032868	34	1	0.03	+	36.07	0.0281	1.55129
Regulation Of Cyclin-Dependent Protein Serine/Threonine Kinase Activity	GO:0000079	34	1	0.03	+	36.07	0.0281	1.55129
Positive Regulation Of Cell Cycle	GO:0045787	36	1	0.03	+	34.07	0.0297	1.52724
Mitotic Spindle Organization	GO:0007052	36	1	0.03	+	34.07	0.0297	1.52724
Telomere Maintenance	GO:0000723	37	1	0.03	+	33.15	0.0305	1.5157
Telomere Organization	GO:0032200	37	1	0.03	+	33.15	0.0305	1.5157
Receptor Signaling Pathway Via Jak-Stat	GO:0007259	38	1	0.03	+	32.28	0.0313	1.50446
Receptor Signaling Pathway Via Stat	GO:0097696	38	1	0.03	+	32.28	0.0313	1.50446
Angiogenesis	GO:0001525	38	1	0.03	+	32.28	0.0313	1.50446
Blood Vessel Morphogenesis	GO:0048514	39	1	0.03	+	31.45	0.0321	1.49349
Positive Regulation Of Response To External Stimulus	GO:0032103	39	1	0.03	+	31.45	0.0321	1.49349
Anatomical Structure Homeostasis	GO:0060249	43	1	0.04	+	28.52	0.0353	1.45223
Blood Vessel Development	GO:0001568	44	1	0.04	+	27.88	0.036	1.4437
Positive Regulation Of Cell Migration	GO:0030335	45	1	0.04	+	27.26	0.0368	1.43415
Vasculature Development	GO:0001944	47	1	0.04	+	26.1	0.0384	1.41567
Cardiovascular System Development	GO:0072358	48	1	0.04	+	25.55	0.0392	1.40671
Positive Regulation Of Cell Motility	GO:2000147	49	1	0.04	+	25.03	0.04	1.39794
Regulation Of Mitotic Cell Cycle Phase Transition	GO:1901990	50	1	0.04	+	24.53	0.0408	1.38934
Positive Regulation Of Cellular Component Movement	GO:0051272	50	1	0.04	+	24.53	0.0408	1.38934
Positive Regulation Of Locomotion	GO:0040017	50	1	0.04	+	24.53	0.0408	1.38934
Microtubule Cytoskeleton Organization Involved In Mitosis	GO:1902850	51	1	0.04	+	24.05	0.0415	1.38195
Leukocyte Chemotaxis	GO:0030595	52	1	0.04	+	23.59	0.0423	1.37366
Negative Regulation Of Apoptotic Process	GO:0043066	54	1	0.04	+	22.71	0.0439	1.35754
Myeloid Leukocyte Migration	GO:0097529	54	1	0.04	+	22.71	0.0439	1.35754
Tube Morphogenesis	GO:0035239	55	1	0.04	+	22.3	0.0447	1.34969
Negative Regulation Of Programmed Cell Death	GO:0043069	55	1	0.04	+	22.3	0.0447	1.34969
Negative Regulation Of Endopeptidase Activity	GO:0010951	56	1	0.05	+	21.9	0.0455	1.34199
Regulation Of Cell Cycle Phase Transition	GO:1901987	56	1	0.05	+	21.9	0.0455	1.34199
Tube Development	GO:0035295	58	1	0.05	+	21.15	0.047	1.3279
Spindle Assembly	GO:0051225	58	1	0.05	+	21.15	0.047	1.3279
Negative Regulation Of Peptidase Activity	GO:0010466	59	1	0.05	+	20.79	0.0478	1.32057
Negative Regulation Of Proteolysis	GO:0045861	60	1	0.05	+	20.44	0.0486	1.31336
PANTHER GO-Slim Molecular Function	Id	Homo sapiens - REFLIST (20851)	Client Text Box Input (17)	Client Text Box Input (expected)	Client Text Box Input (over/under)	Client Text Box Input (fold Enrichment)	Client Text Box Input (P-value)	log10p
binding	GO:0005488)	4589	9	3.74	+	2.41	0.00515	2.28819
catalytic activity	GO:0003824)	3598	8	2.93	+	2.73	0.00436	2.36051
transcription regulator activity	GO:0140110)	816	5	0.67	+	7.52	0.000388	3.41117
heterocyclic compound binding	GO:1901363)	1646	5	1.34	+	3.73	0.00852	2.06956
organic cyclic compound binding	GO:0097159)	1677	5	1.37	+	3.66	0.0092	2.03621
protein binding	GO:0005515)	2440	5	1.99	+	2.51	0.0407	1.39041
DNA binding	GO:0043565)	557	4	0.45	+	8.81	0.000931	3.03105
transferase activity	GO:0016772)	665	4	0.54	+	7.38	0.00179	2.74715
hydrolase activity	GO:0016787)	1584	4	1.29	+	3.1	0.0357	1.44733
cyclin-dependent protein kinase activity	GO:0097472)	64	3	0.05	+	57.49	2.08e-05	4.68194
cyclin-dependent protein serine/threonine kinase activity	GO:0004693)	64	3	0.05	+	57.49	2.08e-05	4.68194
endopeptidase activity	GO:0004175)	307	3	0.25	+	11.99	0.00189	2.72354
protein serine/threonine kinase activity	GO:0004674)	359	3	0.29	+	10.25	0.00294	2.53165
peptidase activity, acting on L-amino acid peptides	GO:0070011)	407	3	0.33	+	9.04	0.00417	2.37986
peptidase activity	GO:0008233)	415	3	0.34	+	8.87	0.0044	2.35655
protein kinase activity	GO:0004672)	435	3	0.35	+	8.46	0.00502	2.2993
phosphotransferase activity, alcohol group as acceptor	GO:0016773)	519	3	0.42	+	7.09	0.00815	2.08884
kinase activity	GO:0016301)	559	3	0.46	+	6.58	0.00997	2.0013
enzyme binding	GO:0019899)	610	3	0.5	+	6.03	0.0126	1.89963
molecular function regulator	GO:0098772)	685	3	0.56	+	5.37	0.0172	1.76447
molecular transducer activity	GO:0060089)	820	3	0.67	+	4.49	0.0275	1.56067
RNA polymerase II CTD heptapeptide repeat kinase activity	GO:0008353)	14	2	0.01	+	> 100	7.45e-05	4.12784
metalloendopeptidase activity	GO:0004222)	43	2	0.04	+	57.05	0.000606	3.21753
metallopeptidase activity	GO:0008237)	77	2	0.06	+	31.86	0.00185	2.73283
DNA-binding transcription activator activity, RNA polymerase II-specific	GO:0001228)	87	2	0.07	+	28.2	0.00235	2.62893
DNA-binding transcription activator activity	GO:0001216)	87	2	0.07	+	28.2	0.00235	2.62893
RNA polymerase II proximal promoter sequence-specific DNA binding	GO:0000978)	150	2	0.12	+	16.35	0.00667	2.17587
transcription factor binding	GO:0008134)	203	2	0.17	+	12.08	0.0119	1.92445
RNA polymerase II regulatory region sequence-specific DNA binding	GO:0000977)	342	2	0.28	+	7.17	0.0313	1.50446
RNA polymerase II regulatory region DNA binding	GO:0001012)	348	2	0.28	+	7.05	0.0323	1.4908
enzyme regulator activity	GO:0030234)	365	2	0.3	+	6.72	0.0352	1.45346
transcription regulatory region sequence-specific DNA binding	GO:0000976)	371	2	0.3	+	6.61	0.0363	1.44009
sequence-specific double-stranded DNA binding	GO:1990837)	394	2	0.32	+	6.23	0.0405	1.39254
transcription regulatory region DNA binding	GO:0044212)	428	2	0.35	+	5.73	0.047	1.3279
regulatory region nucleic acid binding	GO:0001067)	428	2	0.35	+	5.73	0.047	1.3279
double-stranded DNA binding	GO:0003690)	435	2	0.35	+	5.64	0.0484	1.31515
telomerase activity	GO:0003720)	5	1	0	+	> 100	0.00488	2.31158
RNA-directed DNA polymerase activity	GO:0003964)	5	1	0	+	> 100	0.00488	2.31158
nuclear hormone receptor binding	GO:0035257)	15	1	0.01	+	81.77	0.013	1.88606
telomeric DNA binding	GO:0042162)	17	1	0.01	+	72.15	0.0146	1.83565
growth factor receptor binding	GO:0070851)	19	1	0.02	+	64.55	0.0162	1.79048
cysteine-type endopeptidase activity involved in apoptotic process	GO:0097153)	21	1	0.02	+	58.41	0.0178	1.74958
DNA polymerase activity	GO:0034061)	24	1	0.02	+	51.11	0.0202	1.69465
growth factor activity	GO:0008083)	30	1	0.02	+	40.88	0.025	1.60206
cadherin binding	GO:0045296)	31	1	0.03	+	39.57	0.0258	1.58838
hormone receptor binding	GO:0051427)	31	1	0.03	+	39.57	0.0258	1.58838
cyclin-dependent protein serine/threonine kinase regulator activity	GO:0016538)	37	1	0.03	+	33.15	0.0305	1.5157
protein phosphatase binding	GO:0019903)	47	1	0.04	+	26.1	0.0384	1.41567
phosphatase binding	GO:0019902)	53	1	0.04	+	23.14	0.0431	1.36552
RNA polymerase II-specific DNA-binding transcription factor binding	GO:0061629)	54	1	0.04	+	22.71	0.0439	1.35754
protein kinase regulator activity	GO:0019887)	60	1	0.05	+	20.44	0.0486	1.31336
PANTHER GO-Slim Cellular Component	Id	Homo sapiens - REFLIST (20851)	Client Text Box Input (17)	Client Text Box Input (expected)	Client Text Box Input (over/under)	Client Text Box Input (fold Enrichment)	Client Text Box Input (P-value)	log10p
cell part	GO:0044464)	8223	11	6.7	+	1.64	0.045	1.34679
cell	GO:0005623)	8223	11	6.7	+	1.64	0.045	1.34679
nucleus	GO:0005634)	2955	9	2.41	+	3.74	0.000191	3.71897
intracellular membrane-bounded organelle	GO:0043231)	4649	9	3.79	+	2.37	0.00565	2.24795
membrane-bounded organelle	GO:0043227)	4717	9	3.85	+	2.34	0.00625	2.20412
intracellular organelle	GO:0043229)	5308	9	4.33	+	2.08	0.0208	1.68194
organelle	GO:0043226)	5421	9	4.42	+	2.04	0.0221	1.65561
mediator complex	GO:0016592)	31	2	0.03	+	79.13	0.000325	3.48812
core mediator complex	GO:0070847)	32	2	0.03	+	76.66	0.000345	3.46218
RNA polymerase II transcription factor complex	GO:0090575)	117	2	0.1	+	20.97	0.00415	2.38195
nuclear transcription factor complex	GO:0044798)	144	2	0.12	+	17.04	0.00617	2.20971
transferase complex, transferring phosphorus-containing groups	GO:0061695)	181	2	0.15	+	13.55	0.00954	2.02045
transcription factor complex	GO:0005667)	199	2	0.16	+	12.33	0.0114	1.9431
nucleoplasm part	GO:0044451)	337	2	0.27	+	7.28	0.0305	1.5157
spindle microtubule	GO:0005876)	16	1	0.01	+	76.66	0.0138	1.86012
cyclin-dependent protein kinase holoenzyme complex	GO:0000307)	27	1	0.02	+	45.43	0.0226	1.64589
cell-cell adherens junction	GO:0005913)	44	1	0.04	+	27.88	0.036	1.4437
serine/threonine protein kinase complex	GO:1902554)	50	1	0.04	+	24.53	0.0408	1.38934
protein kinase complex	GO:1902911)	55	1	0.04	+	22.3	0.0447	1.34969
PANTHER Pathways	Homo sapiens - REFLIST	20851)	Client Text Box Input	17)	Client Text Box Input	expected)	Client Text Box Input	log10p
CCKR signaling map	P06959)	172	7	0.14	+	49.92	8.46e-09	8.07263
Angiogenesis	P00005)	172	6	0.14	+	42.79	6.24e-07	6.20482
Alzheimer disease-presenilin pathway	P00004)	124	4	0.1	+	39.57	0.000465	3.33255
PDGF signaling pathway	P00047)	145	4	0.12	+	33.84	0.000851	3.07007
Wnt signaling pathway	P00057)	317	4	0.26	+	15.48	0.0172	1.76447
p53 pathway feedback loops 2	P04398)	50	3	0.04	+	73.59	0.00158	2.80134
PI3 kinase pathway	P00048)	52	3	0.04	+	70.76	0.00177	2.75203
VEGF signaling pathway	P00056)	68	3	0.06	+	54.11	0.00382	2.41794
Ras Pathway	P04393)	74	3	0.06	+	49.72	0.00487	2.31247
Interleukin signaling pathway	P00036)	88	3	0.07	+	41.81	0.00804	2.09474
Plasminogen activating cascade	P00050)	18	2	0.01	+	> 100	0.0181	1.74232

## Sheet: LUNG
CLUSTER 1
PANTHER GO-Slim Biological Process	Id	Homo sapiens - REFLIST (20851)	Client Text Box Input (10)	Client Text Box Input (expected)	Client Text Box Input (over/under)	Client Text Box Input (fold Enrichment)	Client Text Box Input (P-value)	log10p
Response To Stimulus	GO:0050896	2802	4	1.34	+	2.98	0.035	1.45593
Notch Signaling	GO:0007219	42	2	0.02	+	99.29	0.000194	3.7122
Cell Proliferation	GO:0008284	58	2	0.03	+	71.9	0.000361	3.44249
Tissue Remodeling	GO:0048771	3	1	0	+	> 100	0.00192	2.7167
Response To Hypoxia	GO:0001666	12	1	0.01	+	> 100	0.00622	2.20621
Extracellular Matrix Organization	GO:0030198	55	1	0.03	+	37.91	0.0265	1.57675
Extracellular Structure Organization	GO:0043062	63	1	0.03	+	33.1	0.0303	1.51856
Regulation Of Mapk Cascade	GO:0043410	97	1	0.05	+	21.5	0.046	1.33724
Response To Abiotic Stimulus	GO:0009628	97	1	0.05	+	21.5	0.046	1.33724
PANTHER GO-Slim Molecular Function	Id	Homo sapiens - REFLIST (20851)	Client Text Box Input (10)	Client Text Box Input (expected)	Client Text Box Input (over/under)	Client Text Box Input (fold Enrichment)	Client Text Box Input (P-value)	log10p
Metalloendopeptidase Activity	GO:0004222)	43	1	0.02	+	48.49	0.0209	1.67985
Metallopeptidase Activity	GO:0008237)	77	1	0.04	+	27.08	0.0368	1.43415
Dna-Binding Transcription Activator Activity	GO:0001216)	87	1	0.04	+	23.97	0.0414	1.383
PANTHER GO-Slim Cellular Component	Id	Homo sapiens - REFLIST (20851)	Client Text Box Input (10)	Client Text Box Input (expected)	Client Text Box Input (over/under)	Client Text Box Input (fold Enrichment)	Client Text Box Input (P-value)	log10p
Receptor Complex	GO:0043235)	153	2	0.07	+	27.26	0.00237	2.62525
Cell Surface	GO:0009986)	325	2	0.16	+	12.83	0.0101	1.99568
Basolateral Plasma Membrane	GO:0016323)	21	1	0.01	+	99.29	0.0105	1.97881
PANTHER Pathways	Id	Homo sapiens - REFLIST (20851)	Client Text Box Input (10)	Client Text Box Input (expected)	Client Text Box Input (over/under)	Client Text Box Input (fold Enrichment)	Client Text Box Input (P-value)	log10p
p53 pathway	P04398)	50	3	0.02	+	> 100	0.000283	3.54821
Alzheimer disease-presenilin pathway	P00004)	124	3	0.06	+	50.45	0.00395	2.4034
Notch signaling pathway	P00045)	45	2	0.02	+	92.67	0.034	1.46852

## Sheet: BREAST
CLUSTER 1											CLUSTER 2
PANTHER GO-Slim Biological Process	Go id	Homo sapiens - REFLIST (20851)	Client Text Box Input (3)	Client Text Box Input (expected)	Client Text Box Input (over/under)	Client Text Box Input (fold Enrichment)	Client Text Box Input (P-value)	log10p			PANTHER GO-Slim Biological Process	Go id	Homo sapiens - REFLIST (20851)	Client Text Box Input (3)	Client Text Box Input (expected)	Client Text Box Input (over/under)	Client Text Box Input (fold Enrichment)	Client Text Box Input (P-value)	log10p
Response To Stimulus	GO:0050896)	2802	2	0.4	+	4.96	0.0494	1.30627			Gland Development	GO:0048732	13	1	0	+	> 100	0.00201	2.6968
Base-Excision Repair	GO:0006284)	17	1	0	+	> 100	0.00259	2.5867			Phagocytosis	GO:0006909	125	1	0.02	+	55.6	0.018	1.74473
Dna Repair	GO:0006281)	202	1	0.03	+	34.41	0.0289	1.5391			Cell Migration	GO:0016477	258	1	0.04	+	26.94	0.0368	1.43415
Notch Signaling Pathway	GO:0007219)	42	1	0.01	+	> 100	0.00617	2.20971			Neuron Differentiation	GO:0030182	273	1	0.04	+	25.46	0.0389	1.41005
Cellular Response To Dna Damage Stimulus	GO:0006974)	264	1	0.04	+	26.33	0.0376	1.42481			Localization Of Cell	GO:0051674	290	1	0.04	+	23.97	0.0413	1.38405
Dna Metabolic Process	GO:0006259)	319	1	0.05	+	21.79	0.0453	1.3439			Cell Motility	GO:0048870	290	1	0.04	+	23.97	0.0413	1.38405
											Generation Of Neurons	GO:0048699	293	1	0.04	+	23.72	0.0417	1.37986
											Neurogenesis	GO:0022008	310	1	0.04	+	22.42	0.0441	1.35556
PANTHER GO-Slim Molecular Function	Go id	Homo sapiens - REFLIST (20851)	Client Text Box Input (3)	Client Text Box Input (expected)	Client Text Box Input (over/under)	Client Text Box Input (fold Enrichment)	Client Text Box Input (P-value)	log10p			Animal Organ Development	GO:0048513	322	1	0.05	+	21.58	0.0458	1.33913
Catalytic activity	GO:0140097)	108	1	0.02	+	64.35	0.0156	1.80688
PANTHER GO-Slim Cellular Component	Go id	Homo sapiens - REFLIST (20851)	Client Text Box Input (3)	Client Text Box Input (expected)	Client Text Box Input (over/under)	Client Text Box Input (fold Enrichment)	Client Text Box Input (P-value)	log10p			PANTHER GO-Slim Molecular Function	Go id	Homo sapiens - REFLIST (20851)	Client Text Box Input (3)	Client Text Box Input (expected)	Client Text Box Input (over/under)	Client Text Box Input (fold Enrichment)	Client Text Box Input (P-value)	log10p
Receptor complex	GO:0043235)	153	1	0.02	+	45.43	0.022	1.65758			Tyrosine Kinase Activity	GO:0004714)	28	1	0	+	> 100	0.00417	2.37986
Cell surface	GO:0009986)	325	1	0.05	+	21.39	0.0462	1.33536			Growth Factor Binding	GO:0019838)	36	1	0.01	+	> 100	0.00531	2.27491
											Kinase Activity	GO:0019199)	39	1	0.01	+	> 100	0.00574	2.24109
											Protein Tyrosine Kinase Activity	GO:0004713)	61	1	0.01	+	> 100	0.00889	2.0511
PANTHER Pathways	Id	Homo sapiens - REFLIST (20851)	Client Text Box Input (3)	Client Text Box Input (expected)	Client Text Box Input (over/under)	Client Text Box Input (fold Enrichment)	Client Text Box Input (P-value)	log10p
Notch signaling pathway	P00045	45	1	0.01	+	> 100	0.0066	2.18046
Alzheimer disease-presenilin pathway	P00004	124	1	0.02	+	56.05	0.0179	1.74715
Angiogenesis	P00005	172	1	0.02	+	40.41	0.0247	1.6073
											PANTHER Pathways	Id	Homo sapiens - REFLIST (20851)	Client Text Box Input (3)	Client Text Box Input (expected)	Client Text Box Input (over/under)	Client Text Box Input (fold Enrichment)	Client Text Box Input (P-value)	log10p
											FGF signaling pathway	P00021	121	2	0.02	+	> 100	0.0159	1.7986

## Sheet: PANCREATIC
CLUSTER 1
PANTHER GO-Slim Biological Process	Id	Homo sapiens - REFLIST (20851)	Client Text Box Input (5)	Client Text Box Input (expected)	Client Text Box Input (over/under)	Client Text Box Input (fold Enrichment)	Client Text Box Input (P-value)	log10p
Cellular Process	GO:0050794	3779	4	0.91	+	4.41	0.00462	2.33536
Metabolic Process	GO:0044238	4250	4	1.02	+	3.92	0.00724	2.14026
Signaling	GO:0023052	2027	3	0.49	+	6.17	0.00792	2.10127
Cell Communication	GO:0007154	2031	3	0.49	+	6.16	0.00796	2.09909
Response To Stimulus	GO:0050896	2802	3	0.67	+	4.46	0.0197	1.70553
Intracellular Signal Transduction	GO:0035556	800	2	0.19	+	10.43	0.0137	1.86328
Glucose Homeostasis	GO:0042593	20	1	0	+	> 100	0.00502	2.2993
Response To Insulin	GO:0032868	34	1	0.01	+	> 100	0.00836	2.07779
Stress-Activated MAPK Cascade	GO:0051403	35	1	0.01	+	> 100	0.0086	2.0655
Cellular Response To Peptide	GO:1901653	48	1	0.01	+	86.88	0.0117	1.93181
Cellular Response To Peptide Hormone Stimulus	GO:0071375	48	1	0.01	+	86.88	0.0117	1.93181
Phospholipid Biosynthetic Process	GO:0008654	50	1	0.01	+	83.4	0.0122	1.91364
Stress-Activated Protein Kinase Signaling Cascade	GO:0031098	50	1	0.01	+	83.4	0.0122	1.91364
Response To Peptide Hormone	GO:0043434	57	1	0.01	+	73.16	0.0138	1.86012
Response To Peptide	GO:1901652	57	1	0.01	+	73.16	0.0138	1.86012
Regulation Of Cellular Response To Stress	GO:0080135	71	1	0.02	+	58.74	0.0171	1.767
Cellular Response To Organonitrogen Compound	GO:0071417	84	1	0.02	+	49.65	0.0202	1.69465
Cellular Response To Nitrogen Compound	GO:1901699	94	1	0.02	+	44.36	0.0226	1.64589
Positive Regulation Of MAPK Cascade	GO:0043410	97	1	0.02	+	42.99	0.0233	1.63264
Cellular Response To Hormone Stimulus	GO:0032870	118	1	0.03	+	35.34	0.0282	1.54975
Regulation Of Response To Stress	GO:0080134	123	1	0.03	+	33.9	0.0294	1.53165
Regulation Of MAPK Cascade	GO:0043408	129	1	0.03	+	32.33	0.0308	1.51145
MAPK Cascade	GO:0000165	137	1	0.03	+	30.44	0.0327	1.48545
Response To Hormone	GO:0009725	142	1	0.03	+	29.37	0.0338	1.47108
Lipid Biosynthetic Process	GO:0008610	142	1	0.03	+	29.37	0.0338	1.47108
Response To Organonitrogen Compound	GO:0010243	143	1	0.03	+	29.16	0.0341	1.46725
Regulation Of Kinase Activity	GO:0043549	150	1	0.04	+	27.8	0.0357	1.44733
Signal Transduction By Protein Phosphorylation	GO:0023014	154	1	0.04	+	27.08	0.0366	1.43652
Cellular Response To Oxygen-Containing Compound	GO:1901701	156	1	0.04	+	26.73	0.0371	1.43063
Regulation Of Transferase Activity	GO:0051338	158	1	0.04	+	26.39	0.0375	1.42597
Positive Regulation Of Intracellular Signal Transduction	GO:1902533	166	1	0.04	+	25.12	0.0394	1.4045
Response To Nitrogen Compound	GO:1901698	169	1	0.04	+	24.68	0.0401	1.39686
Organophosphate Biosynthetic Process	GO:0090407	169	1	0.04	+	24.68	0.0401	1.39686
Response To Oxygen-Containing Compound	GO:1901700	190	1	0.05	+	21.95	0.045	1.34679
Positive Regulation Of Protein Phosphorylation	GO:0001934	204	1	0.05	+	20.44	0.0482	1.31695
Positive Regulation Of Phosphorylation	GO:0042327	208	1	0.05	+	20.05	0.0491	1.30892
PANTHER GO-Slim Molecular Function	Id	Homo sapiens - REFLIST (20851)	Client Text Box Input (5)	Client Text Box Input (expected)	Client Text Box Input (over/under)	Client Text Box Input (fold Enrichment)	Client Text Box Input (P-value)	log10p
Kinase Activity	GO:0016301)	559	3	0.13	+	22.38	0.000187	3.72816
Transferase Activity	GO:0016740)	1413	3	0.34	+	8.85	0.00281	2.55129
Catalytic Activity	GO:0003824)	3598	3	0.86	+	3.48	0.039	1.40894
Peptide Hormone Binding	GO:0017046)	25	1	0.01	+	> 100	0.00622	2.20621
Protein Tyrosine Kinase Activity	GO:0004714)	28	1	0.01	+	> 100	0.00693	2.15927
Protein Kinase Activity	GO:0019199)	39	1	0.01	+	> 100	0.00955	2.02
Hormone Binding	GO:0042562)	46	1	0.01	+	90.66	0.0112	1.95078
Kinase Regulator Activity	GO:0019207)	77	1	0.02	+	54.16	0.0186	1.73049
Dna Binding	GO:0000978)	150	1	0.04	+	27.8	0.0357	1.44733
Kinase Binding	GO:0019900)	166	1	0.04	+	25.12	0.0394	1.4045
Peptide Binding	GO:0042277)	194	1	0.05	+	21.5	0.0459	1.33819
Amide Binding	GO:0033218)	211	1	0.05	+	19.76	0.0498	1.30277
PANTHER GO-Slim Cellular Component	Id	Homo sapiens - REFLIST (20851)	Client Text Box Input (5)	Client Text Box Input (expected)	Client Text Box Input (over/under)	Client Text Box Input (fold Enrichment)	Client Text Box Input (P-value)	log10p
Transferase Complex	GO:1990234)	463	3	0.11	+	27.02	0.000107	3.97062
Membrane Protein Complex	GO:0098796)	548	3	0.13	+	22.83	0.000176	3.75449
Catalytic Complex	GO:1902494)	786	3	0.19	+	15.92	0.000509	3.29328
Membrane Part	GO:0044425)	2076	3	0.5	+	6.03	0.00847	2.07212
Protein-Containing Complex	GO:0032991)	2713	3	0.65	+	4.61	0.018	1.74473
Membrane	GO:0016020)	3445	3	0.83	+	3.63	0.0347	1.45967
Phosphatidylinositol 3-Kinase Complex	GO:0005942)	28	2	0.01	+	> 100	1.99e-05	4.70115
Extrinsic Component Of Membrane	GO:0019898)	122	2	0.03	+	68.36	0.000347	3.45967
Protein Kinase Complex	GO:1902911)	55	1	0.01	+	75.82	0.0134	1.8729
Axon	GO:0030424)	100	1	0.02	+	41.7	0.024	1.61979
Receptor Complex	GO:0043235)	153	1	0.04	+	27.26	0.0364	1.4389
PANTHER Pathways	Id	Homo sapiens - REFLIST (20851)	Client Text Box Input (5)	Client Text Box Input (expected)	Client Text Box Input (over/under)	Client Text Box Input (fold Enrichment)	Client Text Box Input (P-value)	log10p
Insulin/IGF pathway	P00033	39	3	0.01	+	> 100	1.17e-05	4.93181
T cell activation	P00053	88	3	0.02	+	> 100	0.000123	3.91009
Hypoxia response	P00030	32	2	0.01	+	> 100	0.00396	2.4023
Axon guidance mediated by netrin	P00009	34	2	0.01	+	> 100	0.00445	2.35164
p53 pathway	P04398	50	2	0.01	+	> 100	0.00934	2.02965
PI3 kinase pathway	P00048	52	2	0.01	+	> 100	0.0101	1.99568
VEGF signaling pathway	P00056	68	2	0.02	+	> 100	0.017	1.76955
B cell activation	P00010	70	2	0.02	+	> 100	0.018	1.74473
Endothelin signaling pathway	P00019	82	2	0.02	+	> 100	0.0245	1.61083
Interleukin signaling pathway	P00036	88	2	0.02	+	94.78	0.0281	1.55129

## Sheet: THYROID
CLUSTER 1										CLUSTER 2										CLUSTER 3
PANTHER GO-Slim Biological Process	Id	Homo sapiens - REFLIST (20851)	Client Text Box Input (10)	Client Text Box Input (expected)	Client Text Box Input (over/under)	Client Text Box Input (fold Enrichment)	Client Text Box Input (P-value)	log10p		PANTHER GO-Slim Biological Process	Id	Homo sapiens - REFLIST (20851)	Client Text Box Input (10)	Client Text Box Input (expected)	Client Text Box Input (over/under)	Client Text Box Input (fold Enrichment)	Client Text Box Input (P-value)	log10p		PANTHER GO-Slim Biological Process	Id	Homo sapiens - REFLIST (20851)	Client Text Box Input (10)	Client Text Box Input (expected)	Client Text Box Input (over/under)	Client Text Box Input (fold Enrichment)	Client Text Box Input (P-value)	log10p
Metabolic Process	GO:0008152	4633	5	2.22	+	2.25	0.0499	1.3019		Cellular Process	GO:0009987)	7481	4	1.44	+	2.79	0.0166	1.77989		Protein Kinase Activity	GO:1904029)	34	1	0.01	+	> 100	0.00836	2.07779
Response To Endogenous Stimulus	GO:0009719	255	3	0.12	+	24.53	0.00021	3.67778		Mitotic Cell Cycle	GO:0000278)	278	3	0.05	+	56.25	9.59e-06	5.01818		Cell Cycle	GO:0045787)	36	1	0.01	+	> 100	0.00884	2.05355
Catabolic Process	GO:0009056	828	3	0.4	+	7.55	0.00613	2.21254		Nuclear Division	GO:0000280)	321	3	0.06	+	48.72	1.47e-05	4.83268		Skeletal System Development	GO:0001501)	54	1	0.01	+	77.23	0.0131	1.88273
Response To Chemical	GO:0042221	828	3	0.4	+	7.55	0.00613	2.21254		Organelle Organization	GO:0006996)	1776	3	0.34	+	8.81	0.00232	2.63451		Extracellular Matrix Organization	GO:0030198)	55	1	0.01	+	75.82	0.0134	1.8729
Extracellular Matrix Organization	GO:0030198	55	2	0.03	+	75.82	0.000325	3.48812		Cellular Component Biogenesis	GO:0044085)	937	2	0.18	+	11.13	0.0114	1.9431		Regulation Of Cell Cycle	GO:1901987)	56	1	0.01	+	74.47	0.0136	1.86646
Circulatory System Development	GO:0072359	95	2	0.05	+	43.9	0.00094	3.02687		Septin Ring Organization	GO:0031106)	3	1	0	+	> 100	0.000767	3.1152		Extracellular Structure Organization	GO:0043062)	63	1	0.02	+	66.19	0.0153	1.81531
Response To Hormone	GO:0009725	142	2	0.07	+	29.37	0.00205	2.68825		Cytokinetic Process	GO:0032506)	5	1	0	+	> 100	0.00115	2.9393		Central Nervous System Development	GO:0007417)	65	1	0.02	+	64.16	0.0157	1.8041
Response To Cytokine	GO:0034097	147	2	0.07	+	28.37	0.0022	2.65758		Dna Replication Checkpoint	GO:0000076)	13	1	0	+	> 100	0.00268	2.57187		Mitotic Cell Cycle Phase Transition	GO:0044772)	81	1	0.02	+	51.48	0.0195	1.70997
Angiogenesis	GO:0001525	38	1	0.02	+	54.87	0.0185	1.73283		Mitotic Cytokinesis	GO:0000281)	14	1	0	+	> 100	0.00287	2.54212		Cell Cycle Phase Transition	GO:0044770)	87	1	0.02	+	47.93	0.0209	1.67985
Blood Vessel Morphogenesis	GO:0048514	39	1	0.02	+	53.46	0.019	1.72125		Regulation Of Apoptotic Process	GO:0042981)	136	1	0.03	+	38.33	0.026	1.58503		Regulation Of Cell Cycle Process	GO:0010564)	93	1	0.02	+	44.84	0.0223	1.6517
Blood Vessel Development	GO:0001568	44	1	0.02	+	47.39	0.0214	1.66959		Regulation Of G2/M Transition Of Mitotic Cell Cycle	GO:0010389)	16	1	0	+	> 100	0.00326	2.48678		Regulation Of Protein Serine/Threonine Kinase Activity	GO:0071900)	104	1	0.02	+	40.1	0.0249	1.6038
Vasculature Development	GO:0001944	47	1	0.02	+	44.36	0.0228	1.64207		Regulation Of Cell Cycle G2/M Phase Transition	GO:1902749)	17	1	0	+	> 100	0.00345	2.46218		Regulation Of Mitotic Cell Cycle	GO:0007346)	115	1	0.03	+	36.26	0.0275	1.56067
Cardiovascular System Development	GO:0072358	48	1	0.02	+	43.44	0.0232	1.63451		Cortical Actin Cytoskeleton Organization	GO:0030866)	18	1	0	+	> 100	0.00364	2.4389		Regulation Of Protein Kinase Activity	GO:0045859)	144	1	0.03	+	28.96	0.0343	1.46471
Heart Development	GO:0007507	53	1	0.03	+	39.34	0.0256	1.59176		Mitotic Spindle Assembly	GO:0090307)	19	1	0	+	> 100	0.00383	2.4168		Regulation Of Kinase Activity	GO:0043549)	150	1	0.04	+	27.8	0.0357	1.44733
Regulation Of Protein Catabolic Process	GO:0042176	55	1	0.03	+	37.91	0.0265	1.57675		Mitotic Dna Integrity Checkpoint	GO:0044774)	21	1	0	+	> 100	0.00421	2.37572		Regulation Of Transferase Activity	GO:0051338)	158	1	0.04	+	26.39	0.0375	1.42597
Tube Morphogenesis	GO:0035239	55	1	0.03	+	37.91	0.0265	1.57675		Pyrimidine-Containing Compound Metabolic Process	GO:0072527)	22	1	0	+	> 100	0.0044	2.35655
Negative Regulation Of Endopeptidase Activity	GO:0010951	56	1	0.03	+	37.23	0.027	1.56864		G2/M Transition Of Mitotic Cell Cycle	GO:0000086)	24	1	0	+	> 100	0.00479	2.31966
Response To Peptide Hormone	GO:0043434	57	1	0.03	+	36.58	0.0275	1.56067		Cell Cycle G2/M Phase Transition	GO:0044839)	25	1	0	+	> 100	0.00498	2.30277		PANTHER GO-Slim Molecular Function	Id	Homo sapiens - REFLIST (20851)	Client Text Box Input (10)	Client Text Box Input (expected)	Client Text Box Input (over/under)	Client Text Box Input (fold Enrichment)	Client Text Box Input (P-value)	log10p
Response To Peptide	GO:1901652	57	1	0.03	+	36.58	0.0275	1.56067		Negative Regulation Of Mitotic Cell Cycle Phase Transition	GO:1901991)	26	1	0	+	> 100	0.00517	2.28651		Catalytic Activity	GO:0003824)	3598	3	0.86	+	3.48	0.039	1.40894
Tube Development	GO:0035295	58	1	0.03	+	35.95	0.0279	1.5544		Negative Regulation Of Cell Cycle Phase Transition	GO:1901988)	27	1	0.01	+	> 100	0.00536	2.27084		Endopeptidase Activity	GO:0004175)	307	2	0.07	+	27.17	0.00212	2.67366
Negative Regulation Of Peptidase Activity	GO:0010466	59	1	0.03	+	35.34	0.0284	1.54668		Regulation Of Cysteine-Type Endopeptidase Activity Involved In Apoptotic Process	GO:0043281)	29	1	0.01	+	> 100	0.00574	2.24109		Hydrolase Activity	GO:0016787)	1584	2	0.38	+	5.27	0.0495	1.30539
Negative Regulation Of Multicellular Organismal Process	GO:0051241	59	1	0.03	+	35.34	0.0284	1.54668		Regulation Of Cysteine-Type Endopeptidase Activity	GO:2000116)	29	1	0.01	+	> 100	0.00574	2.24109		Metalloendopeptidase Activity	GO:0004222)	43	1	0.01	+	96.98	0.0105	1.97881
Negative Regulation Of Proteolysis	GO:0045861	60	1	0.03	+	34.75	0.0289	1.5391		Cytoskeleton-Dependent Cytokinesis	GO:0061640)	30	1	0.01	+	> 100	0.00593	2.22695		Protein Kinase Regulator Activity	GO:0019887)	60	1	0.01	+	69.5	0.0145	1.83863
Negative Regulation Of Hydrolase Activity	GO:0051346	72	1	0.03	+	28.96	0.0345	1.46218		Dna Integrity Checkpoint	GO:0031570)	32	1	0.01	+	> 100	0.00631	2.19997		Threonine Kinase Activity	GO:0004693)	64	1	0.02	+	65.16	0.0155	1.80967
Transmembrane Receptor Protein Serine/Threonine Kinase Signaling Pathway	GO:0007178	78	1	0.04	+	26.73	0.0372	1.42946		Negative Regulation Of Cell Cycle Process	GO:0010948)	33	1	0.01	+	> 100	0.00651	2.18642		Metallopeptidase Activity	GO:0008237)	77	1	0.02	+	54.16	0.0186	1.73049
Regulation Of Endopeptidase Activity	GO:0052548	81	1	0.04	+	25.74	0.0386	1.41341		Mitotic Spindle Organization	GO:0007052)	36	1	0.01	+	> 100	0.00708	2.14997		Kinase Regulator Activity	GO:0019207)	77	1	0.02	+	54.16	0.0186	1.73049
Regulation Of Peptidase Activity	GO:0052547	84	1	0.04	+	24.82	0.04	1.39794		Cortical Cytoskeleton Organization	GO:0030865)	37	1	0.01	+	> 100	0.00727	2.13847		SerineType Endopeptidase Activity	GO:0004252)	110	1	0.03	+	37.91	0.0263	1.58004
Cellular Response To Growth Factor Stimulus	GO:0071363	90	1	0.04	+	23.17	0.0428	1.36856		Mitotic Cell Cycle Checkpoint	GO:0007093)	38	1	0.01	+	> 100	0.00746	2.12726		Serine Hydrolase Activity	GO:0017171)	114	1	0.03	+	36.58	0.0273	1.56384
Response To Growth Factor	GO:0070848	91	1	0.04	+	22.91	0.0432	1.36452		Membrane Fission	GO:0090148)	48	1	0.01	+	> 100	0.00937	2.02826		Hydrolase Activity, Acting On Acid Phosphorus-Nitrogen Bonds	GO:0016825)	114	1	0.03	+	36.58	0.0273	1.56384
Regulation Of Cellular Catabolic Process	GO:0031329	94	1	0.05	+	22.18	0.0446	1.35067		Cytokinesis	GO:0000910)	48	1	0.01	+	> 100	0.00937	2.02826		Protein Kinase Binding	GO:0019901)	149	1	0.04	+	27.99	0.0355	1.44977
										Actomyosin Structure Organization	GO:0031032)	49	1	0.01	+	> 100	0.00956	2.01954		Kinase Binding	GO:0019900)	166	1	0.04	+	25.12	0.0394	1.4045
										Regulation Of Mitotic Cell Cycle Phase Transition	GO:1901990)	50	1	0.01	+	> 100	0.00975	2.011		Cyclin-Dependent Protein Serine/Threonine Kinase Regulator Activity	GO:0016538)	37	1	0.01	+	> 100	0.00908	2.04191
PANTHER GO-Slim Molecular Function	Id	Homo sapiens - REFLIST (20851)	Client Text Box Input (10)	Client Text Box Input (expected)	Client Text Box Input (over/under)	Client Text Box Input (fold Enrichment)	Client Text Box Input (P-value)	log10p		Cell Cycle Checkpoint	GO:0000075)	50	1	0.01	+	> 100	0.00975	2.011
Catalytic Activity	GO:0003824)	3598	5	1.73	+	2.9	0.0179	1.74715		Microtubule Cytoskeleton Organization Involved In Mitosis	GO:1902850)	51	1	0.01	+	> 100	0.00994	2.00261
Metalloendopeptidase Activity	GO:0004222)	43	3	0.02	+	> 100	1.19e-06	5.92445		Negative Regulation Of Apoptotic Process	GO:0043066)	54	1	0.01	+	96.53	0.0105	1.97881
Hydrolase Activity	GO:0016787)	1584	3	0.76	+	3.95	0.0352	1.45346		Negative Regulation Of Programmed Cell Death	GO:0043069)	55	1	0.01	+	94.78	0.0107	1.97062		PANTHER GO-Slim Cellular Component	Id	Homo sapiens - REFLIST (20851)	Client Text Box Input (10)	Client Text Box Input (expected)	Client Text Box Input (over/under)	Client Text Box Input (fold Enrichment)	Client Text Box Input (P-value)	log10p
Activin Binding	GO:0048185)	9	1	0	+	> 100	0.00478	2.32057		Negative Regulation Of Endopeptidase Activity	GO:0010951)	56	1	0.01	+	93.08	0.0109	1.96257		Extracellular Region	GO:0005576)	937	2	0.22	+	8.9	0.0185	1.73283
Threonine Kinase Activity	GO:0004675)	11	1	0.01	+	> 100	0.00574	2.24109		Regulation Of Cell Cycle Phase Transition	GO:1901987)	56	1	0.01	+	93.08	0.0109	1.96257		Extracellular Region Part	GO:0044421)	937	2	0.22	+	8.9	0.0185	1.73283
Smad Binding	GO:0046332)	14	1	0.01	+	> 100	0.00717	2.14448		Cell Division	GO:0051301)	57	1	0.01	+	91.45	0.0111	1.95468		Cyclin-Dependent Protein Kinase Holoenzyme Complex	GO:0000307)	27	1	0.01	+	> 100	0.0067	2.17393
Protein Kinase Activity	GO:0019199)	39	1	0.02	+	53.46	0.019	1.72125		Spindle Assembly	GO:0051225)	58	1	0.01	+	89.88	0.0113	1.94692		Serine/Threonine Protein Kinase Complex	GO:1902554)	50	1	0.01	+	83.4	0.0122	1.91364
Monooxygenase Activity	GO:0004497)	62	1	0.03	+	33.63	0.0298	1.52578		Negative Regulation Of Mitotic Cell Cycle	GO:0045930)	59	1	0.01	+	88.35	0.0115	1.9393		Protein Kinase Complex	GO:1902911)	55	1	0.01	+	75.82	0.0134	1.8729
Endopeptidase Inhibitor Activity	GO:0004866)	69	1	0.03	+	30.22	0.0331	1.48017		Negative Regulation Of Peptidase Activity	GO:0010466)	59	1	0.01	+	88.35	0.0115	1.9393		Extracellular Matrix	GO:0031012)	149	1	0.04	+	27.99	0.0355	1.44977
Peptidase Inhibitor Activity	GO:0030414)	69	1	0.03	+	30.22	0.0331	1.48017		Negative Regulation Of Proteolysis	GO:0045861)	60	1	0.01	+	86.88	0.0116	1.93554		Transferase Complex, Transferring Phosphorus-Containing Groups	GO:0061695)	181	1	0.04	+	23.04	0.0429	1.36754
Peptidase Regulator Activity	GO:0061134)	75	1	0.04	+	27.8	0.0358	1.44612		Negative Regulation Of Cell Death	GO:0060548)	67	1	0.01	+	77.8	0.013	1.88606
Protease Binding	GO:0002020)	83	1	0.04	+	25.12	0.0396	1.4023		Negative Regulation Of Hydrolase Activity	GO:0051346)	72	1	0.01	+	72.4	0.0139	1.85699
Dna-Binding Transcription Activator Activity, Rna Polymerase Ii-Specific	GO:0001228)	87	1	0.04	+	23.97	0.0414	1.383		Protein Localization To Cell Periphery	GO:1990778)	74	1	0.01	+	70.44	0.0143	1.84466		PANTHER Pathways	Id	Homo sapiens - REFLIST (20851)	Client Text Box Input (10)	Client Text Box Input (expected)	Client Text Box Input (over/under)	Client Text Box Input (fold Enrichment)	Client Text Box Input (P-value)	log10p
Dna-Binding Transcription Activator Activity	GO:0001216)	87	1	0.04	+	23.97	0.0414	1.383		Spindle Organization	GO:0007051)	77	1	0.01	+	67.7	0.0149	1.82681		Plasminogen activating cascade	P00050)	18	2	0	+	> 100	8.72e-06	5.05948
										Regulation Of Endopeptidase Activity	GO:0052548)	81	1	0.02	+	64.35	0.0156	1.80688		CCKR signaling map	P06959)	172	2	0.04	+	48.49	0.000681	3.16685
										Mitotic Cell Cycle Phase Transition	GO:0044772)	81	1	0.02	+	64.35	0.0156	1.80688		Wnt signaling pathway	P00057)	317	2	0.08	+	26.31	0.00226	2.64589
PANTHER GO-Slim Cellular Component	Id	Homo sapiens - REFLIST (20851)	Client Text Box Input (10)	Client Text Box Input (expected)	Client Text Box Input (over/under)	Client Text Box Input (fold Enrichment)	Client Text Box Input (P-value)	log10p		Regulation Of Peptidase Activity	GO:0052547)	84	1	0.02	+	62.06	0.0162	1.79048		Cell cycle	P00013)	22	1	0.01	+	> 100	0.0055	2.25964
Extracellular Matrix	GO:0031012)	149	2	0.07	+	27.99	0.00225	2.64782		Negative Regulation Of Cell Cycle	GO:0045786)	86	1	0.02	+	60.61	0.0166	1.77989		Blood coagulation	P00011)	46	1	0.01	+	90.66	0.0112	1.95078
Serine/Threonine Protein Kinase Complex	GO:1902554)	50	1	0.02	+	41.7	0.0242	1.61618		Cell Cycle Phase Transition	GO:0044770)	87	1	0.02	+	59.92	0.0168	1.77469		PI3 kinase pathway	P00048)	52	1	0.01	+	80.2	0.0126	1.89963
Protein Kinase Complex	GO:1902911)	55	1	0.03	+	37.91	0.0265	1.57675		Regulation Of Cell Cycle Process	GO:0010564)	93	1	0.02	+	56.05	0.0179	1.74715		Alzheimer disease-presenilin pathway	P00004)	124	1	0.03	+	33.63	0.0296	1.52871
Collagen-Containing Extracellular Matrix	GO:0062023)	71	1	0.03	+	29.37	0.034	1.46852		Nucleotide Biosynthetic Process	GO:0009165)	103	1	0.02	+	50.61	0.0198	1.70333		Cadherin signaling pathway	P00012)	160	1	0.04	+	26.06	0.038	1.42022
										Nucleoside Phosphate Biosynthetic Process	GO:1901293)	104	1	0.02	+	50.12	0.02	1.69897
										Regulation Of Proteolysis	GO:0030162)	115	1	0.02	+	45.33	0.0221	1.65561
PANTHER Pathways	Id	Homo sapiens - REFLIST (20851)	Client Text Box Input (10)	Client Text Box Input (expected)	Client Text Box Input (over/under)	Client Text Box Input (fold Enrichment)	Client Text Box Input (P-value)	log10p		Regulation Of Mitotic Cell Cycle	GO:0007346)	115	1	0.02	+	45.33	0.0221	1.65561
Plasminogen activating cascade	P00050	18	2	0.01	+	> 100	3.91e-05	4.40782		Negative Regulation Of Cellular Protein Metabolic Process	GO:0032269)	134	1	0.03	+	38.9	0.0256	1.59176
Alzheimer disease-presenilin pathway	P00004	124	2	0.06	+	33.63	0.00158	2.80134		Negative Regulation Of Protein Metabolic Process	GO:0051248)	138	1	0.03	+	37.77	0.0264	1.5784
JAK/STAT signaling pathway	P00038	17	1	0.01	+	> 100	0.0086	2.0655		Negative Regulation Of Catalytic Activity	GO:0043086)	139	1	0.03	+	37.5	0.0266	1.57512
Interferon-gamma signaling pathway	P00035	31	1	0.01	+	67.26	0.0152	1.81816		Regulation Of Programmed Cell Death	GO:0043067)	139	1	0.03	+	37.5	0.0266	1.57512
p53 pathway feedback loops 2	P04398	50	1	0.02	+	41.7	0.0242	1.61618		Regulation Of Cell Death	GO:0010941)	154	1	0.03	+	33.85	0.0294	1.53165
Oxidative stress response	P00046	55	1	0.03	+	37.91	0.0265	1.57675		Nucleotide Metabolic Process	GO:0009117)	160	1	0.03	+	32.58	0.0305	1.5157
Ras Pathway	P04393	74	1	0.04	+	28.18	0.0354	1.451		Nucleoside Phosphate Metabolic Process	GO:0006753)	165	1	0.03	+	31.59	0.0315	1.50169
Interleukin signaling pathway	P00036	88	1	0.04	+	23.69	0.0419	1.37779		Negative Regulation Of Molecular Function	GO:0044092)	167	1	0.03	+	31.21	0.0318	1.49757
TGF-beta signaling pathway	P00052	98	1	0.05	+	21.28	0.0465	1.33255		Organophosphate Biosynthetic Process	GO:0090407)	169	1	0.03	+	30.84	0.0322	1.49214
										Apoptotic Process	GO:0006915)	191	1	0.04	+	27.29	0.0363	1.44009
										Programmed Cell Death	GO:0012501)	196	1	0.04	+	26.6	0.0373	1.42829
										Nucleobase-Containing Small Molecule Metabolic Process	GO:0055086)	197	1	0.04	+	26.46	0.0374	1.42713
										Cell Death	GO:0008219)	210	1	0.04	+	24.82	0.0399	1.39903
										Regulation Of Cell Cycle	GO:0051726)	222	1	0.04	+	23.48	0.0421	1.37572
										Actin Cytoskeleton Organization	GO:0030036)	241	1	0.05	+	21.63	0.0456	1.34104
										Carbohydrate Derivative Biosynthetic Process	GO:1901137)	244	1	0.05	+	21.36	0.0462	1.33536
										Actin Filament-Based Process	GO:0030029)	250	1	0.05	+	20.85	0.0473	1.32514
										PANTHER GO-Slim Molecular Function	Id	Homo sapiens - REFLIST (20851)	Client Text Box Input (10)	Client Text Box Input (expected)	Client Text Box Input (over/under)	Client Text Box Input (fold Enrichment)	Client Text Box Input (P-value)	log10p
										Binding	GO:0005488)	4589	3	0.88	+	3.41	0.0356	1.44855
										Enzyme Binding	GO:0019899)	610	2	0.12	+	17.09	0.00496	2.30452
										Apoptosis	GO:0097153)	21	1	0	+	> 100	0.00421	2.37572
										Rho Gtpase Binding	GO:0017048)	57	1	0.01	+	91.45	0.0111	1.95468
										Endopeptidase Inhibitor Activity	GO:0004866)	69	1	0.01	+	75.55	0.0134	1.8729
										Peptidase Inhibitor Activity	GO:0030414)	69	1	0.01	+	75.55	0.0134	1.8729
										Peptidase Regulator Activity	GO:0061134)	75	1	0.01	+	69.5	0.0145	1.83863
										Protease Binding	GO:0002020)	83	1	0.02	+	62.8	0.016	1.79588
										Methyltransferase Activity	GO:0008168)	103	1	0.02	+	50.61	0.0198	1.70333
										Enzyme Inhibitor Activity	GO:0004857)	108	1	0.02	+	48.27	0.0207	1.68403
										Transferase Activity, Transferring One-Carbon Groups	GO:0016741)	109	1	0.02	+	47.82	0.0209	1.67985
										Cysteine-Type Peptidase Activity	GO:0008234)	150	1	0.03	+	34.75	0.0287	1.54212
										Ras Gtpase Binding	GO:0017016)	164	1	0.03	+	31.79	0.0313	1.50446
										Small Gtpase Binding	GO:0031267)	166	1	0.03	+	31.4	0.0317	1.49894
										Gtpase Binding	GO:0051020)	180	1	0.03	+	28.96	0.0343	1.46471
										PANTHER Pathways	Id	Homo sapiens - REFLIST (20851)	Client Text Box Input (10)	Client Text Box Input (expected)	Client Text Box Input (over/under)	Client Text Box Input (fold Enrichment)	Client Text Box Input (P-value)	log10p
										Tetrahydrofolate biosynthesis	P02742	5	1	0	+	> 100	0.00115	2.9393
										FTHF biosynthesis	P02743	7	1	0	+	> 100	0.00153	2.81531
										Angiogenesis	P00005	172	1	0.03	+	30.31	0.0328	1.48413
										Pyrimidine biosynthesis	P02739	14	1	0	+	> 100	0.00287	2.54212
