# Supplementary material for: Cancer-Associated circRNA–miRNA–mRNA Regulatory Networks: A Meta-Analysis
Source: Front Mol Biosci. 2021 May 12;8:671309. doi: 10.3389/fmolb.2021.671309 (PMC8149909; doi:10.3389/fmolb.2021.671309)
Supplement: Supplementary file 8 [file Table_8.XLSX]

## Sheet: HNSCC
circRNA	Regulation	miRNA	Regulation	Significance in survival (OncomiR and UALCAN)	Log rank P value	mRNA	regulation	type	Significance in survival (GEPIA)	Log rank P value
hsa_circ_0001821|circPVT1	Up	hsa-miR-203	UP	NS	NS	CAV1	UP	TSG	YES	0.0016
hsa_circ_0131624|TUBB2A	UP	hsa-miR-192	UP	NS	NS	CAV1	UP	TSG	YES	0.0016
hsa_circ_0131624|TUBB2A	UP	hsa-miR-224	UP	NS	NS	PTX3	UP	NA	YES	0.0015
hsa_circ_0001821|circPVT1	Up	hsa-miR-145	NS	NS	NS	HMGA2	UP	Driver	YES	0.017
hsa_circ_0001821|circPVT1	Up	hsa-miR-145	NS	NS	NS	SERPINE1	UP	Driver	YES	0.0024
hsa_circ_0036186|PKM2	UP	hsa-miR-326	NS	NS	NS	PKM	UP	Driver	YES	0.035
hsa_circ_0036186|PKM2	UP	hsa-miR-338-3p	NS	NS	NS	PKM	UP	Driver	YES	0.035
hsa_circ_0131624|TUBB2A	UP	hsa-miR-192	UP	NS	NS	NID1	UP	Driver	YES	0.041
hsa_circ_0131624|TUBB2A	UP	hsa-miR-192	UP	NS	NS	SERPINE1	UP	Driver	YES	0.0024
hsa_circ_0002667|MGAT2	UP	hsa-miR-543	NS	YES	0.0077	HMGA2	UP	Driver	YES	0.017
hsa_circ_0002667|MGAT2	UP	hsa-miR-495	NS	YES	0.019	HMGA2	UP	Driver	YES	0.017
hsa_circ_0131624|TUBB2A	UP	hsa-miR-338-5p	NS	YES	0.031	PKM	UP	Driver	YES	0.035

## Sheet: GASTRIC
circRNA	Regulation	miRNA	Regulation	Significance in survival (OncomiR and UALCAN)	Log rank P value	mRNA	regulation	type	Significance in survival (GEPIA)	Log rank P value
hsa_circ_0000189|NVL	UP	hsa-miR-186	NS	NS	NS	AKAP12	UP	Driver	YES	0.0021
hsa_circ_0000189|NVL	UP	hsa-miR-186	NS	NS	NS	GJA1	UP	Driver	YES	0.0055
hsa_circ_0007844|FRMD4A	UP	hsa-miR-149	NS	NS	NS	FGFR1	UP	Driver	YES	0.029
hsa_circ_0021714|CD44	UP	hsa-miR-149	NS	NS	NS	FGFR1	UP	Driver	YES	0.029
hsa_circ_0047906|SERPINB5	UP	hsa-miR-149	NS	NS	NS	FGFR1	UP	Driver	YES	0.029
hsa_circ_0080517|CLDN4	UP	hsa-miR-149	NS	NS	NS	FGFR1	UP	Driver	YES	0.029
hsa_circ_0091741|BGN	UP	hsa-miR-149	NS	NS	NS	FGFR1	UP	Driver	YES	0.029
hsa_circ_0091742|BGN	UP	hsa-miR-149	NS	NS	NS	FGFR1	UP	Driver	YES	0.029
hsa_circ_0091745|BGN	UP	hsa-miR-149	NS	NS	NS	FGFR1	UP	Driver	YES	0.029
hsa_circ_0091746|BGN	UP	hsa-miR-149	NS	NS	NS	FGFR1	UP	Driver	YES	0.029
hsa_circ_0001821|circPVT1	UP	hsa-miR-197	NS	NS	NS	ACVR1	UP	NA	YES	0.0046
hsa_circ_0080517|CLDN4	UP	hsa-miR-145	NS	YES	0.015	SERPINE1	UP	Driver	YES	3.5e-05
hsa_circ_0001821|circPVT1	UP	hsa-miR-145	NS	YES	0.015	SERPINE1	UP	Driver	YES	3.5e-05
hsa_circ_0001821|circPVT1	UP	hsa-miR-203a/hsa-miR-203b	NS	YES	0.025/0.043	SOCS3	UP	TSG	YES	0.0062

## Sheet: LIVER
circRNA	Regulation	miRNA	Regulation	Significance in survival (OncomiR and UALCAN)	Log rank P value	mRNA	regulation	type	Significance in survival (GEPIA)	Log rank P value
hsa_circ_0000228|ZEB1	UP	hsa-miR-526b	UP	YES	0.046	MMP1	UP	NA	YES	6.7e-05
hsa_circ_0009022|PPP4R1	UP	hsa-miR-526b	UP	YES	0.046	MMP1	UP	NA	YES	6.7e-05
hsa_circ_0056146|POLR1B	UP	hsa-miR-214-3p	NS	NS	NS	BIRC5	UP	NA	YES	5.6e-05
hsa_circ_0056146|POLR1B	UP	hsa-miR-214-3p	NS	NS	NS	EZH2	UP	TSG	YES	0.00023
hsa_circ_0056146|POLR1B	UP	hsa-miR-214-3p	NS	NS	NS	NRAS	UP	Driver	YES	0.011

## Sheet: LUNG
circRNA	Regulation	miRNA	Regulation	Significance in survival (OncomiR and UALCAN)	Log rank P value	mRNA	regulation	type	Significance in survival (GEPIA)	Log rank P value
hsa_circ_0030411|KLF5	DOWN	hsa-miR-153	NS	NS	NS	PTEN	DOWN	TSG	YES	0.049
hsa_circ_0030411|KLF5	DOWN	hsa-miR-153	NS	NS	NS	SNAI1	DOWN		YES	1.8e-05
hsa_circ_0066954|POLQ	DOWN	hsa-miR-338-3p	NS	NS	NS	CDH2	DOWN	Driver	YES	0.039
hsa_circ_0051620|SLC1A5	DOWN	hsa-miR-338-3p	NS	NS	NS	CDH2	DOWN	Driver	YES	0.039

## Sheet: BREAST
circRNA	Regulation	miRNA	Regulation	Significance in survival (OncomiR and UALCAN)	Log rank P value	mRNA	regulation	type	Significance in survival (GEPIA)	Log rank P value
hsa_circ_0001135|TPX2	DOWN	hsa-miR-942	DOWN	NS	NS	NFKBIA	DOWN	NA	YES	0.0046
